# Supplementary material for: Differential gene expression in liver and small intestine from lactating rats compared to age-matched virgin controls detects increased mRNA of cholesterol biosynthetic genes
Source: BMC Genomics. 2011 Feb 3;12:95. doi: 10.1186/1471-2164-12-95 (PMC3045338; doi:10.1186/1471-2164-12-95)
Supplement: Additional File 1 — Statistical analysis and statistical pattern matching results (Statistical_Analysis_and_Statistical_Pattern_Matching_Results.txt). Results from statistical pattern matching are reported as a .txt file. Results are reported for all 14,129 genes considered for statistical analysis, but genes that were not differentially expressed in any tissue are assigned a pattern of zero. Transcript_ID is an identifier associated with the gene analyzed. The gene assignment entry was taken from the Affymetrix annotation file and displays which gene is associated with the given transcript ID. Tissue p, physiological state p, and tissue*physiological state p correspond to the p-values associated with the tissue main effect, physiological state main effect, and the interaction, respectively. p Liver, p duodenum, p jejunum, and p ileum represent the p-values associated with the corresponding simple effects Pattern indicates in which pattern a gene is detected. A zero indicates no differential expression. Otherwise, patterns are assigned as described in the Methods. Ratio liver, ratio duodenum, ratio jejunum, and ratio ileum represent the ratio of the mean of samples from lactating animals to the mean of samples from controls utilizing the untransformed microarray data. [file 1471-2164-12-95-S1.TXT]

transcript_cluster_id	gene_assignment	Tissue p	Physiological state p	Physiological state* tissue p	p liver	p duodenum	p jejunum	p ileum	Pattern	ratio liver	ratio duodenum	ratio jejunum	ratio ileum
7024628	ENSRNOT00000044523 // LOC292449 // similar to hypothetical protein // 1p13 // 292449	0.07410462	0.02032923	0.33381652	0.24942911	0.07841966	0.66848737	0.30824112	0	0.51625077	0.42087656	0.76487039	1.35065247
7024721	NM_001004217 // Katna1 // katanin p60 (ATPase-containing) subunit A1 // 1p13 // 292464 /// ENSRNOT00000020417 // Katna1 // katanin p60 (ATPase-containing) subunit A1 // 1p13 // 292464 /// BC097929 // Katna1 // katanin p60 (ATPase-containing) subunit A1 //	1.11e-7	0.8047111	0.21186713	0.96004759	0.45898687	0.70415986	0.5484971	0	0.97957726	1.13958696	0.93932312	1.11954663
7024727	---	0.2846565	0.3838128	0.07578347	0.01842445	0.46173101	0.24658876	0.31137842	0	0.68493011	1.12825854	1.21268048	0.84652471
7024728	NM_001108457 // Ppil4_predicted // peptidylprolyl isomerase (cyclophilin)-like 4 (predicted) // 1p13 // 361449 /// NM_001107469 // Zc3h12d // zinc finger CCCH type containing 12D // 1p13 // 308266 /// ENSRNOT00000021437 // Ppil4_predicted // peptidylprolyl	0.00000248	0.84257951	0.07441817	0.15845361	0.03594583	0.1921065	0.40273027	0	0.86990374	1.24110583	0.88619001	1.08531225
7024946	NM_001107470 // Shprh_predicted // SNF2 histone linker PHD RING helicase (predicted) // 1p13 // 308282 /// ENSRNOT00000019893 // Shprh_predicted // SNF2 histone linker PHD RING helicase (predicted) // 1p13 // 308282	0.02018575	0.08490531	0.69560735	0.19212	0.52670187	0.05189816	0.13867924	0	0.88925854	0.94870231	0.83994303	0.87238575
7024951	NM_001007690 // Fbxo30 // F-box protein 30 // 1p13 // 308283 /// ENSRNOT00000019918 // Fbxo30 // F-box protein 30 // 1p13 // 308283 /// BC083823 // Fbxo30 // F-box protein 30 // 1p13 // 308283	0.00000303	0.63757838	0.00381484	0.02495306	0.08244078	0.16441212	0.55547802	0	0.79981352	1.19021734	0.8818678	1.05183273
7025036	NM_001126092 // Sf3b5 // splicing factor 3b, subunit 5 // 1p13 // 680891	0.00000542	0.83834389	0.43594964	0.99935445	0.72330593	0.77974599	0.862632	0	1.12631329	1.30125672	1.32322222	1.15620242
7025049	NM_012760 // Plagl1 // pleiomorphic adenoma gene-like 1 // 1p13 // 25157 /// ENSRNOT00000030329 // Plagl1 // pleiomorphic adenoma gene-like 1 // 1p13 // 25157 /// U72620 // Plagl1 // pleiomorphic adenoma gene-like 1 // 1p13 // 25157	0.10661015	0.50236507	0.17349178	0.23994363	0.17693224	0.37934981	0.29942754	0	0.93379494	1.09171591	0.94915391	0.93731518
7025097	NM_001004218 // Fuca2 // fucosidase, alpha-L- 2, plasma // 1p13 // 292485 /// ENSRNOT00000020946 // Fuca2 // fucosidase, alpha-L- 2, plasma // 1p13 // 292485 /// BC078933 // Fuca2 // fucosidase, alpha-L- 2, plasma // 1p13 // 292485	0.00000142	0.02254878	0.01458589	0.0585528	0.00762581	0.00345762	0.18418222	110	1.341033	1.62637708	1.74637188	1.2192511
7025143	NM_024137 // Hivep2 // human immunodeficiency virus type I enhancer binding protein 2 // 1p13 // 29721 /// ENSRNOT00000015131 // Hivep2 // human immunodeficiency virus type I enhancer binding protein 2 // 1p13 // 29721 /// D37951 // Hivep2 // human immunod	1.31e-9	0.05002986	0.77350736	0.04298871	0.31297176	0.06752994	0.22467515	0	0.76885012	0.87721228	0.77508989	0.84604397
7025181	XM_001071556 // LOC684679 // hypothetical protein LOC684679 // --- // 684679	0.45534713	0.45395388	0.75633996	0.58939931	0.46111936	0.54925981	0.49988353	0	1.05665099	0.94024881	1.06010326	1.05967758
7025269	NM_053698 // Cited2 // Cbp/p300-interacting transactivator, with Glu/Asp-rich carboxy-terminal domain, 2 // 1p12 // 114490 /// ENSRNOT00000016244 // Cited2 // Cbp/p300-interacting transactivator, with Glu/Asp-rich carboxy-terminal domain, 2 // 1p12 // 1144	2.29e-11	0.16359555	0.04211723	0.69819595	0.74108252	0.98589934	0.00259356	0	0.9711438	0.97529597	1.00857487	0.72257323
7025275	---	0.05413218	0.01253134	0.69412632	0.83159261	0.0738795	0.55128239	0.14966583	0	1.08096833	0.60720377	0.90078521	0.6188331
7025301	NM_001106264 // Reps1_predicted // RalBP1 associated Eps domain containing protein (predicted) // 1p12 // 292944	5.26e-10	0.59499894	0.11542109	0.20373816	0.31125109	0.43801301	0.48674335	0	0.90335442	1.08910731	0.941564	0.94296073
7025310	XR_008811 // RGD1308124_predicted // similar to KIAA1357 protein (predicted) // 1p12 // 308631	1.75e-19	0.03078645	0.04899973	0.00073139	0.3369268	0.7319953	0.06311933	-1000	0.74443029	0.92848842	0.97484952	0.86474941
7025315	NM_001106265 // Perp_predicted // PERP, TP53 apoptosis effector (predicted) // 1p12 // 292949 /// ENSRNOT00000016037 // Perp_predicted // PERP, TP53 apoptosis effector (predicted) // 1p12 // 292949	1.18e-14	0.07555968	0.50136437	0.03813872	0.47402991	0.9695152	0.63283313	0	1.16674323	1.0596516	0.99587143	1.03624717
7025334	---	0.25150756	0.37410396	0.68589874	0.9789478	0.30208053	0.22734375	0.8150179	0	1.00667373	0.91533146	0.90509326	0.9666438
7025345	NM_053783 // Ifngr1 // interferon gamma receptor 1 // 1p12 // 116465 /// ENSRNOT00000016286 // Ifngr1 // interferon gamma receptor 1 // 1p12 // 116465 /// BC062039 // Ifngr1 // interferon gamma receptor 1 // 1p12 // 116465	3.02e-21	0.06930658	0.5746097	0.02529467	0.51176978	0.39585384	0.21964659	0	0.88966295	0.96931634	0.95971649	0.94407252
7025354	NM_001003404 // Il22ra2 // interleukin 22 receptor, alpha 2 // 1p12 // 444986 /// ENSRNOT00000016354 // Il22ra2 // interleukin 22 receptor, alpha 2 // 1p12 // 444986 /// AJ555485 // Il22ra2 // interleukin 22 receptor, alpha 2 // 1p12 // 444986	2.13e-9	0.00266283	0.04588877	0.4481684	0.01180084	0.00193243	0.00008955	-111	0.90280671	0.70163633	0.64180694	0.53613887
7025358	---	0.02002258	0.07016601	0.14764307	0.01286115	0.25127626	0.27957481	0.40689005	0	1.28490836	1.112817	1.11750177	0.91829185
7025363	NM_001107521 // Il20ra_predicted // interleukin 20 receptor, alpha (predicted) // 1p12 // 308716 /// ENSRNOT00000050656 // Il20ra_predicted // interleukin 20 receptor, alpha (predicted) // 1p12 // 308716	1.85e-24	0.51218705	0.10011298	0.68912012	0.31228791	0.31813347	0.10701937	0	0.96944624	1.1085657	0.89906461	0.84653053
7025395	ENSRNOT00000051496 // RGD1306565_predicted // similar to apoptosis signal-regulating kinase 1 (predicted) // 1p12 // 365057	0.00000321	0.5030068	0.01464627	0.46438317	0.21406508	0.02319113	0.36260686	0	1.06101668	0.87557233	0.76082232	1.10028423
7025429	NM_001106270 // Mtap7_predicted // microtubule-associated protein 7 (predicted) // 1p12 // 293016	4.14e-18	0.18096979	0.00347725	0.00020178	0.57430207	0.53284794	0.14172014	0	1.21422661	0.97349636	1.02642934	0.9360973
7025510	---	0.61559484	0.36619347	0.04027413	0.01209426	0.16655352	0.98170763	0.34181803	0	1.32633778	0.86364818	1.02390735	1.10435252
7025548	NM_001002277 // Ahi1 // Abelson helper integration site 1 // 1p12 // 308923 /// ENSRNOT00000018701 // Ahi1 // Abelson helper integration site 1 // 1p12 // 308923 /// AY647140 // Ahi1 // Abelson helper integration site 1 // 1p12 // 308923 /// ENSRNOT0000001	1.93e-7	0.10322036	0.04712473	0.34663907	0.25212135	0.01077311	0.07409236	0	1.08734014	0.90147247	0.76205665	0.83867327
7025570	---	0.25683666	0.71716715	0.91374756	0.52497306	0.98211047	0.65929829	0.85449197	0	0.95861104	1.00421132	0.9713422	1.02653978
7025575	NM_001011934 // Hbs1l // Hbs1-like (S. cerevisiae) // 1p12 // 293408 /// ENSRNOT00000019734 // Hbs1l // Hbs1-like (S. cerevisiae) // 1p12 // 293408 /// BC079463 // Hbs1l // Hbs1-like (S. cerevisiae) // 1p12 // 293408	1.08e-9	0.44109927	0.00279847	0.33203262	0.27805074	0.17486968	0.05693719	0	1.05564016	1.07698959	0.9071845	1.14231733
7025593	XM_001061932 // LOC683474 // similar to aldehyde dehydrogenase 8 family, member A1 // --- // 683474 /// ENSRNOT00000020015 // LOC683474 // similar to aldehyde dehydrogenase 8 family, member A1 // --- // 683474	1.56e-15	0.01631059	0.000554	0.53381396	0.0028931	0.53687197	0.000091	-101	0.87835209	0.51859707	0.91661489	0.40301378
7025652	ENSRNOT00000014917 // Lama2_predicted // laminin, alpha 2 (predicted) // 1p12 // 309368 /// ENSRNOT00000061512 // RGD1560695_predicted // similar to hypothetical protein 4930474N05 (predicted) // 1p12 // 365063	1.69e-17	0.30682817	0.21209137	0.07052789	0.78778166	0.63651523	0.18765866	0	0.88694819	0.98626175	1.03018735	0.91971004
7025670	NM_001107612 // L3mbtl3_predicted // l(3)mbt-like 3 (Drosophila) (predicted) // 1p12 // 309550 /// ENSRNOT00000015730 // L3mbtl3_predicted // l(3)mbt-like 3 (Drosophila) (predicted) // 1p12 // 309550	0.00000545	0.02367466	0.02138902	0.00018464	0.50176574	0.25613248	0.12552032	-1000	0.67250015	0.94325877	0.90733444	0.86704515
7025681	NM_001109135 // Tmem200a // transmembrane protein 200A // 1p12 // 498987 /// ENSRNOT00000015761 // Tmem200a // transmembrane protein 200A // 1p12 // 498987	0.09545451	0.77537112	0.52021486	0.85090111	0.48529086	0.28364919	0.59096161	0	0.96305866	0.92374268	1.14058154	1.07366278
7025708	XM_001066267 // LOC686032 // hypothetical protein LOC686032 // 1p12 // 686032	4.44e-10	0.01490183	0.12467585	0.26884861	0.00068274	0.38900861	0.4115312	100	1.09202712	1.47972985	1.09988062	1.08800368
7025727	NM_001001801 // Akap7 // A kinase (PRKA) anchor protein 7 // 1p12 // 361458 /// ENSRNOT00000017617 // Akap7 // A kinase (PRKA) anchor protein 7 // 1p12 // 361458 /// BC098632 // Akap7 // A kinase (PRKA) anchor protein 7 // 1p12 // 361458	0.000036	0.51191051	0.68632704	0.45284427	0.35115533	0.53603969	0.74567217	0	1.09876539	1.17566444	0.89764909	1.01290307
7025757	NM_017134 // Arg1 // arginase 1, liver // 1p12 // 29221 /// ENSRNOT00000017911 // Arg1 // arginase 1, liver // 1p12 // 29221 /// J02720 // Arg1 // arginase 1, liver // 1p12 // 29221	1.25e-24	0.30510598	0.19842135	0.43233972	0.0790517	0.59933902	0.50672712	0	1.16205044	1.44873322	1.1382742	1.1543367
7025761	NM_019370 // Enpp3 // ectonucleotide pyrophosphatase/phosphodiesterase 3 // 1p12 // 54410 /// ENSRNOT00000018695 // Enpp3 // ectonucleotide pyrophosphatase/phosphodiesterase 3 // 1p12 // 54410 /// U78788 // Enpp3 // ectonucleotide pyrophosphatase/phosphodi	5.87e-12	0.43860395	0.51659207	0.15734228	0.80972461	0.47079661	0.59769859	0	1.50458997	1.0705916	1.22993959	0.98433251
7025785	NM_053535 // Enpp1 // ectonucleotide pyrophosphatase/phosphodiesterase 1 // 1p12 // 85496 /// AF340186 // Enpp1 // ectonucleotide pyrophosphatase/phosphodiesterase 1 // 1p12 // 85496 /// ENSRNOT00000019519 // Enpp1 // ectonucleotide pyrophosphatase/phospho	5.11e-13	0.78597847	0.00275565	0.01128492	0.1446504	0.38555193	0.22431408	0	0.7238939	1.19089688	1.10713145	1.1486487
7025830	NM_175602 // Taar9 // trace-amine-associated receptor 9 // 1p12 // 319107 /// ENSRNOT00000038523 // Taar9 // trace-amine-associated receptor 9 // 1p12 // 319107	0.41116467	0.85270995	0.59254601	0.61724822	0.97265054	0.38184851	0.33475852	0	1.08579034	0.99620647	1.12350917	0.89377697
7025835	NM_175600 // Taar8c // trace-amine-associated receptor 8c // 1p12 // 319105 /// ENSRNOT00000043157 // Taar8c // trace-amine-associated receptor 8c // 1p12 // 319105	0.33071065	0.1767581	0.42678323	0.75887393	0.06521294	0.76202852	0.25218302	0	0.924682	1.60462045	1.12675981	1.29038997
7025840	NM_175601 // Taar8b // trace-amine-associated receptor 8b // 1p12 // 319106 /// ENSRNOT00000045563 // Taar8b // trace-amine-associated receptor 8b // 1p12 // 319106	0.21904716	0.13319143	0.07846428	0.21954748	0.05938136	0.18204888	0.07761001	0	1.31885289	0.64141224	1.31131579	1.58884312
7025845	NM_175584 // Taar6 // trace-amine-associated receptor 6 // 1p12 // 294124 /// ENSRNOT00000021529 // Taar6 // trace-amine-associated receptor 6 // 1p12 // 294124	0.55994179	0.6126261	0.78926634	0.28654908	0.90787587	0.79742466	0.82074536	0	0.83042986	0.97517682	1.050652	0.98788807
7025936	NM_001032397 // Tcf21 // transcription factor 21 // 1p12 // 252856 /// ENSRNOT00000022798 // Tcf21 // transcription factor 21 // 1p12 // 252856 /// BC100106 // Tcf21 // transcription factor 21 // 1p12 // 252856	5.31e-7	0.73944482	0.22943742	0.2502924	0.2782022	0.33182243	0.70456162	0	0.82531561	0.84286065	1.18475912	1.06631086
7025943	XM_001069243 // Tbpl1 // TATA box binding protein-like 1 // 1p12 // 689030 /// XM_001056405 // Tbpl1 // TATA box binding protein-like 1 // 1p12 // 689030 /// ENSRNOT00000014805 // Tbpl1 // TATA box binding protein-like 1 // 1p12 // 689030 /// ENSRNOT000000	0.00000984	0.37742887	0.24368349	0.23743891	0.51092425	0.11856712	0.62902328	0	0.88950173	1.05443646	0.84984939	0.9560716
7025973	---	0.00741231	0.02954884	0.26824304	0.4547733	0.56944517	0.01254121	0.70242439	0	1.05217824	1.03742569	1.18496722	0.9737567
7026198	NM_198051 // Trmt11 // tRNA methyltransferase 11 homolog (S. cerevisiae) // 1p11 // 378794 /// ENSRNOT00000019436 // Trmt11 // tRNA methyltransferase 11 homolog (S. cerevisiae) // 1p11 // 378794 /// AF532978 // Trmt11 // tRNA methyltransferase 11 homolog (	0.00000114	0.04602681	0.59592047	0.64862849	0.05047412	0.57781699	0.09409944	0	1.04026966	1.30069719	1.07199779	1.22105866
7026262	NM_001012060 // Rnf146 // ring finger protein 146 // 1p11 // 308051 /// ENSRNOT00000015421 // Rnf146 // ring finger protein 146 // 1p11 // 308051 /// ENSRNOT00000061072 // Rnf146 // ring finger protein 146 // 1p11 // 308051 /// BC083675 // Rnf146 // ring f	0.0000024	0.60137064	0.30375392	0.27868275	0.32420423	0.70861568	0.32926237	0	0.90429399	1.10425718	0.97377843	0.90134052
7026297	NM_130428 // Sdha // succinate dehydrogenase complex, subunit A, flavoprotein (Fp) // 1p11 // 157074 /// ENSRNOT00000042855 // Sdha // succinate dehydrogenase complex, subunit A, flavoprotein (Fp) // 1p11 // 157074 /// AB072907 // Sdha // succinate dehydro	3.43e-12	0.74781079	0.92176819	0.78937993	0.7433191	0.92567071	0.57852194	0	1.01593221	1.02517936	0.99588372	1.03500338
7026321	NM_001024285 // Ahrr // aryl-hydrocarbon receptor repressor // 1p11 // 498999 /// ENSRNOT00000019806 // Ahrr // aryl-hydrocarbon receptor repressor // 1p11 // 498999 /// AB174900 // Ahrr // aryl-hydrocarbon receptor repressor // 1p11 // 498999	2.94e-10	0.70557557	0.46027991	0.87000984	0.21632947	0.55911379	0.59903399	0	1.00495227	0.8457593	1.07098435	0.9236331
7026326	NM_001024964 // Exoc3 // exocyst complex component 3 // 1p11 // 252881 /// ENSRNOT00000020251 // Exoc3 // exocyst complex component 3 // 1p11 // 252881 /// BC097993 // Exoc3 // exocyst complex component 3 // 1p11 // 252881	5.26e-8	0.16692394	0.20480897	0.51782704	0.02629111	0.23614596	0.49121125	0	1.05816773	1.24828956	1.12423103	1.06526954
7026365	NM_001011930 // Trip13 // thyroid hormone receptor interactor 13 // 1p11 // 292206 /// ENSRNOT00000021532 // Trip13 // thyroid hormone receptor interactor 13 // 1p11 // 292206 /// ENSRNOT00000060956 // Trip13 // thyroid hormone receptor interactor 13 // 1p	9.11e-10	0.02259754	0.23509309	0.53795491	0.00376838	0.49564443	0.06580801	100	1.07016775	1.55255431	1.10071094	1.25526629
7026418	NM_017163 // Slc6a18 // solute carrier family 6 (neurotransmitter transporter), member 18 // 1p11 // 29323 /// ENSRNOT00000022346 // Slc6a18 // solute carrier family 6 (neurotransmitter transporter), member 18 // 1p11 // 29323 /// U12973 // Slc6a18 // solu	3.92e-7	0.82038461	0.04926316	0.30995646	0.97397696	0.3003811	0.01452623	0	1.12923248	1.00287985	1.12376073	0.73289724
7026536	NM_133425 // Ppp1r14c // protein phosphatase 1, regulatory (inhibitor) subunit 14c // 1p11 // 171010 /// ENSRNOT00000022046 // Ppp1r14c // protein phosphatase 1, regulatory (inhibitor) subunit 14c // 1p11 // 171010 /// AF407168 // Ppp1r14c // protein phosp	2.92e-7	0.89263354	0.4207099	0.66935709	0.18264066	0.99103342	0.26400189	0	1.02380345	0.92146995	1.00127889	1.0762914
7026541	NM_001025000 // Iyd // iodotyrosine deiodinase // 1p11 // 308129 /// BC091241 // Iyd // iodotyrosine deiodinase // 1p11 // 308129 /// ENSRNOT00000021895 // Iyd // iodotyrosine deiodinase // 1p11 // 308129	2.38e-20	0.00723804	0.0000261	0.72525167	0.00125918	0.0000303	0.01341431	-111	1.0545347	0.52144903	0.37642102	0.62282554
7026563	ENSRNOT00000021471 // Plekhg1 // pleckstrin homology domain containing, family G (with RhoGef domain) member 1 // 1p11 // 679812 /// ENSRNOT00000021471 // LOC683298 // similar to Pleckstrin homology domain-containing family G member 1 // --- // 683298	1.7e-9	0.01600545	0.50797639	0.0060926	0.18814109	0.32943969	0.12751605	-1000	0.75628678	0.89202747	0.90984111	0.85365497
7026568	NM_001108462 // Mthfd1l_predicted // methylenetetrahydrofolate dehydrogenase (NADP+ dependent) 1-like (predicted) // 1p11 // 361472	1.5e-8	0.99782597	0.77805267	0.52411103	0.83224814	0.64269051	0.70471142	0	1.0524615	1.03569375	0.96041927	0.95662404
7026578	NM_057103 // Akap12 // A kinase (PRKA) anchor protein (gravin) 12 // 1p11 // 83425 /// NM_001033653 // Akap12 // A kinase (PRKA) anchor protein (gravin) 12 // 1p11 // 83425 /// ENSRNOT00000060767 // Akap12 // A kinase (PRKA) anchor protein (gravin) 12 // 1	0.00304552	0.40497335	0.76796933	0.22348559	0.48622714	0.91552283	0.98982727	0	0.90340074	0.9428083	0.99349881	0.99661133
7026591	BC078920 // RGD1305235 // similar to RIKEN cDNA 1700052N19 // 1p11 // 292267 /// ENSRNOT00000026367 // RGD1305235 // similar to RIKEN cDNA 1700052N19 // 1p11 // 292267	0.0003971	0.04500511	0.23835613	0.261348	0.01547032	0.73581802	0.02397376	0	1.15218711	1.45086358	1.06161609	1.4151401
7026656	NM_001106207 // Myct1_predicted // myc target 1 (predicted) // 1p11 // 292264 /// ENSRNOT00000025616 // Myct1_predicted // myc target 1 (predicted) // 1p11 // 292264	1.61e-10	0.04389595	0.08409873	0.02464227	0.21285758	0.12884166	0.12828685	0	0.75322331	0.84494577	1.25955266	0.80635758
7026658	BC158798 // Vip // vasoactive intestinal polypeptide // 1p11 // 117064 /// ENSRNOT00000025477 // Vip // vasoactive intestinal polypeptide // 1p11 // 117064	0.20940477	0.49005208	0.57653227	0.82930546	0.34434564	0.55692994	0.27018629	0	0.98098886	1.09518645	0.94942283	1.10647076
7026698	NM_013071 // Oprm1 // opioid receptor, mu 1 // 1p11 // 25601 /// NM_001038597 // Oprm1 // opioid receptor, mu 1 // 1p11 // 25601 /// NM_001038599 // Oprm1 // opioid receptor, mu 1 // 1p11 // 25601 /// NM_001038600 // Oprm1 // opioid receptor, mu 1 // 1p11	0.2247236	0.35341415	0.31249083	0.53372861	0.82922265	0.24686266	0.09759178	0	0.93868292	0.98474578	1.13864356	1.21433942
7026749	NM_139094 // Rbm16 // RNA binding motif protein 16 // 1p11 // 245926 /// ENSRNOT00000022872 // Rbm16 // RNA binding motif protein 16 // 1p11 // 245926 /// U49055 // Rbm16 // RNA binding motif protein 16 // 1p11 // 245926	6.18e-9	0.0009158	0.20771316	0.0000899	0.08464521	0.00108277	0.01533097	-1011	0.75938756	0.90257689	0.80670627	0.85701328
7026855	NM_172157 // Arid1b // AT rich interactive domain 1B (Swi1 like) // 1q11 // 282546 /// ENSRNOT00000022939 // Arid1b // AT rich interactive domain 1B (Swi1 like) // 1q11 // 282546	0.00000294	0.096756	0.44267102	0.09993465	0.22627249	0.3158789	0.03145738	0	0.88111006	0.91975602	0.93105916	0.83819751
7026892	NM_032071 // Synj2 // synaptojanin 2 // 1q11 // 84018 /// NM_001113371 // Synj2 // synaptojanin 2 // 1q11 // 84018 /// NM_001113372 // Synj2 // synaptojanin 2 // 1q11 // 84018 /// U90312 // Synj2 // synaptojanin 2 // 1q11 // 84018	0.00000819	0.01549654	0.13010655	0.00080216	0.37938443	0.24307189	0.50637921	-1000	0.67144681	0.91515187	0.88698234	0.93505898
7026924	NM_001109137 // Tulp4 // tubby like protein 4 // 1q11 // 499016 /// ENSRNOT00000024412 // Tulp4 // tubby like protein 4 // 1q11 // 499016	0.00011573	0.03890874	0.66742742	0.68132894	0.04924456	0.47411712	0.14478974	0	0.911223	0.67902236	0.8793898	0.74503983
7026970	ENSRNOT00000024967 // Sytl3 // synaptotagmin-like 3 // 1q11 // 499017	4.12e-13	0.24282189	0.62993756	0.97091604	0.35752049	0.5174108	0.11419385	0	1.01063818	0.90626946	0.91885491	0.82993275
7026991	NM_001038615 // Fndc1 // fibronectin type III domain containing 1 // 1q11 // 308099 /// ENSRNOT00000034842 // Fndc1 // fibronectin type III domain containing 1 // 1q11 // 308099 /// DQ256268 // Fndc1 // fibronectin type III domain containing 1 // 1q11 // 3	0.0003031	0.90404776	0.72190989	0.75594647	0.92617201	0.6870259	0.359537	0	1.01817319	0.99661916	1.03003713	0.94180799
7027009	NM_001113542 // Wtap // Wilms' tumour 1-associating protein // 1q11 // 499020 /// NM_001113544 // Wtap // Wilms' tumour 1-associating protein // 1q11 // 499020 /// NM_001113543 // Wtap // Wilms' tumour 1-associating protein // 1q11 // 499020 /// ENSRNOT000	8.16e-10	0.29920848	0.00252881	0.01186087	0.17769444	0.07891261	0.84574636	0	0.81565538	1.10227725	0.87250882	0.98731643
7027017	NM_001006995 // Acat2 // acetyl-Coenzyme A acetyltransferase 2 // 1q11 // 308100 /// ENSRNOT00000026003 // Acat2 // acetyl-Coenzyme A acetyltransferase 2 // 1q11 // 308100 /// BC083872 // Acat2 // acetyl-Coenzyme A acetyltransferase 2 // 1q11 // 308100	3.99e-14	0.01492941	0.31520886	0.01725494	0.00494123	0.03632761	0.01275502	1111	1.98057783	2.39166659	1.79435883	2.1909492
7027110	NM_012757 // Mas1 // MAS1 oncogene // 1q11-q12 // 25153 /// ENSRNOT00000020100 // Mas1 // MAS1 oncogene // 1q11-q12 // 25153 /// BC078884 // Mas1 // MAS1 oncogene // 1q11-q12 // 25153	0.0054278	0.8972365	0.11330482	0.86001747	0.06016037	0.25061016	0.52208307	0	0.98118776	0.83769161	1.10913453	1.05474082
7027116	NM_012756 // Igf2r // insulin-like growth factor 2 receptor // 1q11 // 25151 /// ENSRNOT00000021840 // Igf2r // insulin-like growth factor 2 receptor // 1q11 // 25151 /// U59809 // Igf2r // insulin-like growth factor 2 receptor // 1q11 // 25151	8.75e-7	0.46444516	0.10224383	0.43038997	0.86383932	0.21107527	0.07352139	0	1.08949024	1.02333787	0.8762871	0.83181045
7027120	NM_012697 // Slc22a1 // solute carrier family 22 (organic cation transporter), member 1 // 1q11-q12 // 24904 /// ENSRNOT00000022254 // Slc22a1 // solute carrier family 22 (organic cation transporter), member 1 // 1q11-q12 // 24904 /// BC078883 // Slc22a1 /	5.19e-16	0.01927187	0.05273137	0.02361707	0.19437519	0.00176532	0.02326111	-1011	0.72975388	0.84393146	0.62225523	0.74146876
7027131	NM_019230 // Slc22a3 // solute carrier family 22 (organic cation transporter), member 3 // 1q11 // 29504 /// ENSRNOT00000037369 // Slc22a3 // solute carrier family 22 (organic cation transporter), member 3 // 1q11 // 29504 /// AF055286 // Slc22a3 // solute	1.28e-17	0.10209711	0.33723387	0.02355901	0.86477978	0.14460635	0.4910768	0	0.80103949	0.99388278	0.86987321	0.93033035
7027136	NM_001107456 // Map3k4_predicted // mitogen activated protein kinase kinase kinase 4 (predicted) // 1q11 // 308106	9.42e-8	0.43560531	0.7453922	0.35441284	0.99284445	0.38794708	0.4326683	0	0.9233202	1.00433007	0.92507863	0.93024308
7027230	NM_001077677 // Pacrg // Park2 co-regulated // 1q11 // 499021 /// BC127534 // Pacrg // Park2 co-regulated // 1q11 // 499021 /// ENSRNOT00000023304 // Qki // quaking homolog, KH domain RNA binding (mouse) // --- // 266718	0.46139089	0.21852614	0.86995525	0.43477853	0.39313215	0.55466667	0.79361324	0	0.93806626	0.92176415	0.95003522	1.02468865
7027238	NM_001115021 // Qki // quaking homolog, KH domain RNA binding (mouse) // --- // 266718 /// BC158800 // Qki // quaking homolog, KH domain RNA binding (mouse) // --- // 266718 /// ENSRNOT00000023304 // Qki // quaking homolog, KH domain RNA binding (mouse) //	9.67e-16	0.15262262	0.87284913	0.09779335	0.31989218	0.24662101	0.35143253	0	0.82320355	0.90641027	0.86448241	0.89279695
7027350	---	0.67447462	0.02284254	0.68594514	0.12672529	0.97508907	0.12339067	0.37899243	0	1.1701904	1.00695481	1.14523378	1.08323164
7027385	NM_001106210 // Rnaset2_predicted // ribonuclease T2 (predicted) // 1q11 // 292306 /// ENSRNOT00000017601 // Rnaset2_predicted // ribonuclease T2 (predicted) // 1q11 // 292306	0.60395246	0.68529433	0.75612677	0.55986154	0.59255436	0.51849833	0.6302322	0	0.81941393	0.92793559	1.10897767	0.87978869
7027386	ENSRNOT00000017809 // Rps6ka2 // ribosomal protein S6 kinase polypeptide 2 // 1q11 // 117269 /// D83013 // Rps6ka2 // ribosomal protein S6 kinase polypeptide 2 // 1q11 // 117269	1.93e-10	0.25608664	0.99086483	0.33581401	0.33149245	0.47807627	0.31479054	0	0.92559224	0.92593601	0.94675976	0.92026599
7027727	---	0.57424733	0.76229997	0.10626366	0.51127746	0.0355054	0.45791137	0.19160803	0	1.05845306	0.83779859	1.0564909	1.11389598
7027728	NM_001106215 // Smoc2_predicted // SPARC related modular calcium binding 2 (predicted) // 1q12 // 292401 /// ENSRNOT00000019317 // Smoc2_predicted // SPARC related modular calcium binding 2 (predicted) // 1q12 // 292401	1.42e-11	0.23434031	0.1330219	0.72049481	0.28455828	0.02423761	0.58208562	0	0.94878339	1.15774841	1.35524386	1.07132307
7027755	BC079175 // rCG_22919 // hypothetical protein LOC100125364 // --- // 100125364 /// ENSRNOT00000020889 // rCG_22919 // hypothetical protein LOC100125364 // --- // 100125364	0.03791817	0.11530427	0.24236324	0.86915322	0.0623193	0.75097248	0.04209366	0	0.97903825	1.22861801	1.0377437	1.22734261
7027759	BC105837 // RGD1309374 // LOC361485 // 1q12 // 361485 /// ENSRNOT00000020492 // RGD1562376_predicted // similar to chromosome 6 open reading frame 70 (predicted) // 1q12 // 499055 /// BC079331 // RGD1309374 // LOC361485 // 1q12 // 361485	0.0000962	0.06990223	0.72124367	0.66673926	0.31731414	0.12101407	0.07357762	0	0.94135289	0.91121462	0.83912792	0.82513501
7027764	---	0.6101958	0.82921674	0.31562816	0.29092245	0.77715751	0.47548008	0.24347858	0	1.1222509	1.03358236	0.90683275	0.83375516
7027797	NM_001107466 // Fam120b // family with sequence similarity 120B // 1q12 // 308218 /// ENSRNOT00000002036 // Fam120b // family with sequence similarity 120B // 1q12 // 308218	1.31e-7	0.85693717	0.13616128	0.22635796	0.63232193	0.39863943	0.29951459	0	1.08115081	0.9748608	1.05259842	0.93760896
7027807	NM_001004198 // Tbp // TATA box binding protein // 1q12 // 117526 /// ENSRNOT00000002038 // Tbp // TATA box binding protein // 1q12 // 117526 /// BC081939 // Tbp // TATA box binding protein // 1q12 // 117526	0.0000127	0.608732	0.10214948	0.09500735	0.08481719	0.95791351	0.28906194	0	0.88108027	1.14289348	0.99623232	1.07962945
7027824	NM_001107465 // Chd1_predicted // chromodomain helicase DNA binding protein 1 (predicted) // 1q12 // 308215 /// ENSRNOT00000019358 // Chd1_predicted // chromodomain helicase DNA binding protein 1 (predicted) // 1q12 // 308215	7.53e-9	0.44725246	0.59677944	0.46824985	0.67171443	0.21690176	0.62018187	0	0.91959889	1.04451548	0.89117415	0.95026962
7027862	NM_001009687 // Riok2 // RIO kinase 2 (yeast) // 1q12 // 308201 /// ENSRNOT00000017165 // Riok2 // RIO kinase 2 (yeast) // 1q12 // 308201 /// BC088297 // Riok2 // RIO kinase 2 (yeast) // 1q12 // 308201	4.6e-9	0.63385494	0.04122235	0.36347089	0.18450924	0.17369318	0.04381108	0	0.90803197	1.17398898	0.85414977	1.25280687
7027931	ENSRNOT00000041605 // LOC681693 // similar to formyl peptide receptor, related sequence 2 // --- // 681693 /// ENSRNOT00000041605 // Fpr-rs2 // formyl peptide receptor, related sequence 2 // 1q12 // 690158	0.94112026	0.45355232	0.43314788	0.84017022	0.41209266	0.20904897	0.30988713	0	1.01932477	0.92899725	1.12872076	1.09162519
7027984	NM_057140 // Ppp2r1a // protein phosphatase 2 (formerly 2A), regulatory subunit A (PR 65), alpha isoform // 1q12 // 117281 /// ENSRNOT00000015019 // Ppp2r1a // protein phosphatase 2 (formerly 2A), regulatory subunit A (PR 65), alpha isoform // 1q12 // 1172	1.08e-10	0.09161524	0.01838516	0.00067898	0.42921622	0.59232447	0.85285892	0	1.21318248	1.03835792	1.02898092	0.98872986
7028007	NM_001008954 // V1rf6 // vomeronasal 1 receptor, f6 // 1q12 // 494298 /// ENSRNOT00000042702 // V1rf6 // vomeronasal 1 receptor, f6 // 1q12 // 494298 /// AY510367 // V1rf6 // vomeronasal 1 receptor, f6 // 1q12 // 494298	0.64352456	0.61458783	0.79678796	0.53874169	0.41480916	0.65639374	0.90708011	0	0.78845234	0.71068395	1.13601914	1.03687843
7028072	NM_001014158 // Zfp52 // zinc finger protein 52 // 1q12 // 361487 /// BC085827 // Zfp52 // zinc finger protein 52 // 1q12 // 361487	0.06247668	0.78264139	0.3486701	0.23261494	0.81417065	0.47540674	0.31457614	0	0.86120174	1.02356625	0.92167252	1.12350023
7028091	---	0.1061736	0.97831815	0.36839929	0.22415628	0.29445905	0.53937619	0.70187324	0	0.82627034	1.16050484	1.13470233	0.92750293
7028200	NM_173318 // LOC286984 // putative pheromone receptor (Go-VN4) // 1q12 // 286984 /// NM_001099656 // LOC690758 // similar to putative pheromone receptor (Go-VN5) // 1q12 // 690758 /// AF016181 // LOC286984 // putative pheromone receptor (Go-VN4) // 1q12 //	0.21851875	0.80043963	0.76389559	0.7358083	0.55735335	0.43211581	0.71127137	0	1.0223962	1.04119098	0.94240763	1.02341348
7028253	NM_001008952 // V1re19 // vomeronasal V1r-type receptor V1re19 // 1q12 // 494297 /// NM_001008946 // V1re10 // vomeronasal 1 receptor, E10 // 1q12 // 494292 /// ENSRNOT00000043076 // V1re10 // vomeronasal 1 receptor, E10 // 1q12 // 494292 /// AY510351 // V	0.13897902	0.74954345	0.68589017	0.54395718	0.46210224	0.82056929	0.44263961	0	0.88702237	1.14507119	0.99730602	1.16708326
7028261	NM_001009509 // V1re17 // vomeronasal V1r-type receptor V1re17 // 1q12 // 494228 /// NM_001008967 // V1re15 // vomeronasal 1 receptor, e15 // 1q12 // 494311 /// NM_001008966 // V1re16 // vomeronasal 1 receptor, e16 // 1q12 // 494308 /// ENSRNOT00000041166	0.19722905	0.63958014	0.8956413	0.84265753	0.98918094	0.50028052	0.56686721	0	0.96529632	1.00015263	1.14263042	1.11653379
7028278	AF169636 // Lilrb3 // leukocyte immunoglobulin-like receptor, subfamily B (with TM and ITIM domains), member 3 // 1q12 // 361493 /// ENSRNOT00000038774 // LOC683463 // similar to paired-Ig-like receptor B // --- // 683463 /// ENSRNOT00000038774 // LOC69095	0.00031446	0.7215408	0.0256981	0.85390421	0.19021429	0.29989002	0.18252282	0	0.97248276	0.82718101	0.86697692	1.2787305
7028292	ENSRNOT00000017002 // Leng4_predicted // leukocyte receptor cluster (LRC) member 4 (predicted) // 1q12 // 308309	1.5e-11	0.34913963	0.05554621	0.05427487	0.33566367	0.30356964	0.2956245	0	1.21222442	1.09708268	1.0953304	0.90452567
7028294	NM_001034104 // Tmc4 // transmembrane channel-like gene family 4 // 1q12 // 308310 /// NM_001106218 // Leng1_predicted // leukocyte receptor cluster (LRC) member 1 (predicted) // 1q12 // 292535 /// ENSRNOT00000017074 // Tmc4 // transmembrane channel-like g	2.26e-26	0.59384413	0.36518903	0.20722687	0.78813179	0.77797592	0.94855664	0	1.1548942	1.03162336	1.03618148	1.00293
7028303	NM_138870 // Tfpt // TCF3 (E2A) fusion partner // 1q12 // 85423 /// ENSRNOT00000018913 // Tfpt // TCF3 (E2A) fusion partner // 1q12 // 85423 /// AB029495 // Tfpt // TCF3 (E2A) fusion partner // 1q12 // 85423	0.00000939	0.82023518	0.13179816	0.73345057	0.5279132	0.4085834	0.77239621	0	0.94890737	1.12214622	1.14447857	0.95491661
7028308	ENSRNOT00000037943 // Oscar // osteoclast associated receptor // 1q12 // 292537	8.85e-8	0.81080987	0.1708744	0.13120674	0.7366635	0.51576552	0.8568211	0	1.19701831	0.96592695	0.90174198	1.01512715
7028326	ENSRNOT00000043650 // Nalp12_predicted // NACHT, leucine rich repeat and PYD containing 12 (predicted) // 1q12 // 292541	1.58e-11	0.22700541	0.14793416	0.06259295	0.82448569	0.07011817	0.95414474	0	1.19083504	0.98174923	1.16029355	1.0038184
7028334	BC098062 // LOC292543 // similar to solute carrier family 7 (cationic amino acid transporter, y+ system), member 3 // 1q12 // 292543 /// ENSRNOT00000038666 // LOC292543 // similar to solute carrier family 7 (cationic amino acid transporter, y+ system), mem	0.2756343	0.72001001	0.66886518	0.80776404	0.91196891	0.2096478	0.79389497	0	0.98465863	0.98877359	1.08228324	0.9827152
7028343	AF016183 // LOC286982 // putative pheromone receptor (Go-VN6) // 1q12 // 286982 /// AF016183 // LOC286982 // putative pheromone receptor (Go-VN6) // 1q12 // 286982 /// AF016183 // LOC286982 // putative pheromone receptor (Go-VN6) // 1q12 // 286982	0.37114558	0.13235203	0.61457495	0.06442237	0.84553151	0.6796871	0.32511247	0	0.88763228	0.99031928	0.97452193	0.94281068
7028418	NM_001000110 // Olr3_predicted // olfactory receptor 3 (predicted) // 1q12 // 292559 /// ENSRNOT00000020448 // Olr3_predicted // olfactory receptor 3 (predicted) // 1q12 // 292559	0.59533017	0.98076838	0.11827532	0.16105133	0.04962198	0.91562022	0.64779496	0	1.36098314	0.66999061	1.03978928	1.09055262
7028423	NM_001000112 // Olr5_predicted // olfactory receptor 5 (predicted) // 1q12 // 292561 /// ENSRNOT00000020470 // Olr5_predicted // olfactory receptor 5 (predicted) // 1q12 // 292561	0.00603855	0.02315624	0.80213434	0.92565295	0.14268824	0.20310633	0.32446539	0	1.02150173	1.20487094	1.19771645	1.14759034
7028484	AF507943 // Rasl2-9 // RAS-like, family 2, locus 9 // 1q // 751812	0.53717734	0.0318415	0.47317269	0.93759095	0.20652337	0.20162388	0.02324126	0	1.02278487	1.34041765	1.30290427	1.67545129
7028487	NM_001106222 // Rfpl4_predicted // ret finger protein-like 4 (predicted) // 1q12 // 292583 /// ENSRNOT00000021077 // Rfpl4_predicted // ret finger protein-like 4 (predicted) // 1q12 // 292583	0.31184593	0.0575091	0.44546064	0.0300993	0.70276752	0.53284243	0.07736666	0	1.28571394	1.06223683	1.07470715	1.20976611
7028491	ENSRNOT00000021917 // RGD1565545_predicted // similar to zinc finger protein ZFP (predicted) // 1q12 // 308337	0.14122604	0.60882982	0.57737263	0.47360136	0.88739435	0.30398211	0.79674375	0	0.90283087	0.97410478	0.88568638	1.03236906
7028510	NM_001126276 // Zfp579 // zinc finger protein 579 // 1q12 // 308339 /// BC161912 // Zfp579 // zinc finger protein 579 // 1q12 // 308339 /// ENSRNOT00000022349 // Zfp579 // zinc finger protein 579 // 1q12 // 308339	0.47199251	0.82569097	0.58614238	0.65661548	0.78826028	0.53338082	0.31810029	0	0.92971189	1.04697068	1.07255855	0.86620472
7028526	NM_001008367 // Isoc2b // isochorismatase domain containing 2b // 1q12 // 361501 /// ENSRNOT00000022620 // Isoc2b // isochorismatase domain containing 2b // 1q12 // 361501 /// BC085336 // Isoc2b // isochorismatase domain containing 2b // 1q12 // 361501	0.10836252	0.1264842	0.569971	0.2819169	0.0425944	0.62078787	0.2850278	0	1.11625846	1.27925527	1.07619006	1.12762763
7028545	NM_001106224 // Ube2s_predicted // ubiquitin-conjugating enzyme E2S (predicted) // 1q12 // 292588 /// ENSRNOT00000022977 // Ube2s_predicted // ubiquitin-conjugating enzyme E2S (predicted) // 1q12 // 292588	0.0001082	0.01976405	0.67578309	0.06168528	0.01790927	0.31380716	0.03774623	0	1.31964769	1.48784783	1.14709247	1.40495936
7028547	ENSRNOT00000023246 // RGD1565210_predicted // RGD1565210 (predicted) // 1q12 // 499072	0.0002272	0.57943625	0.89946757	0.67041006	0.43600904	0.58587091	0.78627164	0	1.10844436	1.16099529	1.17137598	1.07837987
7028549	NM_133519 // Il11 // interleukin 11 // 1q12 // 171040 /// ENSRNOT00000023489 // Il11 // interleukin 11 // 1q12 // 171040 /// AF347935 // Il11 // interleukin 11 // 1q12 // 171040	0.07939267	0.38096518	0.60362914	0.38976507	0.44858528	0.21409495	0.84946848	0	1.09902344	1.10428325	1.14036318	0.98482649
7028575	NM_001039085 // Cox6b2 // cytochrome c oxidase subunit VIb polypeptide 2 // 1q12 // 654441 /// ENSRNOT00000033197 // Cox6b2 // cytochrome c oxidase subunit VIb polypeptide 2 // 1q12 // 654441 /// AY152399 // Cox6b2 // cytochrome c oxidase subunit VIb polyp	0.02037071	0.23366436	0.95817323	0.91545811	0.43779529	0.43550982	0.4974147	0	1.00391898	1.09006404	1.09276432	1.06970619
7028592	NM_139261 // Hspbp1 // hsp70-interacting protein // 1q12 // 246146 /// ENSRNOT00000024251 // Hspbp1 // hsp70-interacting protein // 1q12 // 246146 /// BC072541 // Hspbp1 // hsp70-interacting protein // 1q12 // 246146	6.94e-11	0.0416129	0.34483865	0.02726456	0.05314497	0.28854748	0.01807414	0	1.29408471	1.24746902	1.13309004	1.32496561
7028598	ENSRNOT00000024400 // Saps1_predicted // SAPS domain family, member 1 (predicted) // 1q12 // 361502	1.14e-7	0.39591084	0.25110682	0.39339428	0.56391013	0.81544243	0.14645154	0	0.94614342	0.96275998	0.98546236	0.90218668
7028616	D45413 // Ptprh // protein tyrosine phosphatase, receptor type, H // 1q12 // 171125 /// ENSRNOT00000024492 // Ptprh // protein tyrosine phosphatase, receptor type, H // 1q12 // 171125	3.32e-22	0.66563933	0.0196816	0.00477659	0.65570588	0.25144526	0.66411301	0	0.71476244	1.04908748	1.11856758	1.04336993
7028619	NM_019350 // Syt5 // synaptotagmin V // 1q12 // 54309 /// ENSRNOT00000024547 // Syt5 // synaptotagmin V // 1q12 // 54309 /// BC092198 // Syt5 // synaptotagmin V // 1q12 // 54309	0.00010564	0.59646253	0.26049179	0.96871613	0.83843538	0.66494623	0.05755475	0	1.01601148	1.02773608	1.05431133	0.78419192
7028624	---	0.00002735	0.48517653	0.14042465	0.28424601	0.82080498	0.10401235	0.39678494	0	1.08628857	1.01637106	1.13936743	0.93989602
7028625	NM_017144 // Tnni3 // troponin I type 3 (cardiac) // 1q12 // 29248 /// ENSRNOT00000024640 // Tnni3 // troponin I type 3 (cardiac) // 1q12 // 29248 /// M92074 // Tnni3 // troponin I type 3 (cardiac) // 1q12 // 29248	0.00224669	0.79293549	0.45538651	0.46933291	0.8423277	0.58573044	0.2760978	0	0.92169742	0.98802032	1.04243302	1.11143418
7028637	NM_134388 // Tnnt1 // troponin T1, skeletal, slow // 1q12 // 171409 /// ENSRNOT00000034957 // Tnnt1 // troponin T1, skeletal, slow // 1q12 // 171409 /// AF399874 // Tnnt1 // troponin T1, skeletal, slow // 1q12 // 171409 /// ENSRNOT00000058843 // Tnnt1 // t	0.00000154	0.54214515	0.95051796	0.44137768	0.6761148	0.97464706	0.84204367	0	0.91475439	0.96107614	0.9957595	0.97887084
7028641	ENSRNOT00000032627 // Ppp1r12c // protein phosphatase 1, regulatory (inhibitor) subunit 12C // 1q12 // 499076	0.0000455	0.90087316	0.52918198	0.7847053	0.54387027	0.66301414	0.60163181	0	1.01823554	0.95782914	1.02874133	0.96761007
7028645	NM_001108468 // Rdh13_predicted // retinol dehydrogenase 13 (all-trans and 9-cis) (predicted) // 1q12 // 361504 /// ENSRNOT00000031462 // Rdh13_predicted // retinol dehydrogenase 13 (all-trans and 9-cis) (predicted) // 1q12 // 361504	0.00002783	0.23784066	0.03941027	0.9934338	0.02269194	0.6393465	0.08418977	0	0.99146919	1.24576366	0.96152544	1.17468542
7028666	NM_001108469 // Cdc42ep5_predicted // CDC42 effector protein (Rho GTPase binding) 5 (predicted) // 1q12 // 361505 /// ENSRNOT00000025110 // Cdc42ep5_predicted // CDC42 effector protein (Rho GTPase binding) 5 (predicted) // 1q12 // 361505	6.75e-14	0.13098205	0.22154604	0.42290244	0.2438384	0.11306061	0.07694808	0	0.90290492	1.17965212	1.27636671	1.30533219
7028667	ENSRNOT00000025138 // Leng9_predicted // leukocyte receptor cluster (LRC) member 9 (predicted) // 1q12 // 292596	2.06e-11	0.80215061	0.01133349	0.16845899	0.00837451	0.66492958	0.72559706	0	0.85247477	1.44945002	0.9507058	0.94261933
7028678	NM_001029928 // Lair1 // leukocyte-associated Ig-like receptor-1 // 1q12 // 574531 /// ENSRNOT00000036407 // Lair1 // leukocyte-associated Ig-like receptor-1 // 1q12 // 574531 /// DQ025756 // Lair1 // leukocyte-associated Ig-like receptor-1 // 1q12 // 5745	0.06536713	0.06854336	0.2619551	0.32740242	0.07663331	0.46315834	0.0680385	0	0.89665726	0.81713972	1.1001911	0.81558556
7028706	NM_173319 // LOC286985 // putative pheromone receptor (Go-VN7) // 1q21 // 286985 /// ENSRNOT00000047147 // LOC286985 // putative pheromone receptor (Go-VN7) // 1q21 // 286985 /// AF016184 // LOC286985 // putative pheromone receptor (Go-VN7) // 1q21 // 2869	0.02701462	0.72523687	0.87780744	0.85536268	0.50179739	0.83751501	0.61898442	0	0.97510924	1.07198805	0.96895538	1.05201738
7028722	NM_173315 // LOC286981 // putative pheromone receptor (Go-VN2) // 1q21 // 286981 /// ENSRNOT00000003545 // LOC286981 // putative pheromone receptor (Go-VN2) // 1q21 // 286981 /// AF016179 // LOC286981 // putative pheromone receptor (Go-VN2) // 1q21 // 2869	0.03108262	0.74349801	0.04451824	0.71617352	0.7118235	0.43683734	0.07808263	0	1.04626369	0.96864163	1.06817662	0.82683666
7028774	NM_001008934 // V1rm3 // vomeronasal 1 receptor, m3 // 1q21 // 292607 /// NM_001008963 // V1rl1_predicted // vomeronasal 1 receptor, L1 (predicted) // 1q21 // 365190 /// ENSRNOT00000038977 // V1rm3 // vomeronasal 1 receptor, m3 // 1q21 // 292607 /// AY5103	0.14596181	0.37597479	0.95424143	0.96791569	0.74386936	0.92404295	0.41827536	0	0.9748166	0.91008157	0.98249423	0.854727
7028929	NM_001107478 // Zbtb45 // zinc finger and BTB domain containing 45 // 1q21 // 308366 /// ENSRNOT00000038860 // Zbtb45 // zinc finger and BTB domain containing 45 // 1q21 // 308366	0.00000189	0.43994818	0.50570691	0.20054528	0.9681059	0.36651038	0.66335103	0	0.8439686	1.02956349	0.88705489	0.94565721
7028931	NM_024143 // Slc27a5 // solute carrier family 27 (fatty acid transporter), member 5 // 1q21 // 79111 /// ENSRNOT00000026575 // Slc27a5 // solute carrier family 27 (fatty acid transporter), member 5 // 1q21 // 79111 /// BC091147 // Slc27a5 // solute carrier	2.63e-22	0.38509966	0.38165228	0.87870079	0.11197886	0.33316951	0.82093864	0	0.98702956	1.38003754	1.20120492	1.03993103
7028950	NM_001008929 // V1rj2 // vomeronasal 1 receptor, J2 // 1q21 // 494277 /// NM_001008944 // V1rj4 // vomeronasal 1 receptor, j4 // 1q21 // 494290 /// ENSRNOT00000040738 // V1rj2 // vomeronasal 1 receptor, J2 // 1q21 // 494277 /// ENSRNOT00000047760 // V1rj4	0.27536354	0.50009308	0.8584493	0.81696852	0.56677874	0.64376446	0.46656338	0	0.97571805	0.93081523	1.06966665	0.91962759
7028951	NM_001009507 // V1rj6 // vomeronasal V1r-type receptor V1rj6 // 1q21 // 494226 /// ENSRNOT00000048444 // V1rj6 // vomeronasal V1r-type receptor V1rj6 // 1q21 // 494226 /// AY510331 // V1rj6 // vomeronasal V1r-type receptor V1rj6 // 1q21 // 494226	0.55145251	0.29623199	0.38351617	0.2847365	0.94667754	0.27936879	0.17481029	0	0.80689693	1.02779132	1.26058944	1.45394551
7028961	NM_001024268 // Lig1 // ligase I, DNA, ATP-dependent // 1q21 // 81513 /// NM_030855 // Lig1 // ligase I, DNA, ATP-dependent // 1q21 // 81513 /// ENSRNOT00000019799 // Lig1 // ligase I, DNA, ATP-dependent // 1q21 // 81513 /// BC093604 // Lig1 // ligase I, D	1.3e-11	0.90437566	0.76740829	0.70957789	0.56391371	0.92456948	0.6354954	0	0.95480661	1.08228995	0.99351735	0.94269103
7029052	NM_001107458 // Zfp541 // zinc finger protein 541 // 1q21 // 308108 /// ENSRNOT00000058241 // Zfp541 // zinc finger protein 541 // 1q21 // 308108 /// ENSRNOT00000058240 // Zfp541 // zinc finger protein 541 // 1q21 // 308108	0.28637949	0.40849838	0.02493573	0.21218988	0.46791783	0.00453583	0.48445861	0	0.9259953	0.96275366	1.19170428	1.04109099
7029054	NM_080585 // Napa // N-ethylmaleimide sensitive fusion protein attachment protein alpha // 1q21 // 140673 /// ENSRNOT00000002044 // Napa // N-ethylmaleimide sensitive fusion protein attachment protein alpha // 1q21 // 140673 /// BC063156 // Napa // N-ethyl	0.00000917	0.07875275	0.05610693	0.25478756	0.02739296	0.01716038	0.39724458	0	1.09055832	1.19880254	1.21567657	0.93306723
7029065	NM_001107457 // Kptn // kaptin // 1q21 // 308107 /// ENSRNOT00000002043 // Kptn // kaptin // 1q21 // 308107	1.38e-9	0.8989243	0.19655775	0.58891483	0.16858292	0.65508507	0.98104986	0	0.95312801	1.13008554	0.97071767	1.00312081
7029070	NM_078619 // Slc8a2 // solute carrier family 8 (sodium/calcium exchanger), member 2 // 1q21 // 140447 /// ENSRNOT00000002042 // Slc8a2 // solute carrier family 8 (sodium/calcium exchanger), member 2 // 1q21 // 140447 /// U08141 // Slc8a2 // solute carrier	0.14688299	0.38212722	0.06358139	0.0465455	0.08326756	0.26070937	0.57981418	0	1.19762054	0.84156992	1.1082981	1.05062678
7029078	NM_001108472 // Meis3 // Meis homeobox 3 // 1q21 // 361514 /// ENSRNOT00000039538 // Meis3 // Meis homeobox 3 // 1q21 // 361514 /// BC160854 // Meis3 // Meis homeobox 3 // 1q21 // 361514	0.16331801	0.41298764	0.17060085	0.11090762	0.34411167	0.13171907	0.69510273	0	1.10263145	0.94068381	1.1007375	0.98012861
7029081	ENSRNOT00000047289 // Slc8a2 // solute carrier family 8 (sodium/calcium exchanger), member 2 // 1q21 // 140447	9.31e-7	0.00335185	0.01543814	0.10629998	0.60518042	0.86375177	0.000035	-1	0.91765218	0.974011	0.99255967	0.77461098
7029082	NM_001106227 // Tmem160 // transmembrane protein 160 // 1q21 // 292654 /// ENSRNOT00000020609 // Tmem160 // transmembrane protein 160 // 1q21 // 292654	0.0000883	0.61155351	0.74195533	0.73799851	0.46435754	0.63335441	0.66381717	0	1.12314567	1.4073149	1.26296018	1.19274089
7029107	NM_022952 // Ap2s1 // adaptor-related protein complex 2, sigma 1 subunit // 1q21 // 65046 /// ENSRNOT00000021310 // Ap2s1 // adaptor-related protein complex 2, sigma 1 subunit // 1q21 // 65046 /// BC088138 // Ap2s1 // adaptor-related protein complex 2, sig	0.07208489	0.14529548	0.85423731	0.55988433	0.20093242	0.37439405	0.95409723	0	1.07052747	1.17407281	1.1134323	1.0062414
7029113	NM_175758 // Slc1a5 // solute carrier family 1 (neutral amino acid transporter), member 5 // 1q21 // 292657 /// ENSRNOT00000021465 // Slc1a5 // solute carrier family 1 (neutral amino acid transporter), member 5 // 1q21 // 292657 /// BC080242 // Slc1a5 // s	1.84e-14	0.76945322	0.1033987	0.69723768	0.57973182	0.08733285	0.47553057	0	0.96484872	1.0531432	0.83141155	1.07136647
7029119	NM_001107480 // Strn4_predicted // striatin, calmodulin binding protein 4 (predicted) // 1q21 // 308392 /// ENSRNOT00000021976 // Strn4_predicted // striatin, calmodulin binding protein 4 (predicted) // 1q21 // 308392	1.24e-7	0.41010239	0.02822166	0.48998232	0.48514615	0.83603191	0.0217351	0	0.95613763	1.05403613	0.98713452	0.84596235
7029123	NM_001013895 // Prkd2 // protein kinase D2 // 1q21 // 292658 /// ENSRNOT00000022360 // Prkd2 // protein kinase D2 // 1q21 // 292658 /// BC083592 // Prkd2 // protein kinase D2 // 1q21 // 292658	1.25e-11	0.38918939	0.03517407	0.68720684	0.05731824	0.14035368	0.82075128	0	0.96299897	1.21053512	1.14696363	0.97099894
7029144	NM_139185 // Gng8 // guanine nucleotide binding protein (G protein), gamma 8 // 1q21 // 245986 /// ENSRNOT00000022441 // Gng8 // guanine nucleotide binding protein (G protein), gamma 8 // 1q21 // 245986 /// L35921 // Gng8 // guanine nucleotide binding prot	0.47506022	0.36238087	0.43911154	0.4295404	0.09483939	0.81548393	0.82596315	0	1.11736559	0.79208977	0.98467898	0.96930071
7029146	NM_001077644 // Ptgir_predicted // prostaglandin I receptor (IP) (predicted) // 1q21 // 292661 /// ENSRNOT00000022461 // Ptgir_predicted // prostaglandin I receptor (IP) (predicted) // 1q21 // 292661	0.0000033	0.07895942	0.96529203	0.44805514	0.5204883	0.34427271	0.18768574	0	1.094706	1.08086978	1.11512697	1.16198203
7029181	NM_001009533 // MGC72567 // similar to coiled-coil domain containing 8 // 1q21 // 494320 /// ENSRNOT00000029810 // MGC72567 // similar to coiled-coil domain containing 8 // 1q21 // 494320 /// BC060520 // MGC72567 // similar to coiled-coil domain containing	0.00225604	0.2576352	0.41824318	0.79573902	0.63756891	0.13299554	0.2103955	0	0.96750492	0.94523209	1.16762036	1.13142651
7029253	NM_001025404 // Ceacam11 // CEA-related cell adhesion molecule 11 // 1q21 // 292668 /// ENSRNOT00000023686 // Ceacam11 // CEA-related cell adhesion molecule 11 // 1q21 // 292668 /// BC097990 // Ceacam11 // CEA-related cell adhesion molecule 11 // 1q21 // 2	0.43246738	0.32912437	0.18375617	0.26690574	0.07974108	0.91326553	0.18710815	0	0.9127509	1.16321786	1.00584709	1.11327395
7029271	---	0.05169954	0.15331154	0.19376398	0.0461432	0.36264811	0.15620306	0.41097184	0	1.20268587	1.09758987	1.13440853	0.93345325
7029275	NM_001011931 // Mill1 // MHC I like leukocyte 1 // 1q21 // 292671 /// ENSRNOT00000058018 // Mill1 // MHC I like leukocyte 1 // 1q21 // 292671 /// ENSRNOT00000035286 // Mill1 // MHC I like leukocyte 1 // 1q21 // 292671 /// AB113960 // Mill1 // MHC I like le	0.80095061	0.68946935	0.79095904	0.81400034	0.41208869	0.71474041	0.56457972	0	1.0188646	0.93215684	1.02858835	0.94714026
7029299	NM_001017468 // Mill2 // Mill2 gene for MHC class I-like located near the LRC, 2, exon 3, partial cds, strain:LEW.1lm1 // 1q21 // 365212 /// ENSRNOT00000048149 // Mill2 // Mill2 gene for MHC class I-like located near the LRC, 2, exon 3, partial cds, strain	0.22017811	0.06718367	0.61937511	0.92731548	0.12911154	0.10962932	0.74734594	0	1.03035422	1.23581242	1.22360528	1.02941608
7029306	NM_053373 // Pglyrp1 // peptidoglycan recognition protein 1 // 1q21 // 84387 /// ENSRNOT00000018233 // Pglyrp1 // peptidoglycan recognition protein 1 // 1q21 // 84387 /// AF154114 // Pglyrp1 // peptidoglycan recognition protein 1 // 1q21 // 84387	0.15571009	0.32941664	0.32001258	0.33334125	0.23162987	0.14622387	0.70241889	0	0.88476931	1.14924721	1.20671349	1.01873301
7029342	NM_001107483 // Irf2bp1_predicted // interferon regulatory factor 2 binding protein 1 (predicted) // 1q21 // 308404 /// ENSRNOT00000019075 // Irf2bp1_predicted // interferon regulatory factor 2 binding protein 1 (predicted) // 1q21 // 308404	0.2166015	0.92149549	0.44728971	0.71537233	0.55280415	0.38796316	0.36890228	0	1.00506739	1.2124437	0.84237774	1.2189977
7029380	NM_001024748 // Dmwd // dystrophia myotonica-containing WD repeat motif // 1q21 // 292684 /// ENSRNOT00000020084 // Dmwd // dystrophia myotonica-containing WD repeat motif // 1q21 // 292684 /// BC097421 // Dmwd // dystrophia myotonica-containing WD repeat	0.01174843	0.07262307	0.95150821	0.47243826	0.30908491	0.13621009	0.29882061	0	1.04665063	1.07624437	1.09919797	1.07108157
7029382	ENSRNOT00000057936 // LOC680252 // similar to Dystrophia myotonica WD repeat-containing protein (Dystrophia myotonica-containing WD repeat motif protein) (DMR-N9 protein) // 1q21 // 680252	2.43e-11	0.55761454	0.56462768	0.80199906	0.79506049	0.2270219	0.43104658	0	0.98439165	0.98097989	1.09958513	1.06536869
7029383	NM_001107484 // Dmpk_predicted // dystrophia myotonica-protein kinase (predicted) // 1q21 // 308405	0.00000109	0.34211414	0.00617005	0.20511967	0.86450313	0.15821196	0.00812446	0	0.95088524	0.99195149	1.05895765	0.88650091
7029386	NM_001107485 // Six5_predicted // sine oculis-related homeobox 5 homolog (Drosophila) (predicted) // 1q21 // 308406	4.09e-9	0.32231858	0.47969584	0.92956333	0.33908485	0.31970931	0.16445806	0	1.01920933	1.08930529	1.09050481	1.13396143
7029387	NM_001025642 // Fbxo46 // F-box protein 46 // 1q21 // 292686 /// ENSRNOT00000012082 // Fbxo46 // F-box protein 46 // 1q21 // 292686 /// BC098945 // Fbxo46 // F-box protein 46 // 1q21 // 292686	1.14e-10	0.23491411	0.02064267	0.85006863	0.00916429	0.13446115	0.06015464	0	1.01218509	1.18229448	1.10379198	0.8862602
7029388	NM_001109399 // Snrpd2 // small nuclear ribonucleoprotein D2 // 1q21 // 680309 /// ENSRNOT00000021221 // Snrpd2 // small nuclear ribonucleoprotein D2 // 1q21 // 680309 /// ENSRNOT00000021221 // LOC686737 // similar to small nuclear ribonucleoprotein D2 //	0.0183204	0.84914758	0.88783332	0.75780384	0.62147841	0.88884966	0.63395898	0	0.95635666	0.68517313	1.01652639	1.12789261
7029395	NM_138921 // Eml2 // echinoderm microtubule associated protein like 2 // 1q21 // 192360 /// AF335571 // Eml2 // echinoderm microtubule associated protein like 2 // 1q21 // 192360 /// ENSRNOT00000041215 // Eml2 // echinoderm microtubule associated protein l	7.49e-7	0.92864187	0.02616706	0.30048104	0.09696031	0.03360126	0.17889104	0	0.94207543	1.0998233	0.88444898	1.07746211
7029404	NM_001107486 // Opa3 // optic atrophy 3 // 1q21 // 308409	0.00000221	0.1855277	0.24033276	0.42399582	0.01853808	0.79517846	0.92116288	0	1.06528534	1.21239023	1.02390807	1.01181095
7029414	NM_201562 // Rtn2 // reticulon 2 (Z-band associated protein) // 1q21 // 308410 /// ENSRNOT00000022528 // Rtn2 // reticulon 2 (Z-band associated protein) // 1q21 // 308410 /// AY279211 // Rtn2 // reticulon 2 (Z-band associated protein) // 1q21 // 308410	0.00135947	0.05747685	0.75879549	0.22261248	0.33532029	0.17064165	0.94150452	0	1.07855498	1.06040771	1.08723352	0.99712808
7029422	NM_001106228 // Ercc1_predicted // excision repair cross-complementing rodent repair deficiency, complementation group 1 (predicted) // 1q21 // 292673 /// ENSRNOT00000024113 // Ercc1_predicted // excision repair cross-complementing rodent repair deficiency	2.52e-9	0.42465301	0.55605035	0.49698497	0.16414384	0.60753031	0.88780691	0	1.06135881	1.13180247	1.04766293	0.9828893
7029431	NM_012530 // Ckm // creatine kinase, muscle // 1q21 // 24265 /// ENSRNOT00000022895 // Ckm // creatine kinase, muscle // 1q21 // 24265 /// M10140 // Ckm // creatine kinase, muscle // 1q21 // 24265	0.0004235	0.87884593	0.11715863	0.14469443	0.7978776	0.51466429	0.04080545	0	1.10793689	1.01770016	1.04602918	0.86228776
7029442	NM_001109410 // Trappc6a // trafficking protein particle complex 6A // 1q21 // 680465 /// ENSRNOT00000023652 // Trappc6a // trafficking protein particle complex 6A // 1q21 // 680465 /// ENSRNOT00000023652 // LOC686599 // similar to trafficking protein part	1.89e-8	0.47561561	0.77564077	0.26367164	0.5617225	0.71103468	0.66692672	0	1.20478015	1.08599276	1.09191889	1.06850567
7029445	XM_001057808 // Nkpd1 // NTPase, KAP family P-loop domain containing 1 // 1q21 // 680440	0.06313101	0.68593105	0.57587416	0.36726736	0.58424367	0.39827309	0.87728205	0	1.13598135	0.88508148	1.23678766	0.99888563
7029518	NM_144757 // Zfp180 // zinc finger protein 180 // 1q21 // 246279 /// ENSRNOT00000026077 // Zfp180 // zinc finger protein 180 // 1q21 // 246279 /// U41164 // Zfp180 // zinc finger protein 180 // 1q21 // 246279	2.08e-8	0.65133596	0.02595393	0.1842203	0.72768738	0.03836859	0.39349357	0	1.10952233	1.03109874	0.81730196	0.91942093
7029606	ENSRNOT00000026288 // Lypd5 // Ly6/Plaur domain containing 5 // 1q21 // 502308	0.97726398	0.35474469	0.73070605	0.24412712	0.90216161	0.66725661	0.27598235	0	1.17463188	1.03624084	1.06582034	1.15495453
7029611	NM_023021 // Kcnn4 // potassium intermediate/small conductance calcium-activated channel, subfamily N, member 4 // 1q21 // 65206 /// ENSRNOT00000026489 // Kcnn4 // potassium intermediate/small conductance calcium-activated channel, subfamily N, member 4 //	2.48e-20	0.16610901	0.01645822	0.63593174	0.7217685	0.0071518	0.2702755	0	0.93439835	0.95741835	0.64663724	0.84116472
7029617	NM_001014243 // RGD1309888 // similar to RIKEN cDNA 1500002O20 // 1q21 // 365215 /// ENSRNOT00000026669 // RGD1309888 // similar to RIKEN cDNA 1500002O20 // 1q21 // 365215 /// BC087051 // RGD1309888 // similar to RIKEN cDNA 1500002O20 // 1q21 // 365215	0.0000254	0.30547551	0.05097472	0.08729098	0.05957341	0.6233493	0.22240481	0	1.15636502	1.1747121	1.04389284	0.90515726
7029622	NM_001047107 // Cadm4 // cell adhesion molecule 4 // 1q21 // 365216 /// ENSRNOT00000026793 // Cadm4 // cell adhesion molecule 4 // 1q21 // 365216 /// DQ272745 // Cadm4 // cell adhesion molecule 4 // 1q21 // 365216	0.0000019	0.99093839	0.15517046	0.18027948	0.27281819	0.48654007	0.35908398	0	0.8598609	1.12159598	0.92577027	1.0912447
7029633	ENSRNOT00000026881 // Irgq_predicted // immunity-related GTPase family, Q (predicted) // 1q21 // 292708	0.0000908	0.59111509	0.01009807	0.20416847	0.34012201	0.19307605	0.02050761	0	1.13169399	1.10080196	0.87490003	0.7850881
7029638	NM_053435 // Xrcc1 // X-ray repair complementing defective repair in Chinese hamster cells 1 // 1q21 // 84495 /// ENSRNOT00000027057 // Xrcc1 // X-ray repair complementing defective repair in Chinese hamster cells 1 // 1q21 // 84495 /// BC070894 // Xrcc1 /	1.98e-12	0.43243501	0.0432561	0.13701677	0.14997568	0.34343834	0.077892	0	1.08845498	1.08314247	1.05319449	0.90609228
7029646	NM_001106234 // Ethe1_predicted // ethylmalonic encephalopathy 1 (predicted) // 1q21 // 292710 /// ENSRNOT00000027075 // Ethe1_predicted // ethylmalonic encephalopathy 1 (predicted) // 1q21 // 292710 /// BC158848 // Ethe1_predicted // ethylmalonic encephal	3.68e-11	0.05706714	0.37559663	0.0732953	0.01502693	0.12499255	0.15664025	0	1.45957254	1.68824622	1.37670934	1.34064056
7029647	XM_218447 // Phldb3 // pleckstrin homology-like domain, family B, member 3 // 1q21 // 308431 /// ENSRNOT00000034460 // Phldb3 // pleckstrin homology-like domain, family B, member 3 // 1q21 // 308431 /// ENSRNOT00000057630 // Phldb3 // pleckstrin homology-l	8.02e-10	0.5442842	0.64107483	0.16562629	0.75526154	0.82524259	0.89872248	0	1.1007531	0.97845421	0.98332164	0.99042431
7029665	NM_021759 // Lypd3 // Ly6/Plaur domain containing 3 // 1q21 // 60378 /// ENSRNOT00000027100 // Lypd3 // Ly6/Plaur domain containing 3 // 1q21 // 60378	3.37e-12	0.08719261	0.0000566	0.22711912	0.000065	0.6381257	0.35687498	0	1.16107024	1.95613135	1.0693611	0.8952273
7029670	ENSRNOT00000046881 // LOC681077 // similar to testis expressed gene 101 // 1q21 // 681077 /// ENSRNOT00000046881 // LOC687034 // similar to testis expressed gene 101 // --- // 687034 /// XM_001076812 // LOC687034 // similar to testis expressed gene 101 //	0.12550504	0.17766463	0.98114381	0.86033579	0.96812002	0.56102417	0.69640235	0	0.9750758	1.01668919	0.92131412	0.95203887
7029675	NM_173339 // Ceacam10 // CEA-related cell adhesion molecule 10 // 1q21 // 287009 /// ENSRNOT00000027214 // Ceacam10 // CEA-related cell adhesion molecule 10 // 1q21 // 287009 /// U23056 // Ceacam10 // CEA-related cell adhesion molecule 10 // 1q21 // 287009	0.0015561	0.95263349	0.67930925	0.26278178	0.52154137	0.93224794	0.73707749	0	0.75390692	1.1160741	1.02809294	1.08547201
7029684	NM_001103358 // Ceacam6 // carcinoembryonic antigen-related cell adhesion molecule 6 // --- // 100125369 /// ENSRNOT00000034553 // Ceacam6 // carcinoembryonic antigen-related cell adhesion molecule 6 // --- // 100125369 /// BC078962 // Ceacam6 // carcinoem	0.76463897	0.85755077	0.17217929	0.14937407	0.7087085	0.13862855	0.97180687	0	0.91248821	1.02328121	1.08497062	1.00624267
7029692	NM_001109140 // Dmrtc2 // doublesex and mab-3 related transcription factor like family C2 // 1q21 // 499100 /// ENSRNOT00000027242 // Dmrtc2 // doublesex and mab-3 related transcription factor like family C2 // 1q21 // 499100	0.11395129	0.20158569	0.66458291	0.9730185	0.59425166	0.12678415	0.84519047	0	1.00004683	1.03933147	1.11928756	0.98550852
7029720	NM_021694 // Arhgef1 // Rho guanine nucleotide exchange factor (GEF) 1 // 1q21 // 60323 /// ENSRNOT00000032924 // Arhgef1 // Rho guanine nucleotide exchange factor (GEF) 1 // 1q21 // 60323 /// BC091218 // Arhgef1 // Rho guanine nucleotide exchange factor (	1.71e-8	0.1757952	0.00149872	0.65613861	0.21551119	0.15227887	0.04211426	0	0.96444395	0.90001573	0.87999447	0.8184156
7029758	NM_001107490 // Cic_predicted // capicua homolog (Drosophila) (predicted) // 1q21 // 308435 /// ENSRNOT00000027710 // Cic_predicted // capicua homolog (Drosophila) (predicted) // 1q21 // 308435 /// ENSRNOT00000057466 // Cic_predicted // capicua homolog (Dr	0.0000053	0.23273667	0.28611543	0.76302431	0.41775727	0.46569383	0.04068817	0	0.98406629	0.95678196	0.9589207	0.87955574
7029770	---	0.05817447	0.33073945	0.70374815	0.55683118	0.86370718	0.2518773	0.29399223	0	1.05258734	0.9843525	1.08791705	1.09105948
7029799	ENSRNOT00000027831 // Megf8 // multiple EGF-like-domains 8 // 1q21 // 114029 /// AB011534 // Megf8 // multiple EGF-like-domains 8 // 1q21 // 114029	0.0000149	0.68374944	0.13665626	0.30872495	0.37790952	0.74656829	0.16454442	0	0.95231567	1.04679476	1.01486163	0.93108894
7029801	---	0.09109994	0.65360424	0.39963234	0.3130547	0.33171973	0.95011261	0.36809822	0	1.10765741	1.09342874	1.00665236	0.92110973
7029822	NM_001009705 // Atp5sl // ATP5S-like // 1q21 // 361520 /// BC088283 // Atp5sl // ATP5S-like // 1q21 // 361520 /// ENSRNOT00000027960 // Atp5sl // ATP5S-like // 1q21 // 361520	0.00067782	0.30248785	0.14304318	0.72251449	0.01680369	0.92067917	0.40331796	0	1.02561696	1.19895872	1.01552534	0.93999974
7029832	NM_001107493 // Exosc5_predicted // exosome component 5 (predicted) // 1q21 // 308441 /// ENSRNOT00000028026 // Exosc5_predicted // exosome component 5 (predicted) // 1q21 // 308441	6.46e-14	0.76977063	0.62069821	0.59968445	0.51735919	0.7831001	0.88863869	0	1.09563986	1.14296768	0.98328304	1.02011341
7029840	NM_021578 // Tgfb1 // transforming growth factor, beta 1 // --- // 59086 /// ENSRNOT00000028051 // Tgfb1 // transforming growth factor, beta 1 // --- // 59086 /// BC076380 // Tgfb1 // transforming growth factor, beta 1 // --- // 59086	0.00000137	0.24434384	0.33753912	0.30752227	0.47761933	0.98385792	0.05732745	0	0.88192239	0.93259605	1.01961956	0.78950997
7029901	NM_017156 // Cyp2b15 // cytochrome P450, family 2, subfamily b, polypeptide 15 // 1q21 // 29295 /// ENSRNOT00000002054 // LOC502310 // similar to Cytochrome P450 2B12 (CYPIIB12) // 1q21 // 502310	0.65075428	0.50021129	0.28029591	0.96026413	0.78262257	0.05845928	0.59372812	0	0.99941208	1.01855709	1.23942592	0.95423445
7029915	NM_012787 // Cyp2g1 // cytochrome P450, subfamily 2G, polypeptide 1 // 1q21 // 25251 /// ENSRNOT00000028261 // Cyp2g1 // cytochrome P450, subfamily 2G, polypeptide 1 // 1q21 // 25251 /// M33296 // Cyp2g1 // cytochrome P450, subfamily 2G, polypeptide 1 // 1	0.16218106	0.28502982	0.24965052	0.04533255	0.31282934	0.68670506	0.67659845	0	1.18717699	1.07757469	0.97021684	0.96507701
7029919	NM_012542 // Cyp2a3a // cytochrome P450, family 2, subfamily A, polypeptide 3a // 1q21 // 24299	0.00000711	0.31022032	0.92345411	0.43592425	0.71671276	0.66578675	0.26331416	0	1.05571423	1.03171113	1.03184277	1.09679489
7029926	NM_012692 // Cyp2a1 // cytochrome P450 IIA1 (hepatic steroid hydroxylase IIA1) gene // 1q21 // 24894 /// ENSRNOT00000028237 // Cyp2a1 // cytochrome P450 IIA1 (hepatic steroid hydroxylase IIA1) gene // 1q21 // 24894 /// J02669 // Cyp2a1 // cytochrome P450 I	5.43e-27	0.36921551	0.15524067	0.76957743	0.42561813	0.1746887	0.04910705	0	0.97115758	0.94811225	1.12268787	0.84770237
7029932	NM_012693 // Cyp2a2 // cytochrome P450, subfamily 2A, polypeptide 1 // 1q21 // 24895 /// NM_012692 // Cyp2a1 // cytochrome P450 IIA1 (hepatic steroid hydroxylase IIA1) gene // 1q21 // 24894 /// ENSRNOT00000028249 // Cyp2a2 // cytochrome P450, subfamily 2A,	2.8e-8	0.30901593	0.9283703	0.33111635	0.90613051	0.8929657	0.61476375	0	0.93011919	0.99342683	0.98227222	0.96036395
7029935	NM_019303 // Cyp2f4 // cytochrome P450, family 2, subfamily f, polypeptide 4 // 1q21 // 54246 /// BC070939 // Cyp2f4 // cytochrome P450, family 2, subfamily f, polypeptide 4 // 1q21 // 54246	1.76e-22	0.19630082	0.1028295	0.23724158	0.08079845	0.05798776	0.51851884	0	0.89649062	1.16924004	1.18331646	1.05771509
7029939	NM_134369 // Cyp2t1 // cytochrome P450 monooxygenase CYP2T1 // 1q21 // 171380 /// ENSRNOT00000028404 // Cyp2t1 // cytochrome P450 monooxygenase CYP2T1 // 1q21 // 171380 /// AF368269 // Cyp2t1 // cytochrome P450 monooxygenase CYP2T1 // 1q21 // 171380	2.67e-19	0.7925664	0.00160508	0.0693845	0.06211436	0.83839214	0.25863088	0	0.79877719	1.28275538	1.0438758	0.8731805
7029945	XM_574398 // RGD1560854_predicted // similar to FLJ41131 protein (predicted) // 1q21 // 499106 /// XM_001077734 // RGD1560854_predicted // similar to FLJ41131 protein (predicted) // 1q21 // 499106 /// ENSRNOT00000057230 // RGD1560854_predicted // similar t	3.34e-10	0.02957156	0.51514028	0.1438702	0.96187313	0.06597314	0.08529847	0	0.91022183	1.00082654	0.87864057	0.88007791
7029954	NM_001012065 // Adck4 // aarF domain containing kinase 4 // 1q21 // 308453 /// ENSRNOT00000057220 // Adck4 // aarF domain containing kinase 4 // 1q21 // 308453 /// BC079227 // Adck4 // aarF domain containing kinase 4 // 1q21 // 308453 /// ENSRNOT0000002829	1.17e-7	0.23592273	0.32315795	0.11145486	0.73938159	0.09780362	0.99012462	0	1.20322597	1.05092198	1.2256263	0.99892682
7029985	NM_001106236 // Blvrb_predicted // biliverdin reductase B (flavin reductase (NADPH)) (predicted) // 1q21 // 292737 /// ENSRNOT00000031026 // Blvrb_predicted // biliverdin reductase B (flavin reductase (NADPH)) (predicted) // 1q21 // 292737	8.4e-15	0.20822085	0.24262089	0.7926922	0.78235287	0.33656086	0.02583937	0	1.05419599	1.04535514	1.16027859	1.39468765
7029996	BC091229 // MGC108974 // similar to replication protein-binding trans-activator RBT1 // 1q21 // 499108 /// ENSRNOT00000057190 // MGC108974 // similar to replication protein-binding trans-activator RBT1 // 1q21 // 499108	0.03480356	0.36705004	0.42705556	0.97443658	0.22435403	0.68666264	0.17472714	0	1.01901324	1.2871865	1.07360972	1.29357727
7029999	NM_001007735 // Sertad1 // SERTA domain containing 1 // 1q21 // 361526 /// ENSRNOT00000028468 // Sertad1 // SERTA domain containing 1 // 1q21 // 361526 /// BC061808 // Sertad1 // SERTA domain containing 1 // 1q21 // 361526	1.03e-8	0.62635166	0.84757355	0.50147573	0.72876768	0.56718689	0.79814288	0	1.37806388	1.12918548	1.26017664	1.073991
7030004	NM_023976 // Prx // periaxin // 1q21 // 78960 /// ENSRNOT00000024771 // Prx // periaxin // 1q21 // 78960	0.81304107	0.90925267	0.87794584	0.88644689	0.93170785	0.57465384	0.59663704	0	1.01543795	1.00465857	1.04415602	0.95308044
7030009	NM_001024776 // Hipk4 // homeodomain interacting protein kinase 4 // 1q21 // 308449 /// ENSRNOT00000028266 // Hipk4 // homeodomain interacting protein kinase 4 // 1q21 // 308449 /// BC098070 // Hipk4 // homeodomain interacting protein kinase 4 // 1q21 // 3	0.30646979	0.66181294	0.20720115	0.90063989	0.17966318	0.37082288	0.45403357	0	0.9796513	0.85699063	1.10398695	0.92038021
7030011	BC127543 // RGD1307554_predicted // similar to CG16812-PA (predicted) // 1q21 // 292739 /// NM_001109664 // RGD1307554_predicted // similar to CG16812-PA (predicted) // 1q21 // 292739 /// ENSRNOT00000024829 // RGD1307554_predicted // similar to CG16812-PA	0.00021902	0.71760069	0.24391211	0.17038153	0.28127005	0.70722153	0.73953603	0	1.09143442	0.93162161	1.02102427	1.01920333
7030015	NM_017093 // Akt2 // thymoma viral proto-oncogene 2 // 1q22 // 25233 /// ENSRNOT00000025303 // Akt2 // thymoma viral proto-oncogene 2 // 1q22 // 25233 /// D30041 // Akt2 // thymoma viral proto-oncogene 2 // 1q22 // 25233	4.84e-18	0.84749631	0.24990333	0.81558102	0.32172956	0.70287131	0.32671739	0	1.02291416	1.07634148	1.02399362	0.93242178
7030037	---	0.0001942	0.03794578	0.04594731	0.00648954	0.80881971	0.00884625	0.93249682	-1010	0.749427	1.0240566	0.76449245	1.01268757
7030087	ENSRNOT00000057120 // RGD1311906 // similar to Fc fragment of IgG binding protein; IgG Fc binding protein // 1q21 // 292746 /// BC099756 // RGD1311906 // similar to Fc fragment of IgG binding protein; IgG Fc binding protein // 1q21 // 292746	1.51e-21	0.2085743	0.65581627	0.16513919	0.35498045	0.72399206	0.54288408	0	0.86218207	0.91727802	1.03019227	0.94779904
7030126	NM_001025643 // Fbl // fibrillarin // 1q21 // 292747 /// ENSRNOT00000026021 // Fbl // fibrillarin // 1q21 // 292747 /// BC099198 // Fbl // fibrillarin // 1q21 // 292747	5.61e-8	0.47245246	0.99731014	0.4960158	0.46044183	0.48853533	0.53115562	0	1.17816786	1.25086388	1.22782577	1.19004118
7030127	NM_001107496 // Dyrk1b_predicted // dual-specificity tyrosine-(Y)-phosphorylation regulated kinase 1b (predicted) // 1q21 // 308468	0.0000306	0.40234035	0.56003458	0.15290279	0.56187716	0.78966079	0.54125508	0	0.90209281	0.95504546	1.01900042	0.96154672
7030135	ENSRNOT00000026114 // LOC687359 // similar to CREBBP/EP300 inhibitor 2 // --- // 687359	1.57e-8	0.52088627	0.99311658	0.76109733	0.53748827	0.63878669	0.75805291	0	0.97942479	1.08356991	1.09111068	1.04596514
7030144	ENSRNOT00000026576 // Rps16 // ribosomal protein S16 // 1q21 // 140655 /// ENSRNOT00000049805 // RGD1559743_predicted // similar to 40S ribosomal protein S16 (predicted) // 8q32 // 316048	0.01546819	0.19390651	0.00912624	0.25319357	0.22358917	0.00095086	0.51622277	0	1.28340473	0.74843849	2.28026678	0.86866546
7030148	NM_001024898 // Paf1 // Paf1, RNA polymerase II associated factor, homolog (S. cerevisiae) // 1q21 // 361531 /// ENSRNOT00000026778 // Paf1 // Paf1, RNA polymerase II associated factor, homolog (S. cerevisiae) // 1q21 // 361531 /// BC097494 // Paf1 // Paf1	5.54e-7	0.39614661	0.53295141	0.28322098	0.89207981	0.97376414	0.18012041	0	0.93060297	1.01694304	1.00222576	0.90878458
7030153	NM_181091 // Gmfg // glia maturation factor, gamma // 1q21 // 113940 /// ENSRNOT00000026891 // Gmfg // glia maturation factor, gamma // 1q21 // 113940 /// AB007364 // Gmfg // glia maturation factor, gamma // 1q21 // 113940	5.61e-13	0.61083805	0.21627805	0.9698592	0.41540147	0.50940681	0.60174432	0	0.95365757	1.33130875	1.23828649	1.22136518
7030155	NM_001108910 // Lrfn1_predicted // leucine rich repeat and fibronectin type III domain containing 1 (predicted) // 1q21 // 365222 /// ENSRNOT00000026900 // Lrfn1_predicted // leucine rich repeat and fibronectin type III domain containing 1 (predicted) // 1	0.15413107	0.18507954	0.80031749	0.91781056	0.42950877	0.17069922	0.3049174	0	0.99249972	1.07989212	1.15311643	1.1165109
7030164	NM_139086 // Sycn // syncollin // 1q21 // 245917 /// ENSRNOT00000026907 // Sycn // syncollin // 1q21 // 245917 /// AF008197 // Sycn // syncollin // 1q21 // 245917	1.59e-11	0.00452496	2.59e-7	0.73925749	3.95e-10	0.85807253	0.89983086	-100	1.11067952	0.03802191	0.94087622	0.93167392
7030172	BC091204 // RGD1563982_predicted // similar to F-box only protein 27 (predicted) // 1q21 // 499114	9.89e-7	0.86515144	0.51692356	0.42338754	0.53114032	0.95637601	0.46961414	0	0.89355762	1.08811606	0.99125512	1.07578402
7030178	NM_001013064 // Fbxo17 // F-box protein 17 // 1q21 // 292757 /// ENSRNOT00000027006 // Fbxo17 // F-box protein 17 // 1q21 // 292757 /// BC079218 // Fbxo17 // F-box protein 17 // 1q21 // 292757	0.29713904	0.18101186	0.61279291	0.16345069	0.8783682	0.13218778	0.79870173	0	1.15519765	1.02515925	1.16462525	1.01998678
7030180	NM_001106240 // Sars2 // seryl-aminoacyl-tRNA synthetase 2 // 1q21 // 292759 /// ENSRNOT00000027166 // Sars2 // seryl-aminoacyl-tRNA synthetase 2 // 1q21 // 292759	3.65e-8	0.18126777	0.82112823	0.60926758	0.16726578	0.17344264	0.30131869	0	1.04910866	1.13519983	1.13602309	1.09231422
7030183	NM_001008368 // Sirt2 // sirtuin (silent mating type information regulation 2 homolog) 2 (S. cerevisiae) // 1q21 // 361532 /// ENSRNOT00000027384 // Sirt2 // sirtuin (silent mating type information regulation 2 homolog) 2 (S. cerevisiae) // 1q21 // 361532	2.07e-9	0.94855942	0.02117266	0.82451352	0.15925353	0.86834744	0.12143787	0	0.98265388	1.14125554	1.01762646	0.86984959
7030188	NM_001106241 // RGD1310133_predicted // similar to RIKEN cDNA 5830482F20 gene (predicted) // 1q21 // 292760 /// ENSRNOT00000036907 // RGD1310133_predicted // similar to RIKEN cDNA 5830482F20 gene (predicted) // 1q21 // 292760	6.34e-7	0.92477405	0.61389253	0.51708765	0.6740222	0.30724322	0.8619557	0	1.04824823	1.03256528	0.92209942	1.00312884
7030200	BC086392 // Hnrnpl // heterogeneous nuclear ribonucleoprotein L // 1q21 // 80846 /// ENSRNOT00000057034 // Hnrnpl // heterogeneous nuclear ribonucleoprotein L // 1q21 // 80846 /// ENSRNOT00000027494 // Hnrnpl // heterogeneous nuclear ribonucleoprotein L //	0.00001669	0.82760018	0.31732923	0.95847739	0.78238473	0.67225184	0.53284811	0	0.96510548	1.08727298	0.91433954	0.85262211
7030209	NM_022594 // Ech1 // enoyl coenzyme A hydratase 1, peroxisomal // 1q21 // 64526 /// ENSRNOT00000027537 // Ech1 // enoyl coenzyme A hydratase 1, peroxisomal // 1q21 // 64526 /// U08976 // Ech1 // enoyl coenzyme A hydratase 1, peroxisomal // 1q21 // 64526	0.00000003	0.47503018	0.24955378	0.56388443	0.16044586	0.49932304	0.88673916	0	1.06464664	1.23380499	1.11379583	0.9812442
7030215	NM_012975 // Lgals4 // lectin, galactose binding, soluble 4 // 1q21 // 25474 /// ENSRNOT00000041205 // Lgals4 // lectin, galactose binding, soluble 4 // 1q21 // 25474 /// M73553 // Lgals4 // lectin, galactose binding, soluble 4 // 1q21 // 25474 /// ENSRNOT	1.01e-26	0.02154434	0.2764145	0.01078677	0.25291805	0.82417163	0.02632036	0	1.23863857	1.09881164	1.01772634	1.20420211
7030221	NM_022582 // Lgals7 // lectin, galactose binding, soluble 7 // 1q21 // 29518 /// ENSRNOT00000027620 // Lgals7 // lectin, galactose binding, soluble 7 // 1q21 // 29518 /// AF036941 // Lgals7 // lectin, galactose binding, soluble 7 // 1q21 // 29518	0.02842487	0.03213826	0.04245228	0.42865633	0.46306798	0.00107184	0.14164081	10	1.08154718	0.94273269	1.39946352	1.14656288
7030224	NM_001110808 // Capn12_predicted // calpain 12 (predicted) // 1q21 // 308476 /// ENSRNOT00000027645 // Capn12_predicted // calpain 12 (predicted) // 1q21 // 308476	0.00596402	0.41437875	0.66949955	0.68975452	0.9804149	0.16043575	0.62529468	0	1.01939041	0.99872067	1.09316184	1.03179736
7030233	NM_001106243 // Map4k1_predicted // mitogen activated protein kinase kinase kinase kinase 1 (predicted) // 1q21 // 292763 /// ENSRNOT00000027837 // Map4k1_predicted // mitogen activated protein kinase kinase kinase kinase 1 (predicted) // 1q21 // 292763	6.58e-11	0.29012315	0.56322872	0.86001117	0.41895193	0.33470792	0.12440569	0	0.98022185	0.91838479	0.89394599	0.81881473
7030237	NM_130824 // Rasgrp4 // RAS guanyl releasing protein 4 // 1q21 // 170668 /// ENSRNOT00000048677 // Rasgrp4 // RAS guanyl releasing protein 4 // 1q21 // 170668 /// AF465263 // Rasgrp4 // RAS guanyl releasing protein 4 // 1q21 // 170668	0.09347424	0.0444552	0.5346142	0.31938513	0.03611626	0.25203778	0.02349057	0	0.91844335	0.83855771	0.90849387	0.81612167
7030254	NM_001013065 // Ggn // gametogenetin // 1q21 // 292765 /// ENSRNOT00000056955 // Ggn // gametogenetin // 1q21 // 292765 /// ENSRNOT00000039789 // Ggn // gametogenetin // 1q21 // 292765 /// BC081922 // Ggn // gametogenetin // 1q21 // 292765	0.00000013	0.0629504	0.66635295	0.59934355	0.31140188	0.10078308	0.87615144	0	1.04185934	1.09134963	1.16466942	0.98521179
7030264	NM_001014810 // Yif1b // Yip1 interacting factor homolog B (S. cerevisiae) // 1q21 // 292768 /// NM_198734 // Yif1b // Yip1 interacting factor homolog B (S. cerevisiae) // 1q21 // 292768 /// ENSRNOT00000027987 // Yif1b // Yip1 interacting factor homolog B	1.65e-11	0.39588889	0.77204025	0.8944243	0.49340365	0.27904676	0.36570361	0	1.03603244	1.09849579	1.1722146	1.1388384
7030272	NM_130403 // Ppp1r14a // protein phosphatase 1, regulatory (inhibitor) subunit 14A // 1q21 // 114004 /// ENSRNOT00000028070 // Ppp1r14a // protein phosphatase 1, regulatory (inhibitor) subunit 14A // 1q21 // 114004 /// AF352572 // Ppp1r14a // protein phosp	1.04e-8	0.83793113	0.24957614	0.66040853	0.87522537	0.33457886	0.37860778	0	1.09273839	1.04525396	1.20796601	0.87274447
7030425	NM_017364 // Zfp260 // zinc finger protein 260 // 1q21 // 53982 /// ENSRNOT00000049877 // Zfp260 // zinc finger protein 260 // 1q21 // 53982 /// U56862 // Zfp260 // zinc finger protein 260 // 1q21 // 53982	0.0000257	0.34389128	0.25359897	0.24221429	0.73042393	0.08946911	0.77876873	0	0.85996677	0.9593006	0.80221255	1.05197958
7030430	NM_144749 // Zfp382 // zinc finger protein 382 // 1q21 // 246264 /// ENSRNOT00000028187 // Zfp382 // zinc finger protein 382 // 1q21 // 246264 /// U56732 // Zfp382 // zinc finger protein 382 // 1q21 // 246264	0.47286615	0.751311	0.3182285	0.33251434	0.88382641	0.29814323	0.47827443	0	0.88895006	1.02042913	1.124627	1.10195101
7030435	---	0.38839258	0.07484035	0.3784902	0.15256892	0.87551403	0.20962793	0.3027052	0	1.09539291	1.00953431	1.08527697	0.93198057
7030437	NM_001107501 // Clip3 // CAP-GLY domain containing linker protein 3 // 1q21 // 308493 /// ENSRNOT00000028247 // Clip3 // CAP-GLY domain containing linker protein 3 // 1q21 // 308493	0.00706431	0.59254218	0.14223367	0.83066572	0.43737055	0.06461811	0.10769522	0	0.98472378	1.04714566	1.11351337	0.9042402
7030440	BC098707 // Alkbh6 // alkB, alkylation repair homolog 6 (E. coli) // 1q21 // 292780 /// ENSRNOT00000051259 // Alkbh6 // alkB, alkylation repair homolog 6 (E. coli) // 1q21 // 292780 /// BC082048 // Alkbh6 // alkB, alkylation repair homolog 6 (E. coli) // 1	0.0000368	0.68743782	0.02973253	0.16620055	0.07723445	0.94024552	0.44138904	0	0.81623801	1.30274694	1.03916048	1.11389417
7030442	BC088237 // RGD1304580 // similar to Hypothetical protein MGC38513 // 1q21 // 292781 /// ENSRNOT00000051422 // RGD1304580 // similar to Hypothetical protein MGC38513 // 1q21 // 292781	4.21e-16	0.34019493	0.0644677	0.01723824	0.87605718	0.43417609	0.50963078	0	1.41858406	1.02349931	1.10985302	0.92131881
7030451	NM_212525 // Tyrobp // Tyro protein tyrosine kinase binding protein // 1q21 // 361537 /// ENSRNOT00000028284 // Tyrobp // Tyro protein tyrosine kinase binding protein // 1q21 // 361537 /// AY247021 // Tyrobp // Tyro protein tyrosine kinase binding protein	7.68e-7	0.54742411	0.87402603	0.45410218	0.91012702	0.43868083	0.72789804	0	0.86266482	0.95095151	0.87311462	0.93961645
7030454	ENSRNOT00000029719 // Ta-nfkbh // T-cell activation NFKB-like protein // 1q21 // 308496	0.32386777	0.01796012	0.77670902	0.61570546	0.04966881	0.24264337	0.31029276	0	1.03172417	1.15173444	1.08261561	1.08127739
7030456	NM_022628 // Nphs1 // nephrosis 1 homolog, nephrin (human) // --- // 64563 /// ENSRNOT00000045212 // Nphs1 // nephrosis 1 homolog, nephrin (human) // --- // 64563 /// AF161715 // Nphs1 // nephrosis 1 homolog, nephrin (human) // --- // 64563 /// ENSRNOT0000	0.02831876	0.02808593	0.41828562	0.18750559	0.28036411	0.01132385	0.75161324	0	1.09314889	1.07771459	1.21438696	1.01877101
7030518	BC158806 // Prodh2 // proline dehydrogenase (oxidase) 2 // 1q21 // 361538 /// ENSRNOT00000028392 // Prodh2 // proline dehydrogenase (oxidase) 2 // 1q21 // 361538	1.35e-21	0.33788171	0.07775296	0.08159163	0.80456562	0.03991866	0.19444734	0	0.86130865	0.98979911	1.19872498	1.1267838
7030519	ENSRNOT00000056797 // RGD1560986_predicted // similar to Gene model 1082 (predicted) // 1q21 // 292786	0.75109153	0.12617518	0.66690478	0.13800172	0.74873808	0.36766087	0.53796292	0	1.12498789	0.97987702	1.08065535	1.04387044
7030521	NM_138887 // Hspb6 // heat shock protein, alpha-crystallin-related, B6 // 1q21 // 192245 /// ENSRNOT00000028401 // Hspb6 // heat shock protein, alpha-crystallin-related, B6 // 1q21 // 192245 /// D29960 // Hspb6 // heat shock protein, alpha-crystallin-relat	0.00000724	0.87552295	0.31009069	0.41109666	0.47554755	0.65683003	0.83529204	0	0.88691884	1.13227887	1.05635635	1.04263985
7030524	NM_001008775 // U2af1l4 // U2 small nuclear RNA auxiliary factor 1-like 4 // 1q21 // 361542 /// ENSRNOT00000038154 // U2af1l4 // U2 small nuclear RNA auxiliary factor 1-like 4 // 1q21 // 361542 /// ENSRNOT00000046569 // U2af1l4 // U2 small nuclear RNA auxi	0.26514037	0.48019623	0.40109212	0.74787447	0.19529398	0.60699721	0.65019279	0	1.0581641	1.24091279	1.09912709	1.08089922
7030542	NM_001109519 // LOC688924 // hypothetical protein LOC688924 // 1q21 // 688924 /// ENSRNOT00000056742 // LOC688924 // hypothetical protein LOC688924 // 1q21 // 688924	0.24807734	0.04033531	0.71249835	0.96553531	0.22855898	0.14934804	0.12604989	0	1.00177626	1.29192925	1.28588952	1.39518485
7030543	ENSRNOT00000028508 // Atp4a // ATPase, H+/K+ exchanging, alpha polypeptide // 1q21 // 24216 /// ENSRNOT00000056731 // Atp4a // ATPase, H+/K+ exchanging, alpha polypeptide // 1q21 // 24216	0.25285031	0.05057784	0.7235807	0.44566651	0.72612584	0.05719544	0.34957084	0	1.04450874	1.02481164	1.14586279	1.06227926
7030545	NM_001044231 // Sbsn // suprabasin // 1q21 // 292793 /// BC107924 // Sbsn // suprabasin // 1q21 // 292793	0.3367479	0.86983727	0.93032045	0.90988369	0.960752	0.96664087	0.5614988	0	0.99162553	0.99865517	0.99371078	0.95249638
7030549	ENSRNOT00000040607 // Dmkn // dermokine // 1q21 // 361548	0.03456612	0.86548206	0.06856847	0.08495915	0.51226727	0.7597715	0.35928809	0	1.08503248	0.97217196	1.01517785	0.95741507
7030559	ENSRNOT00000028593 // LOC687604 // hypothetical protein LOC687604 // --- // 687604 /// ENSRNOT00000028593 // Tmem162 // transmembrane protein 162 // 1q21 // 689038	0.53360521	0.18925366	0.52663347	0.06300493	0.33270305	0.93524135	0.73276495	0	1.210555	1.11436232	1.01506671	1.03965972
7030562	NM_199499 // Lgi4 // leucine-rich repeat LGI family, member 4 // 1q21 // 361549 /// ENSRNOT00000028632 // Lgi4 // leucine-rich repeat LGI family, member 4 // 1q21 // 361549 /// BC064659 // Lgi4 // leucine-rich repeat LGI family, member 4 // 1q21 // 361549	0.03387156	0.38460226	0.16583595	0.03965431	0.62563374	0.6202281	0.43012788	0	1.19700523	1.02905024	1.04962303	0.93870274
7030583	ENSRNOT00000030687 // LOC494527 // 11 kDa protein 2 // --- // 494527 /// AY871783 // LOC494527 // 11 kDa protein 2 // --- // 494527	0.67355195	0.86741153	0.06799212	0.68379986	0.11509219	0.7028107	0.2874873	0	1.08103688	0.76587519	0.93032063	1.15682562
7030634	NM_001009641 // Pepd // peptidase D // 1q21 // 292808 /// ENSRNOT00000028701 // Pepd // peptidase D // 1q21 // 292808 /// BC088440 // Pepd // peptidase D // 1q21 // 292808 /// AF187818 // Egfr // epidermal growth factor receptor // 14q22 // 24329	6.75e-21	0.8356675	0.68749719	0.34937138	0.66913944	0.47208258	0.87041593	0	1.04218118	0.97918804	0.96710985	0.99321161
7030644	NM_012524 // Cebpa // CCAAT/enhancer binding protein (C/EBP), alpha // --- // 24252	9.55e-16	0.79778343	0.91209844	0.58148031	0.9265703	0.80700762	0.73866681	0	0.94002219	0.99486474	1.02193323	0.96249678
7030650	NM_053726 // Slc7a10 // solute carrier family 7 (cationic amino acid transporter, y+ system), member 10 // 1q21 // 114518 /// ENSRNOT00000015205 // Slc7a10 // solute carrier family 7 (cationic amino acid transporter, y+ system), member 10 // 1q21 // 114518	0.84093373	0.5666548	0.58620846	0.78917377	0.25273155	0.69069607	0.3620141	0	0.97949826	0.91646742	0.96467144	1.06753569
7030663	NM_001107505 // Rhpn2_predicted // rhophilin, Rho GTPase binding protein 2 (predicted) // 1q21 // 308516 /// ENSRNOT00000016148 // Rhpn2_predicted // rhophilin, Rho GTPase binding protein 2 (predicted) // 1q21 // 308516	6.67e-16	0.3842753	0.31640935	0.91178653	0.34958518	0.10506659	0.71459561	0	0.96603999	1.17332692	1.31246134	1.06353695
7030666	ENSRNOT00000016421 // RGD1311730_predicted // similar to RIKEN cDNA 2610507L03 (predicted) // 1q21 // 292811 /// ENSRNOT00000031236 // RGD1311730_predicted // similar to RIKEN cDNA 2610507L03 (predicted) // 1q21 // 292811	0.0000102	0.39128638	0.34072087	0.19034122	0.22408756	0.45859992	0.62083157	0	1.14686228	1.14231206	0.92298338	1.05035042
7030676	NM_053929 // Slc7a9 // solute carrier family 7 (cationic amino acid transporter, y+ system), member 9 // 1q21 // 116726 /// ENSRNOT00000016919 // Slc7a9 // solute carrier family 7 (cationic amino acid transporter, y+ system), member 9 // 1q21 // 116726 ///	2.64e-28	0.00589391	0.219626	0.00233402	0.0054335	0.48979354	0.02743498	1101	1.24354911	1.21010765	1.04320383	1.16062734
7030696	ENSRNOT00000017669 // Ankrd27_predicted // ankyrin repeat domain 27 (VPS9 domain) (predicted) // 1q21 // 361555	2.39e-14	0.7037709	0.41238137	0.35101603	0.50519215	0.46740301	0.83757072	0	0.89507699	1.09307801	0.9225698	0.98420397
7030766	---	0.26380114	0.82538572	0.78151453	0.82383426	0.82873142	0.66824091	0.37296227	0	1.01009115	0.99251133	0.98138681	1.03979496
7030768	NM_001107506 // Tshz3 // teashirt zinc finger family member 3 // 1q21 // 308523 /// ENSRNOT00000018931 // Tshz3 // teashirt zinc finger family member 3 // 1q21 // 308523	0.08585084	0.64811018	0.84549733	0.8497091	0.88186119	0.34019327	0.89603337	0	1.01442141	0.99123966	1.08081363	1.00654
7030863	ENSRNOT00000020079 // LOC690000 // similar to CG3740-PA // 1q22 // 690000	0.00000289	0.60212114	0.05604445	0.8137313	0.64846337	0.81735808	0.02227602	0	1.02039865	1.05352493	1.032044	0.79011324
7030882	---	0.0098544	0.97859833	0.2687617	0.20909923	0.15661743	0.70763056	0.55007933	0	0.79845376	1.23529024	1.06185874	0.91778191
7031012	XM_574431 // RGD1562094_predicted // similar to RIKEN cDNA 2810426N06 (predicted) // 1q22 // 499137 /// XM_001074160 // LOC690343 // similar to zinc finger protein 420 // 1q22 // 690343	0.0000828	0.93364993	0.67771052	0.28747583	0.8314051	0.48479685	0.97976155	0	1.16581314	0.96499732	0.9243076	1.00083697
7031039	NM_001106249 // Siglec5_predicted // sialic acid binding Ig-like lectin 5 (predicted) // 1q22 // 292843 /// NM_001106250 // Siglecg // sialic acid binding Ig-like lectin G // 1q22 // 292844 /// ENSRNOT00000033648 // Siglec5_predicted // sialic acid binding	8.14e-12	0.00442755	0.00014494	0.78575675	0.31288756	0.00082977	0.00000171	-11	0.97970593	0.92073886	0.73690471	0.59553114
7031071	NM_133540 // Nkg7 // natural killer cell group 7 sequence // 1q22 // 171062 /// ENSRNOT00000023942 // Nkg7 // natural killer cell group 7 sequence // 1q22 // 171062 /// AF082535 // Nkg7 // natural killer cell group 7 sequence // 1q22 // 171062	5.03e-13	0.30761686	0.0034946	0.01132957	0.74969676	0.14609413	0.23445905	0	0.615174	0.91032305	0.78470146	1.20945967
7031074	NM_001109143 // Cldnd2 // claudin domain containing 2 // 1q22 // 499140 /// ENSRNOT00000056490 // Cldnd2 // claudin domain containing 2 // 1q22 // 499140	0.08485552	0.10634137	0.3639477	0.14305716	0.05596087	0.90596469	0.90456217	0	1.12132562	1.15640475	0.97704248	0.99423385
7031075	NM_001004220 // Etfb // electron transferring flavoprotein, beta polypeptide // 1q22 // 292845 /// ENSRNOT00000024083 // Etfb // electron transferring flavoprotein, beta polypeptide // 1q22 // 292845 /// BC079351 // Etfb // electron transferring flavoprote	0.00000113	0.84078731	0.19598379	0.74416509	0.59064356	0.79550282	0.75996058	0	0.9205772	1.12821856	1.08482489	1.07400093
7031078	ENSRNOT00000039446 // RGD1564982_predicted // RGD1564982 (predicted) // 1q22 // 308556	3.64e-19	0.21400989	0.00564556	0.84409237	0.02403604	0.08893977	0.59516858	0	0.98342291	1.34325979	1.22761795	1.0577217
7031123	NM_001014017 // Zfp819 // zinc finger protein 819 // 1q22 // 308561 /// BC087070 // Zfp819 // zinc finger protein 819 // 1q22 // 308561 /// ENSRNOT00000024662 // Zfp819 // zinc finger protein 819 // 1q22 // 308561	3.82e-10	0.31629304	0.25816968	0.1652335	0.65070755	0.5212397	0.09969372	0	0.86216673	1.05667488	1.0758627	0.83751601
7031138	NM_001106251 // Atpbd3_predicted // ATP binding domain 3 (predicted) // 1q22 // 292847 /// ENSRNOT00000024690 // Atpbd3_predicted // ATP binding domain 3 (predicted) // 1q22 // 292847 /// BC161898 // Atpbd3_predicted // ATP binding domain 3 (predicted) //	0.09676693	0.20577851	0.31287345	0.06689784	0.51267959	0.22404152	0.5530614	0	1.22150675	1.05322072	1.14259104	0.94187824
7031150	ENSRNOT00000039531 // Klk13 // kallikrein related-peptidase 13 // 1q22 // 292848	0.24243415	0.20107796	0.18920082	0.46821059	0.43059599	0.14997539	0.0552735	0	1.0484985	0.9473886	1.101503	1.14421462
7031178	NM_001004100 // Klk10 // kallikrein related-peptidase 10 // 1q22 // 292850 /// ENSRNOT00000048240 // Klk10 // kallikrein related-peptidase 10 // 1q22 // 292850 /// ENSRNOT00000048240 // Klk1c10 // T-kininogenase // 1q22 // 292858	0.00000366	0.08570713	0.62977215	0.4101772	0.45724149	0.78539766	0.09618264	0	1.07883735	1.06491704	0.96488386	1.16372333
7031183	NM_001107509 // Klk8 // kallikrein related-peptidase 8 // 1q22 // 308565 /// NM_001106253 // Klk9 // kallikrein related-peptidase 9 // 1q22 // 292851 /// ENSRNOT00000025174 // Klk8 // kallikrein related-peptidase 8 // 1q22 // 308565 /// ENSRNOT00000037867	9.9e-9	0.44107691	0.01363934	0.03324398	0.60632881	0.16225543	0.03066938	0	1.30637946	0.93456227	0.83683184	0.75532639
7031185	NM_001106254 // Klk7_predicted // kallikrein 7 (chymotryptic, stratum corneum) (predicted) // 1q22 // 292852 /// ENSRNOT00000025299 // Klk7 // kallikrein 7 // 1q22 // 24523 /// ENSRNOT00000025299 // Klk7_predicted // kallikrein 7 (chymotryptic, stratum cor	0.94717504	0.14958588	0.50767531	0.42367209	0.93308371	0.09101486	0.67876787	0	1.07351017	0.99732839	1.19487792	0.95689612
7031186	NM_019175 // Klk6 // kallikrein related-peptidase 6 // 1q22 // 29245 /// ENSRNOT00000025390 // Klk6 // kallikrein related-peptidase 6 // 1q22 // 29245 /// AF016269 // Klk6 // kallikrein related-peptidase 6 // 1q22 // 29245	0.79825065	0.32541701	0.68776965	0.79508181	0.89046106	0.72671261	0.12239419	0	1.02373955	1.00678157	1.01961261	1.16113347
7031190	ENSRNOT00000025489 // Klk5 // kallikrein related-peptidase 5 // 1q22 // 690603	0.16672971	0.23272171	0.70960484	0.72084038	0.56181027	0.19518171	0.43674887	0	0.96653375	1.05620899	1.17172727	1.08255221
7031195	NM_001004101 // Klk4 // kallikrein-related peptidase 4 // 1q22 // 408210 /// ENSRNOT00000025614 // Klk4 // kallikrein-related peptidase 4 // 1q22 // 408210	0.26676513	0.64122937	0.46920241	0.77835785	0.91170221	0.14361312	0.55306527	0	1.02780371	0.99242026	1.32691045	0.88626315
7031211	NM_001013067 // Klk6_predicted // kallikrein 6 (predicted) // 1q22 // 292866 /// ENSRNOT00000025715 // Klk6_predicted // kallikrein 6 (predicted) // 1q22 // 292866	0.47895769	0.20596732	0.3057847	0.41723184	0.30368252	0.07531627	0.41293121	0	0.89666013	0.89530094	0.80059564	1.08919519
7031223	---	0.71590748	0.23583703	0.75026589	0.81716559	0.35141312	0.22288222	0.54207876	0	1.06797069	0.8563023	0.81102941	0.9204499
7031224	NM_175759 // Klks3 // kallikrein, submaxillary gland S3 // 1q22 // 292868 /// NM_012677 // Ton // tonin // 1q22 // 24841 /// ENSRNOT00000025723 // Klks3 // kallikrein, submaxillary gland S3 // 1q22 // 292868 /// ENSRNOT00000025701 // Ton // tonin // 1q22 /	0.06204151	0.01968412	0.28808959	0.53477667	0.50164233	0.03002855	0.00783106	11	1.10501352	1.11339228	1.41855659	1.4946992
7031232	NM_012593 // Klk7 // kallikrein 7 // 1q22 // 24523 /// ENSRNOT00000025750 // Klk7 // kallikrein 7 // 1q22 // 24523 /// ENSRNOT00000025750 // Klk7_predicted // kallikrein 7 (chymotryptic, stratum corneum) (predicted) // 1q22 // 292852	0.11619554	0.76785566	0.19873139	0.52093908	0.88981225	0.17462522	0.93033957	0	0.91267527	1.07970284	1.53602216	1.03003928
7031253	NM_031523 // Klk1b3 // kallikrein 1-related peptidase b3 // 1q22 // 24594 /// ENSRNOT00000025831 // Klk1b3 // kallikrein 1-related peptidase b3 // 1q22 // 24594 /// BC078784 // Klk1b3 // kallikrein 1-related peptidase b3 // 1q22 // 24594	1.16e-15	0.01129428	0.0000317	0.0803323	2.55e-7	0.21423005	0.12381893	-100	1.36023851	0.28245959	0.80356449	1.33863258
7031262	BC060592 // RGD1309326 // similar to RIKEN cDNA 2410002F23 // 1q22 // 308568 /// ENSRNOT00000025846 // RGD1309326 // similar to RIKEN cDNA 2410002F23 // 1q22 // 308568	8.41e-7	0.54212398	0.80519718	0.27211511	0.70022638	0.83449874	0.92039518	0	0.76431972	0.97746334	0.94744972	0.94894922
7031280	NM_031751 // Shank1 // SH3/ankyrin domain gene 1 // 1q22 // 78957 /// ENSRNOT00000026100 // Shank1 // SH3/ankyrin domain gene 1 // 1q22 // 78957 /// AF159046 // Shank1 // SH3/ankyrin domain gene 1 // 1q22 // 78957 /// ENSRNOT00000048805 // Shank1 // SH3/an	0.12674801	0.34865969	0.72710456	0.31529794	0.97450219	0.2472124	0.51907639	0	1.07625392	1.00016238	1.09719695	1.05196801
7031293	NM_019122 // Syt3 // synaptotagmin III // 1q22 // 25731 /// ENSRNOT00000056417 // Syt3 // synaptotagmin III // 1q22 // 25731 /// ENSRNOT00000026251 // Syt3 // synaptotagmin III // 1q22 // 25731 /// D28512 // Syt3 // synaptotagmin III // 1q22 // 25731	2.05e-7	0.77355371	0.00324431	0.01858356	0.16608643	0.01403399	0.42860048	0	0.78648154	1.13932674	1.28981274	0.93381274
7031316	BC088252 // RGD1310111 // similar to RIKEN cDNA 0610012D14 // 1q22 // 292875 /// ENSRNOT00000026291 // RGD1310111 // similar to RIKEN cDNA 0610012D14 // 1q22 // 292875	1.82e-19	0.90137119	0.14000896	0.19623833	0.92944339	0.57296898	0.16000674	0	0.80635997	1.0174967	0.93826333	1.22422799
7031318	NM_001106256 // Josd2_predicted // Josephin domain containing 2 (predicted) // 1q22 // 292876 /// ENSRNOT00000026379 // Josd2_predicted // Josephin domain containing 2 (predicted) // 1q22 // 292876	0.00768346	0.08934177	0.74201232	0.12650247	0.07124373	0.0640908	0.14796839	0	1.29672449	1.40350747	1.4278977	1.29162078
7031325	XM_341847 // RGD1311142_predicted // similar to hypothetical protein FLJ32796 (predicted) // 1q22 // 361564 /// ENSRNOT00000043724 // RGD1311142_predicted // similar to hypothetical protein FLJ32796 (predicted) // 1q22 // 361564 /// ENSRNOT00000056409 // R	0.05370702	0.29551751	0.42976359	0.8721837	0.45529878	0.66739875	0.08047331	0	1.01332547	0.94642357	1.02658306	0.87416049
7031332	NM_031670 // Napsa // napsin A aspartic peptidase // 1q22 // 60575 /// ENSRNOT00000026992 // Napsa // napsin A aspartic peptidase // 1q22 // 60575 /// BC078790 // Napsa // napsin A aspartic peptidase // 1q22 // 60575	2.69e-13	0.98689437	0.97437236	0.81198272	0.94670525	0.76213634	0.93021423	0	1.04473803	0.9843274	0.94663277	1.10481426
7031338	NM_053997 // Kcnc3 // potassium voltage gated channel, Shaw-related subfamily, member 3 // 1q22 // 117101 /// ENSRNOT00000027063 // Kcnc3 // potassium voltage gated channel, Shaw-related subfamily, member 3 // 1q22 // 117101 /// AY179603 // Kcnc3 // potass	0.2722449	0.73593379	0.43976626	0.9298549	0.748603	0.17259738	0.99657172	0	0.98248964	0.97629382	1.11943016	1.00708977
7031352	ENSRNOT00000027163 // RGD1562619_predicted // similar to SCRL protein variant 1 (predicted) // 1q22 // 499147	0.5202713	0.35990879	0.34862514	0.39553524	0.47327434	0.24828569	0.21283866	0	1.06358967	0.94350096	1.09226447	1.10245896
7031356	NM_001005561 // Vrk3 // vaccinia related kinase 3 // 1q22 // 361565 /// ENSRNOT00000035748 // Vrk3 // vaccinia related kinase 3 // 1q22 // 361565 /// BC081928 // Vrk3 // vaccinia related kinase 3 // 1q22 // 361565	1.28e-15	0.83486829	0.08664004	0.76419602	0.04808469	0.57934457	0.5309706	0	0.97859268	1.15232096	0.96345834	0.96117581
7031390	NM_001106259 // Akt1s1_predicted // AKT1 substrate 1 (proline-rich) (predicted) // 1q22 // 292887 /// ENSRNOT00000027478 // Akt1s1_predicted // AKT1 substrate 1 (proline-rich) (predicted) // 1q22 // 292887	3.44e-12	0.86714067	0.38730675	0.63384393	0.33526504	0.42341682	0.83666145	0	0.970335	1.07664851	0.94691486	0.98920286
7031393	NM_001004259 // Pnkp // polynucleotide kinase 3'-phosphatase // 1q22 // 308576 /// ENSRNOT00000051640 // Pnkp // polynucleotide kinase 3'-phosphatase // 1q22 // 308576 /// BC079307 // Pnkp // polynucleotide kinase 3'-phosphatase // 1q22 // 308576	0.00121267	0.45285173	0.28845478	0.23626724	0.21051505	0.77475102	0.85458087	0	1.14563415	1.16084924	1.0401897	0.98141453
7031406	NM_001037646 // Fuz // fuzzy homolog (Drosophila) // 1q22 // 308577 /// ENSRNOT00000056331 // Fuz // fuzzy homolog (Drosophila) // 1q22 // 308577 /// BC107809 // Fuz // fuzzy homolog (Drosophila) // 1q22 // 308577 /// ENSRNOT00000027701 // Fuz // fuzzy hom	0.0000885	0.78023063	0.37333525	0.70283021	0.18446876	0.40565817	0.86665868	0	0.97846947	0.90952303	1.05517132	1.01185537
7031411	NM_199088 // Stk22s1 // serine/threonine kinase 22 substrate 1 // 1q22 // 292890 /// ENSRNOT00000049584 // Stk22s1 // serine/threonine kinase 22 substrate 1 // 1q22 // 292890 /// AY346104 // Stk22s1 // serine/threonine kinase 22 substrate 1 // 1q22 // 2928	0.66785152	0.61923319	0.30996192	0.77849982	0.82155658	0.12789819	0.54891804	0	1.01747817	1.01372019	1.11576305	0.95776782
7031422	NM_001006969 // Irf3 // interferon regulatory factor 3 // 1q22 // 292892 /// ENSRNOT00000027786 // Stk22s1 // serine/threonine kinase 22 substrate 1 // 1q22 // 292890 /// ENSRNOT00000027786 // Irf3 // interferon regulatory factor 3 // 1q22 // 292892 /// BC	0.00000439	0.85777404	0.41552718	0.89553739	0.74279751	0.77099451	0.56204977	0	0.96443346	1.05330631	0.92333297	0.89472963
7031438	NM_001108481 // Rras_predicted // Harvey rat sarcoma oncogene, subgroup R (predicted) // 1q22 // 361568 /// ENSRNOT00000027809 // Rras_predicted // Harvey rat sarcoma oncogene, subgroup R (predicted) // 1q22 // 361568	9.85e-9	0.29175102	0.46947243	0.19061591	0.18793149	0.39652982	0.6918947	0	1.22254568	1.22090595	1.16033431	1.08072046
7031460	NM_001024868 // Pih1d1 // PIH1 domain containing 1 // 1q22 // 292898 /// BC097946 // Pih1d1 // PIH1 domain containing 1 // 1q22 // 292898 /// ENSRNOT00000028022 // Pih1d1 // PIH1 domain containing 1 // 1q22 // 292898	9.08e-9	0.36671745	0.33976769	0.38954935	0.25452865	0.85531394	0.23938938	0	1.19763815	1.27571644	1.03352108	1.25507516
7031464	NM_053859 // Slc17a7 // solute carrier family 17 (sodium-dependent inorganic phosphate cotransporter), member 7 // 1q22 // 116638 /// ENSRNOT00000028064 // Slc17a7 // solute carrier family 17 (sodium-dependent inorganic phosphate cotransporter), member 7 /	0.14131071	0.5322515	0.7092906	0.74758145	0.84942282	0.94243163	0.21069161	0	1.01558617	1.00550358	0.99616843	1.09778032
7031472	NM_001109144 // Tifp39 // tuberoinfundibular peptide of 39 residues (TIP39) preprohormone // 1q22 // 499149 /// ENSRNOT00000028072 // Tifp39 // tuberoinfundibular peptide of 39 residues (TIP39) preprohormone // 1q22 // 499149	0.15330093	0.1431978	0.65258386	0.33556158	0.40769196	0.0626092	0.73855088	0	1.11155435	1.10458557	1.22745516	1.0324119
7031473	NM_001107512 // Tead2 // TEA domain family member 2 // 1q22 // 308582 /// ENSRNOT00000028086 // Tead2 // TEA domain family member 2 // 1q22 // 308582	2.52e-7	0.84888141	0.30682884	0.36549982	0.75429711	0.47267656	0.29607645	0	0.91501721	0.97251462	1.055291	1.11192464
7031474	ENSRNOT00000047622 // Slc6a16 // solute carrier family 6, member 16 // 1q22 // 292902	0.00255782	0.00491691	0.03729978	0.23590926	0.29653696	0.00481034	0.00761	-11	1.07461475	0.93602841	0.8162374	0.82777731
7031490	NM_181369 // Hrc // histidine rich calcium binding protein // 1q22 // 292905 /// AY277279 // Hrc // histidine rich calcium binding protein // 1q22 // 292905 /// ENSRNOT00000028116 // Hrc // histidine rich calcium binding protein // 1q22 // 292905	4.97e-10	0.88423848	0.03260954	0.02462599	0.7745099	0.37126999	0.12880308	0	1.17978395	0.97922565	0.94216612	0.89626109
7031499	NM_001108914 // Kcna7_predicted // potassium voltage-gated channel, shaker-related subfamily, member 7 (predicted) // 1q22 // 365241 /// ENSRNOT00000028189 // Kcna7_predicted // potassium voltage-gated channel, shaker-related subfamily, member 7 (predicted	0.18430253	0.94274012	0.22178627	0.26225393	0.64847392	0.06858921	0.67680058	0	1.14528239	1.0444973	0.8006494	1.04475106
7031501	NM_013184 // Ntf5 // neurotrophin 5 // 1q22 // 25730 /// ENSRNOT00000028194 // Ntf5 // neurotrophin 5 // 1q22 // 25730 /// S69323 // Ntf5 // neurotrophin 5 // 1q22 // 25730	0.0015859	0.04024161	0.47836262	0.33284945	0.64941299	0.01478004	0.26299521	0	1.16933508	1.08828402	1.61538372	1.22567485
7031504	NM_012858 // Lhb // luteinizing hormone beta // 1q22 // 25329 /// NM_001033975 // Lhb // luteinizing hormone beta // 1q22 // 25329 /// ENSRNOT00000042039 // Lhb // luteinizing hormone beta // 1q22 // 25329 /// U25802 // Lhb // luteinizing hormone beta // 1	0.99234842	0.46379977	0.53229239	0.83405679	0.8046339	0.11606501	0.6915821	0	0.9761786	1.0195688	1.15991986	0.95331543
7031506	BC131849 // LOC690987 // similar to glycogen synthase 1, muscle // 1q22 // 690987 /// ENSRNOT00000028271 // Gys1_predicted // glycogen synthase 1, muscle (predicted) // 1q22 // 361575 /// ENSRNOT00000028271 // LOC687978 // similar to glycogen synthase 1, m	4.7e-8	0.7120036	0.06569928	0.0924796	0.91825713	0.32956096	0.60079719	0	1.18538532	0.99890806	0.91712817	1.04262526
7031510	NM_001012168 // Tulp2 // tubby-like protein 2 // 1q22 // 361576 /// ENSRNOT00000028402 // Tulp2 // tubby-like protein 2 // 1q22 // 361576 /// BC084696 // Tulp2 // tubby-like protein 2 // 1q22 // 361576	0.84604017	0.59244694	0.50653178	0.85495555	0.13977118	0.75504461	0.63443588	0	1.01156557	0.87872581	0.95560181	1.04414318
7031527	NM_199101 // Plekha4 // pleckstrin homology domain containing, family A (phosphoinositide binding specific) member 4 // 1q22 // 308584 /// ENSRNOT00000028423 // Plekha4 // pleckstrin homology domain containing, family A (phosphoinositide binding specific)	0.00009015	0.15593845	0.00826198	0.00719052	0.18691207	0.34388705	0.84229055	0	1.29127176	1.11583723	1.09259423	0.9862923
7031533	ENSRNOT00000028436 // Hsd17b14 // hydroxysteroid (17-beta) dehydrogenase 14 // 1q22 // 691018	0.03266984	0.29577784	0.26197059	0.2297406	0.07901306	0.4037427	0.77623391	0	1.10999464	0.85461611	0.93002191	0.9815615
7031538	NM_022400 // Bcat2 // branched chain aminotransferase 2, mitochondrial // 1q22 // 64203 /// ENSRNOT00000028474 // Bcat2 // branched chain aminotransferase 2, mitochondrial // 1q22 // 64203 /// U68417 // Bcat2 // branched chain aminotransferase 2, mitochond	1.77e-10	0.40839155	0.90841198	0.28504781	0.60965971	0.46777632	0.62627176	0	1.15496186	1.06124219	1.13784561	1.05512343
7031542	NM_031236 // Fut1 // fucosyltransferase 1 // 1q22-q31 // 81919 /// ENSRNOT00000028494 // Fut1 // fucosyltransferase 1 // 1q22-q31 // 81919 /// AB006137 // Fut1 // fucosyltransferase 1 // 1q22-q31 // 81919	5.11e-13	0.05411223	0.90599184	0.53740597	0.14945671	0.18469506	0.48913677	0	1.06921287	1.30121211	1.26403498	1.11052351
7031543	NM_001017514 // Izumo1 // izumo sperm-egg fusion 1 // 1q22 // 499152 /// AB195683 // Izumo1 // izumo sperm-egg fusion 1 // 1q22 // 499152 /// BC079244 // Izumo1 // izumo sperm-egg fusion 1 // 1q22 // 499152 /// ENSRNOT00000033278 // Izumo1 // izumo sperm-e	0.0000532	0.0033653	0.80216618	0.03191049	0.02922146	0.20365051	0.25004908	0	1.14061918	1.14624457	1.0798219	1.07764814
7031576	---	0.05428686	0.67380457	0.23210266	0.31522417	0.23768628	0.15328695	0.70082272	0	1.06139523	0.92504859	1.09233888	0.97540355
7031586	XM_218653 // RGD1565197_predicted // similar to hypothetical protein BC018697 (predicted) // 1q22 // 308587 /// ENSRNOT00000028524 // RGD1565197_predicted // similar to hypothetical protein BC018697 (predicted) // 1q22 // 308587	0.01873796	0.74598007	0.67975539	0.72752965	0.59152442	0.83537916	0.28860072	0	1.01708766	0.96788115	0.98915703	1.07210535
7031587	NM_175708 // Car11 // carbonic anhydrase 11 // 1q22 // 308588 /// ENSRNOT00000028540 // Car11 // carbonic anhydrase 11 // 1q22 // 308588 /// BC086972 // Car11 // carbonic anhydrase 11 // 1q22 // 308588	0.04019174	0.28937119	0.07195683	0.43747676	0.25025267	0.53832114	0.01354234	0	1.05455016	0.91300985	1.04826997	0.81777646
7031596	NM_012543 // Dbp // D site albumin promoter binding protein // --- // 24309 /// ENSRNOT00000028546 // Dbp // D site albumin promoter binding protein // --- // 24309 /// J03179 // Dbp // D site albumin promoter binding protein // --- // 24309 /// ENSRNOT000	7e-9	0.15630001	0.00218185	0.82640144	0.56655562	0.91543898	0.0005123	0	1.02528256	0.93586691	0.9993149	0.61197123
7031607	NM_031102 // Rpl18 // ribosomal protein L18 // 1q22 // 81766 /// ENSRNOT00000028555 // Rpl18 // ribosomal protein L18 // 1q22 // 81766 /// M20156 // Rpl18 // ribosomal protein L18 // 1q22 // 81766	0.00006439	0.92719892	0.82736714	0.87815233	0.87299678	0.86954263	0.90401427	0	1.05762002	1.0875147	1.1620173	0.95067521
7031612	ENSRNOT00000028564 // Fam83e // family with sequence similarity 83, member E // 1q22 // 292913	4.53e-18	0.11075525	0.02573382	0.99995144	0.78047411	0.66943577	0.0008669	0	1.00035758	1.02533607	1.03818895	1.40755903
7031618	---	0.00668465	0.23761457	0.35601291	0.10974566	0.81528753	0.11198504	0.7222883	0	1.10926149	1.01682169	1.11188503	1.02784051
7031624	NM_001017385 // Kdelr1 // KDEL (Lys-Asp-Glu-Leu) endoplasmic reticulum protein retention receptor 1 // 1q22 // 361577 /// ENSRNOT00000028627 // Kdelr1 // KDEL (Lys-Asp-Glu-Leu) endoplasmic reticulum protein retention receptor 1 // 1q22 // 361577 /// BC0926	1.48e-10	0.94017805	0.0432006	0.82607256	0.19219207	0.81701815	0.13795006	0	1.01236357	1.12042254	1.02460322	0.87882363
7031627	NM_001107513 // Tmem143 // transmembrane protein 143 // 1q22 // 308593 /// ENSRNOT00000028650 // Tmem143 // transmembrane protein 143 // 1q22 // 308593	2.03e-11	0.21304681	0.25274615	0.91211079	0.53700445	0.3012137	0.03339608	0	1.01049112	0.96488002	0.92760396	0.85193994
7031646	NM_001108484 // Nomo1 // nodal modulator 1 // 1q22 // 361578 /// ENSRNOT00000028680 // Nomo1 // nodal modulator 1 // 1q22 // 361578	1.39e-13	0.61851702	0.00175394	0.04083506	0.81462835	0.39189118	0.00666264	0	1.15262186	1.01564621	0.93393089	0.81851326
7031662	NM_001106262 // Otog_predicted // otogelin (predicted) // 1q22 // 292918 /// ENSRNOT00000014996 // Otog_predicted // otogelin (predicted) // 1q22 // 292918	0.81684765	0.31934319	0.95682948	0.43414371	0.59875017	0.8590171	0.97991254	0	1.03954384	1.03176764	1.00284117	1.00175163
7031667	NM_012856 // Kcnc1 // potassium voltage gated channel, Shaw-related subfamily, member 1 // 1q22 // 25327 /// ENSRNOT00000015260 // Kcnc1 // potassium voltage gated channel, Shaw-related subfamily, member 1 // 1q22 // 25327 /// M68880 // Kcnc1 // potassium	0.00472488	0.98345546	0.33022691	0.55044917	0.19335341	0.50416054	0.90775202	0	1.03965179	0.90593204	1.0545479	1.00638502
7031732	NM_017025 // Ldha // lactate dehydrogenase A // 1q22 // 24533 /// ENSRNOT00000017468 // Ldha // lactate dehydrogenase A // 1q22 // 24533 /// BC084698 // Ldha // lactate dehydrogenase A // 1q22 // 24533 /// ENSRNOT00000012585 // RGD1562690_predicted // simi	3.72e-15	0.27978178	0.01876872	0.11673466	0.09289548	0.06344154	0.22225719	0	0.84283407	1.19266614	1.22735766	1.14275217
7031736	NM_017266 // Ldhc // lactate dehydrogenase C // 1q22 // 29634 /// ENSRNOT00000017851 // Ldhc // lactate dehydrogenase C // 1q22 // 29634 /// BC078862 // Ldhc // lactate dehydrogenase C // 1q22 // 29634	0.21826375	0.5954531	0.84236746	0.51416713	0.99778053	0.46674681	0.70427903	0	0.94373842	1.00693246	0.9386844	1.0331483
7031744	ENSRNOT00000018688 // Tmem86a_predicted // transmembrane protein 86A (predicted) // 1q22 // 308602	3.17e-16	0.83664586	0.38314618	0.41271824	0.81669847	0.83699665	0.17737116	0	1.09991317	1.04451705	0.97999212	0.82982403
7031760	NM_001002284 // Mrgprb5 // MAS-related G protein-coupled receptor, member B5 // 1q22 // 404644 /// ENSRNOT00000029958 // Mrgprb5 // MAS-related G protein-coupled receptor, member B5 // 1q22 // 404644	0.99995173	0.13942649	0.40204505	0.22658275	0.36563489	0.17448886	0.34528117	0	1.09771798	0.92745572	1.10951514	1.07593597
7031771	NM_001039037 // Zdhhc13 // zinc finger, DHHC domain containing 13 // 1q22 // 365252 /// ENSRNOT00000019175 // Zdhhc13 // zinc finger, DHHC domain containing 13 // 1q22 // 365252 /// AY886529 // Zdhhc13 // zinc finger, DHHC domain containing 13 // 1q22 // 3	4.74e-18	0.34528951	0.02367218	0.28074268	0.10409182	0.15951602	0.01180695	0	0.89469674	1.16434598	0.88385003	1.27789154
7031774	ENSRNOT00000046529 // Nav2 // neuron navigator 2 // 1q22 // 171563 /// ENSRNOT00000019460 // Nav2 // neuron navigator 2 // 1q22 // 171563 /// AF466145 // Nav2 // neuron navigator 2 // 1q22 // 171563	7.1e-16	0.01770819	0.10251659	0.7810413	0.06424009	0.43672897	0.00221209	-1	1.01463297	0.87510064	0.94675201	0.78801003
7031833	NM_053557 // Prmt3 // protein arginine N-methyltransferase 3 // 1q22 // 89820 /// ENSRNOT00000020853 // Prmt3 // protein arginine N-methyltransferase 3 // 1q22 // 89820 /// AF059530 // Prmt3 // protein arginine N-methyltransferase 3 // 1q22 // 89820	6.52e-9	0.32192467	0.06243961	0.10050181	0.20629448	0.12807858	0.20695927	0	1.17190893	1.15007122	0.86722909	1.13558614
7031844	NM_203334 // Slc6a5 // solute carrier family 6 (neurotransmitter transporter, glycine), member 5 // 1q22 // 171148 /// AY547309 // Slc6a5 // solute carrier family 6 (neurotransmitter transporter, glycine), member 5 // 1q22 // 171148 /// ENSRNOT00000041950	4.42e-9	0.93005547	0.00420419	0.38273512	0.01843908	0.00695537	0.14536734	0	1.07060554	0.84303721	1.23055275	0.90011443
7031847	NM_031069 // Nell1 // NEL-like 1 (chicken) // 1q22 // 81733 /// U48246 // Nell1 // NEL-like 1 (chicken) // 1q22 // 81733 /// ENSRNOT00000056030 // Nell1 // NEL-like 1 (chicken) // 1q22 // 81733	1.67e-11	0.02197039	0.00000602	0.85228737	0.99202821	0.85962093	1.05e-7	-1	0.98700831	0.99697033	1.01440365	0.59829411
7031873	XR_009422 // RGD1564265_predicted // similar to integral membrane protein GDD1 (predicted) // 1q22 // 308637	0.02583657	0.87857269	0.85917853	0.96360224	0.62002637	0.66394552	0.56617415	0	0.99927092	0.97566189	0.97838896	1.02812106
7031919	BC092660 // Gas2 // growth arrest-specific 2 // 1q22 // 499156 /// ENSRNOT00000022499 // Gas2 // growth arrest-specific 2 // 1q22 // 499156	2.54e-17	0.72685852	0.32047429	0.25464109	0.76945446	0.59279688	0.22849183	0	0.84142333	1.03314829	1.07221908	1.23951907
7031961	XM_001053624 // LOC678881 // similar to nuclease sensitive element binding protein 1 // --- // 678881	0.1629619	0.76366222	0.60436721	0.30273759	0.83696791	0.60368662	0.48990107	0	0.92948407	1.01627608	0.96807398	1.04515084
7032042	XM_001053118 // RGD1563838_predicted // similar to leucine zipper protein 2 (predicted) // 1q22 // 361583 /// ENSRNOT00000032867 // RGD1563838_predicted // similar to leucine zipper protein 2 (predicted) // 1q22 // 361583 /// ENSRNOT00000033811 // RGD15638	0.78004002	0.69828052	0.62221915	0.20759559	0.89848975	0.65342832	0.88531596	0	1.09464171	0.98688224	0.96767403	1.00452235
7032071	ENSRNOT00000042080 // Siglech // sialic acid binding Ig-like lectin H // 1q22 // 361584	0.00220959	0.53153722	0.11216162	0.37892303	0.80447697	0.14356058	0.25800123	0	0.87844774	1.03077848	1.19203438	1.16247807
7032074	NM_001107516 // Tubgcp5_predicted // tubulin, gamma complex associated protein 5 (predicted) // 1q22 // 308663 /// ENSRNOT00000055989 // Tubgcp5_predicted // tubulin, gamma complex associated protein 5 (predicted) // 1q22 // 308663	0.0000734	0.05158869	0.85896466	0.63142014	0.69075341	0.21716752	0.15837149	0	0.95510182	0.96799188	0.8903847	0.87630676
7032083	NM_001107517 // Cyfip1_predicted // cytoplasmic FMR1 interacting protein 1 (predicted) // 1q22 // 308666 /// ENSRNOT00000016376 // Cyfip1_predicted // cytoplasmic FMR1 interacting protein 1 (predicted) // 1q22 // 308666	2.41e-13	0.88483459	0.21647844	0.23422528	0.65068848	0.71189885	0.92454636	0	0.90705594	1.03532814	1.02335847	0.99050998
7032088	---	0.00393327	0.11561258	0.53625068	0.09177477	0.94314711	0.13023996	0.4003727	0	0.89844158	1.01148085	0.90157155	0.94632688
7032094	NM_001107520 // Herc2_predicted // hect (homologous to the E6-AP (UBE3A) carboxyl terminus) domain and RCC1 (CHC1)-like domain (RLD) 2 (predicted) // 1q22 // 308669 /// ENSRNOT00000019245 // Herc2_predicted // hect (homologous to the E6-AP (UBE3A) carboxyl	0.0000182	0.00214275	0.48111874	0.79882557	0.12921198	0.04120752	0.01733651	0	0.97049042	0.84687128	0.79718553	0.76731589
7032097	AB191343 // LOC308670 // Dnmt3a-ps2 pseudogene // 1q22 // 308670 /// ENSRNOT00000019498 // LOC308670 // Dnmt3a-ps2 pseudogene // 1q22 // 308670	9.92e-9	0.02418297	0.0000268	0.00019545	0.00013089	0.07653917	0.00109287	-899	0.66787308	1.51421363	1.18491562	1.40063588
7032152	NM_017065 // Gabrb3 // gamma-aminobutyric acid (GABA-A) receptor, subunit beta 3 // 1q22 // 24922 /// ENSRNOT00000020099 // Gabrb3 // gamma-aminobutyric acid (GABA-A) receptor, subunit beta 3 // 1q22 // 24922 /// AY742860 // Gabrb3 // gamma-aminobutyric ac	0.13807481	0.11689305	0.42481139	0.61556562	0.73653937	0.15931358	0.06881885	0	1.03395615	0.97507647	1.10136291	1.13507044
7032204	ENSRNOT00000023888 // Atp10a // ATPase, class V, type 10A // 1q22 // 365266 /// BC107909 // Atp10a // ATPase, class V, type 10A // 1q22 // 365266	5.16e-9	0.97311756	0.33097672	0.74433248	0.33747771	0.36648008	0.14241078	0	1.0227407	0.93977095	0.94018017	1.11282242
7032220	ENSRNOT00000021366 // Ube3a_predicted // ubiquitin protein ligase E3A (predicted) // 1q22 // 361585	0.00058619	0.62435339	0.08758869	0.11889687	0.5807628	0.1400936	0.17035541	0	0.8485465	1.05724556	0.85125135	1.16469251
7032357	NM_001008558 // Ndn // necdin // 1q22 // 308690 /// ENSRNOT00000013468 // Ndn // necdin // 1q22 // 308690 /// BC087630 // Ndn // necdin // 1q22 // 308690	0.04995851	0.50934048	0.73850611	0.43574286	0.94038814	0.3616335	0.61968392	0	1.09413026	1.00422946	1.11950083	0.92434263
7032359	ENSRNOT00000013483 // Magel2 // melanoma antigen, family L, 2 // 1q22 // 679875 /// ENSRNOT00000013483 // LOC681515 // similar to MAGE-like protein 2 (Protein nS7) // --- // 681515	0.18136866	0.66507428	0.96812545	0.9758593	0.5318283	0.90447953	0.97560584	0	0.99109519	0.92869101	0.98781115	1.00486712
7032395	XM_219703 // Otud7a // OTU domain containing 7A // 1q22 // 309252 /// ENSRNOT00000021068 // Otud7a // OTU domain containing 7A // 1q22 // 309252	0.04589831	0.20324996	0.46031609	0.17929948	0.91220366	0.34793843	0.10562334	0	1.10035329	0.99518132	1.07149275	1.13230093
7032444	NM_001037734 // Trpm1 // transient receptor potential cation channel, subfamily M, member 1 // 1q22 // 361586 /// NM_001037733 // Trpm1 // transient receptor potential cation channel, subfamily M, member 1 // 1q22 // 361586 /// ENSRNOT00000021262 // Trpm1	0.9191363	0.0906839	0.7109971	0.12456133	0.42254551	0.87282946	0.36994995	0	1.06921833	1.03631772	0.98987889	1.03883556
7032447	ENSRNOT00000021530 // Mtmr10 // myotubularin related protein 10 // 1q22 // 309255 /// BC083868 // Mtmr10 // myotubularin related protein 10 // 1q22 // 309255	9.95e-8	0.15145069	0.01068933	0.01004508	0.68709398	0.02396162	0.9176404	0	0.7624641	1.04241109	0.79417108	1.01065174
7032449	NM_001106341 // Mcee_predicted // methylmalonyl CoA epimerase (predicted) // 1q22 // 293829 /// ENSRNOT00000021884 // Mcee_predicted // methylmalonyl CoA epimerase (predicted) // 1q22 // 293829	0.0031688	0.75370876	0.13288859	0.44688539	0.3727451	0.23615646	0.98037435	0	0.87102141	1.16189437	0.83575452	1.0077589
7032460	NM_031780 // Apba2 // amyloid beta (A4) precursor protein-binding, family A, member 2 // 1q22 // 83610 /// ENSRNOT00000022049 // Apba2 // amyloid beta (A4) precursor protein-binding, family A, member 2 // 1q22 // 83610 /// AF029107 // Apba2 // amyloid beta	1.3e-18	0.00625335	0.00000352	7.75e-8	0.42759669	0.40559367	0.21122807	1000	1.99658718	1.06244631	1.06479953	1.10064302
7032513	NM_001014020 // Tarsl2 // threonyl-tRNA synthetase-like 2 // 1q22 // 308701 /// ENSRNOT00000051000 // Tarsl2 // threonyl-tRNA synthetase-like 2 // 1q22 // 308701 /// BC083878 // Tarsl2 // threonyl-tRNA synthetase-like 2 // 1q22 // 308701	1.06e-7	0.69353543	0.46988493	0.33307305	0.29202132	0.96961693	0.45694971	0	0.87788118	1.12159194	1.00445107	1.07715396
7032552	NM_012999 // Pcsk6 // proprotein convertase subtilisin/kexin type 6 // 1q22 // 25507 /// L31894 // Pcsk6 // proprotein convertase subtilisin/kexin type 6 // 1q22 // 25507 /// ENSRNOT00000015845 // Pcsk6 // proprotein convertase subtilisin/kexin type 6 // 1	1.13e-15	0.2008675	0.00000357	0.93035638	0.10800891	0.09383778	0.00049085	0	0.99008438	0.81194227	1.24094753	0.56486964
7032558	---	0.00000147	0.45261244	0.04881405	0.7653616	0.21914347	0.92157278	0.18690638	0	1.05203079	1.31745418	1.00812114	1.3182644
7032560	NM_173120 // SELS // selenoprotein S // 1q22 // 286900 /// ENSRNOT00000016916 // SELS // selenoprotein S // 1q22 // 286900 /// AF367467 // SELS // selenoprotein S // 1q22 // 286900	0.00000003	0.89211687	0.40635985	0.79558597	0.65310235	0.94300567	0.69202026	0	0.9668142	1.09407585	0.99623386	1.08271094
7032564	NM_001106268 // Chsy1_predicted // carbohydrate (chondroitin) synthase 1 (predicted) // 1q22 // 292999 /// ENSRNOT00000016939 // Chsy1_predicted // carbohydrate (chondroitin) synthase 1 (predicted) // 1q22 // 292999	1.97e-7	0.29858362	0.27421422	0.11153093	0.63940128	0.76225775	0.19262117	0	0.86196728	0.9571809	0.97757712	0.88005412
7032586	ENSRNOT00000018463 // Lins2_predicted // lines homolog 2 (Drosophila) (predicted) // 1q22 // 308704	0.00206348	0.81724563	0.15927741	0.15747591	0.26553338	0.65700095	0.20141677	0	0.90789586	1.07057312	0.97570964	1.08926353
7032589	ENSRNOT00000049340 // Lass3 // LAG1 homolog, ceramide synthase 3 // 1q22 // 499174	0.13820558	0.60453745	0.88455691	0.94689635	0.89749575	0.37455158	0.76484868	0	0.99703807	0.99054276	1.05046739	1.02710286
7032618	NM_001025681 // Ttc23 // tetratricopeptide repeat domain 23 // 1q22 // 308708 /// ENSRNOT00000018639 // Ttc23 // tetratricopeptide repeat domain 23 // 1q22 // 308708 /// BC097953 // Ttc23 // tetratricopeptide repeat domain 23 // 1q22 // 308708	0.0000119	0.7575706	0.04236323	0.12882845	0.86952414	0.18675754	0.53126069	0	1.13241688	1.02526734	0.89448611	1.05148355
7032640	NM_052807 // Igf1r // insulin-like growth factor 1 receptor // 1q22 // 25718 /// ENSRNOT00000019267 // Igf1r // insulin-like growth factor 1 receptor // 1q22 // 25718 /// L29232 // Igf1r // insulin-like growth factor 1 receptor // 1q22 // 25718	0.00005575	0.00548684	0.49244339	0.56948576	0.02098861	0.09942145	0.01361877	0	0.96780771	0.84190563	0.89313597	0.83206118
7032664	ENSRNOT00000040147 // LOC680906 // hypothetical protein LOC680906 // 1q22 // 680906 /// ENSRNOT00000040147 // LOC682246 // hypothetical protein LOC682246 // --- // 682246	0.01852834	0.99143965	0.62846445	0.6638662	0.58392283	0.26694191	0.90573776	0	1.03227172	1.04630627	0.91238325	1.00765693
7032773	---	9.07e-12	0.51637109	0.39524045	0.12764962	0.46787369	0.47983013	0.59248298	0	0.9096603	0.95650703	1.03577059	1.03047605
7032829	---	0.23243827	0.40491417	0.60148124	0.53966517	0.40406576	0.37509936	0.37075359	0	1.06240923	0.91623329	0.89402443	0.89494285
7032973	NM_001107524 // Rgma_predicted // RGM domain family, member A (predicted) // 1q31 // 308739 /// ENSRNOT00000017473 // Rgma_predicted // RGM domain family, member A (predicted) // 1q31 // 308739	0.0000622	0.06301973	0.08192069	0.01035845	0.75965747	0.02322777	0.73980904	0	1.304135	0.97437759	1.24801035	1.0336406
7033006	---	1.12e-9	0.71838065	0.76230696	0.79366209	0.69957516	0.60100547	0.48617663	0	0.9836457	1.02093321	0.9651048	0.95061361
7033020	NM_057156 // St8sia2 // ST8 alpha-N-acetyl-neuraminide alpha-2,8-sialyltransferase 2 // 1q31 // 117523 /// ENSRNOT00000016427 // St8sia2 // ST8 alpha-N-acetyl-neuraminide alpha-2,8-sialyltransferase 2 // 1q31 // 117523 /// L13445 // St8sia2 // ST8 alpha-N-	0.30760025	0.76517761	0.30925762	0.16975611	0.40178395	0.34231167	0.78830527	0	0.87639388	1.10496685	1.08799957	1.02759759
7033268	NM_001109148 // Mrps11 // mitochondrial ribosomal protein S11 // 1q31 // 499185 /// ENSRNOT00000025008 // Mrps11 // mitochondrial ribosomal protein S11 // 1q31 // 499185	0.03007592	0.07099425	0.44974565	0.94668383	0.64990116	0.02915367	0.72858926	0	0.9797657	0.92522749	0.70257207	0.94205068
7033277	NM_001108487 // Isg20l1_predicted // interferon stimulated exonuclease gene 20-like 1 (predicted) // 1q31 // 361594 /// ENSRNOT00000024962 // Isg20l1_predicted // interferon stimulated exonuclease gene 20-like 1 (predicted) // 1q31 // 361594	0.00000113	0.1851323	0.74414785	0.54202491	0.72005473	0.26725391	0.31872466	0	0.95464579	1.02591767	0.92440311	0.93022726
7033289	NM_001008510 // Isg20 // interferon stimulated exonuclease 20 // 1q31 // 293052 /// ENSRNOT00000024826 // Isg20 // interferon stimulated exonuclease 20 // 1q31 // 293052 /// BC086557 // Isg20 // interferon stimulated exonuclease 20 // 1q31 // 293052	1.75e-11	0.23902956	0.16582442	0.62598127	0.47388832	0.31182312	0.03168097	0	0.92874605	1.10466242	1.14785132	1.32634454
7033297	NM_022190 // Acan // aggrecan // 1q31 // 58968 /// ENSRNOT00000047848 // Acan // aggrecan // 1q31 // 58968 /// J03485 // Acan // aggrecan // 1q31 // 58968	0.00404368	0.04435089	0.96020233	0.2174386	0.47218644	0.27954744	0.147944	0	1.12662143	1.06835427	1.11488563	1.15179429
7033337	ENSRNOT00000022606 // LOC683179 // similar to CG13745-PA // --- // 683179	6.28e-13	0.00022882	0.02892473	0.72141584	0.00151453	0.2343449	0.00006079	101	1.0278023	1.33227016	1.09337516	1.45072143
7033343	---	0.06274605	0.23540628	0.09954781	0.01474453	0.49851604	0.30893234	0.79330375	0	1.23380299	0.9412282	1.10494029	1.02358453
7033349	---	0.67162076	0.15680143	0.70278449	0.24254827	0.95926513	0.25983338	0.18082394	0	1.22592675	1.05105614	1.27598342	1.45349449
7033364	ENSRNOT00000031783 // RGD1308541_predicted // hypothetical LOC308768 (predicted) // 1q31 // 308768	9.32e-11	0.29876215	0.60471161	0.10016232	0.80149488	0.49472536	0.92564443	0	1.22089081	1.02479666	1.07716597	1.00461914
7033376	---	0.48349234	0.48863598	0.47775474	0.53831877	0.23109783	0.5428029	0.45808809	0	0.88296198	1.16443535	1.0609785	1.09887374
7033390	NM_001106273 // Mesp2_predicted // mesoderm posterior 2 (predicted) // 1q31 // 293046 /// ENSRNOT00000020047 // Mesp2_predicted // mesoderm posterior 2 (predicted) // 1q31 // 293046	0.00521692	0.94926918	0.49614101	0.80274331	0.56065087	0.64382585	0.33124704	0	0.96995466	1.09005189	1.05239549	0.87415742
7033436	XM_218822 // RGD1560277_predicted // similar to RIKEN cDNA D330012F22 gene (predicted) // 1q31 // 308763	0.0000115	0.14545971	0.97590018	0.36661648	0.35358303	0.5385297	0.71612419	0	1.13222832	1.12648507	1.09047734	1.01384704
7033441	ENSRNOT00000018213 // LOC685955 // hypothetical protein LOC685955 // 1q31 // 685955	0.90774558	0.58358531	0.16719459	0.20936385	0.15481629	0.23476152	0.75298707	0	0.93592486	1.07466836	0.93936186	0.98795587
7033442	NM_001033900 // Ngrn // mesenchymal stem cell protein DSC92 // 1q31 // 499191 /// ENSRNOT00000018107 // RGD1310399_predicted // similar to CG5987-PA (predicted) // 1q31 // 308762 /// ENSRNOT00000018107 // Ngrn // mesenchymal stem cell protein DSC92 // 1q31	0.00233623	0.60811628	0.14873033	0.25652818	0.23252091	0.22619112	0.71269038	0	1.10027738	1.1322264	0.87953163	1.04438074
7033444	NM_022286 // Vps33b // vacuolar protein sorting 33B (yeast) // 1q31 // 64060 /// ENSRNOT00000017862 // Vps33b // vacuolar protein sorting 33B (yeast) // 1q31 // 64060 /// BC081707 // Vps33b // vacuolar protein sorting 33B (yeast) // 1q31 // 64060	9.85e-9	0.95380389	0.04188057	0.84867622	0.3662328	0.54369401	0.47784027	0	1.01336706	1.14656312	0.92781531	0.91260044
7033450	NM_001107529 // Prc1_predicted // protein regulator of cytokinesis 1 (predicted) // 1q31 // 308761 /// ENSRNOT00000017532 // Prc1_predicted // protein regulator of cytokinesis 1 (predicted) // 1q31 // 308761	1.28e-15	0.00042921	0.3249386	0.44279983	0.00287146	0.01023458	0.00375044	111	1.07619333	1.40198656	1.31153457	1.35745512
7033451	NM_001107528 // Hddc3_predicted // HD domain containing 3 (predicted) // 1q31 // 308758 /// ENSRNOT00000016445 // Hddc3_predicted // HD domain containing 3 (predicted) // 1q31 // 308758	6.93e-8	0.84921747	0.00121585	0.25618628	0.31334075	0.49218866	0.04847538	0	1.15851768	1.13096876	0.92476654	0.76586358
7033504	ENSRNOT00000015898 // Alpk3_predicted // alpha-kinase 3 (predicted) // 1q31 // 365298	0.15123555	0.841751	0.46558486	0.41076338	0.6509952	0.49382073	0.65556455	0	1.05945251	0.96696896	1.05612563	0.96683644
7033513	NM_053863 // Slc28a1 // solute carrier family 28 (sodium-coupled nucleoside transporter), member 1 // 1q31 // 116642 /// ENSRNOT00000025621 // Slc28a1 // solute carrier family 28 (sodium-coupled nucleoside transporter), member 1 // 1q31 // 116642 /// U1027	6.92e-17	0.08891223	0.00850465	0.05855121	0.11428633	0.72817167	0.00121902	0	1.35129955	0.76778341	0.94690378	0.54879804
7033518	NM_198767 // Pde8a // phosphodiesterase 8A // 1q31 // 308776 /// ENSRNOT00000025797 // Pde8a // phosphodiesterase 8A // 1q31 // 308776 /// AB092696 // Pde8a // phosphodiesterase 8A // 1q31 // 308776	1.89e-11	0.80193217	0.09201301	0.1195869	0.42284625	0.4998406	0.4826294	0	0.86424914	1.08147975	0.94619583	1.07562154
7033541	XM_214982 // Whdc1 // WAS protein homology region 2 domain containing 1 // 1q31 // 293057 /// ENSRNOT00000017095 // Whdc1 // WAS protein homology region 2 domain containing 1 // 1q31 // 293057 /// ENSRNOT00000036861 // Whdc1 // WAS protein homology region	0.0002737	0.89434307	0.09355299	0.5276972	0.45406544	0.4358133	0.02147896	0	1.04420773	1.05587709	1.0583	0.84959395
7033557	BC089896 // Fam103a1 // family with sequence similarity 103, member A1 // 1q31 // 293058 /// ENSRNOT00000026385 // Fam103a1 // family with sequence similarity 103, member A1 // 1q31 // 293058	0.01894516	0.51164832	0.32645436	0.88507001	0.33503729	0.8653907	0.26846711	0	1.07442609	1.48189269	1.09508971	1.51100285
7033565	NM_001108490 // Tm6sf1_predicted // transmembrane 6 superfamily member 1 (predicted) // 1q31 // 361600 /// ENSRNOT00000026714 // Tm6sf1_predicted // transmembrane 6 superfamily member 1 (predicted) // 1q31 // 361600	7.72e-7	0.95408561	0.83131451	0.96777044	0.56055673	0.59453561	0.94588447	0	0.99248867	1.10582549	0.94305976	1.01041072
7033583	NM_031238 // Sh3gl3 // SH3-domain GRB2-like 3 // 1q31 // 81921 /// ENSRNOT00000026870 // Sh3gl3 // SH3-domain GRB2-like 3 // 1q31 // 81921 /// AF227439 // Sh3gl3 // SH3-domain GRB2-like 3 // 1q31 // 81921	2.12e-19	0.9361323	0.06232485	0.21235552	0.99714129	0.54676333	0.04604486	0	1.10853273	1.00093093	1.05619195	0.80438124
7033616	NM_001107534 // Eftud1_predicted // elongation factor Tu GTP binding domain containing 1 (predicted) // 1q31 // 308789 /// ENSRNOT00000047408 // Eftud1_predicted // elongation factor Tu GTP binding domain containing 1 (predicted) // 1q31 // 308789	6.37e-16	0.22220141	0.2346135	0.13422097	0.47203856	0.52011485	0.08343943	0	0.87364936	1.07113898	0.9421961	0.84539707
7033633	XM_218846 // Mex3b // mex3 homolog B (C. elegans) // 1q31 // 308790 /// ENSRNOT00000039748 // Mex3b // mex3 homolog B (C. elegans) // 1q31 // 308790	0.00109859	0.76948221	0.89373671	0.58823516	0.65436272	0.97190301	0.65937851	0	1.03605027	1.03935649	1.01406249	0.96528561
7033645	---	0.45503577	0.54469913	0.00790176	0.00431042	0.53575538	0.85939354	0.53507718	0	1.53397692	0.92508974	1.00526573	0.9232781
7033672	ENSRNOT00000037996 // Tmc3 // transmembrane channel-like gene family 3 // 1q31 // 293065	3.7e-12	0.16903928	0.0175528	0.00075833	0.3413691	0.65739904	0.87034732	0	0.77481371	1.06514316	1.02603296	0.98797249
7033673	ENSRNOT00000015320 // Stard5 // StAR-related lipid transfer (START) domain containing 5 // 1q31 // 502348	1.91e-13	0.25442758	0.41712886	0.63235189	0.84735661	0.06361038	0.58035796	0	0.95452095	0.98481194	0.83238969	1.05338789
7033689	NM_001008345 // Mesdc2 // mesoderm development candidate 2 // 1q31 // 308796 /// ENSRNOT00000055583 // Mesdc2 // mesoderm development candidate 2 // 1q31 // 308796 /// BC085892 // Mesdc2 // mesoderm development candidate 2 // 1q31 // 308796	0.0000551	0.07833642	0.05881264	0.00628872	0.05842493	0.78032574	0.31752036	0	1.3678635	1.23771024	1.04051942	1.10826009
7033745	NM_001000115 // Olr10_predicted // olfactory receptor 10 (predicted) // 1q31 // 293072 /// ENSRNOT00000047255 // Olr10_predicted // olfactory receptor 10 (predicted) // 1q31 // 293072	0.00000937	0.06527797	0.89435722	0.13073487	0.58272961	0.19286831	0.20266464	0	1.39555761	1.26125134	1.38931136	1.26127563
7033749	NM_001000114 // Olr11_predicted // olfactory receptor 11 (predicted) // 1q32 // 293070 /// ENSRNOT00000050480 // Olr11_predicted // olfactory receptor 11 (predicted) // 1q32 // 293070	0.60010681	0.70521127	0.72917067	0.65844541	0.34449381	0.61257787	0.8612016	0	1.08561422	0.80707606	0.77987747	0.98413812
7033757	NM_001000118 // Olr20_predicted // olfactory receptor 20 (predicted) // 1q32 // 293083 /// ENSRNOT00000042245 // Olr20_predicted // olfactory receptor 20 (predicted) // 1q32 // 293083	0.55076241	0.84698185	0.9387523	0.69985249	0.77220667	0.80814597	0.66816474	0	1.27416824	0.91875347	0.89968275	1.14344536
7033759	---	0.35088361	0.36894037	0.09302083	0.96715565	0.26299579	0.37058166	0.02304617	0	0.98521876	0.90011367	1.08428033	1.23481194
7033786	NM_053524 // Nox4 // NADPH oxidase 4 // 1q32 // 85431 /// ENSRNOT00000018990 // Nox4 // NADPH oxidase 4 // 1q32 // 85431 /// AB044086 // Nox4 // NADPH oxidase 4 // 1q32 // 85431	0.39834529	0.59236183	0.8141267	0.29327664	0.90985853	0.75761441	0.99330849	0	1.07745039	0.99219699	1.02135091	1.00179352
7033800	NM_017012 // Grm5 // glutamate receptor, metabotropic 5 // 1q32 // 24418 /// ENSRNOT00000050639 // Grm5 // glutamate receptor, metabotropic 5 // 1q32 // 24418 /// D10891 // Grm5 // glutamate receptor, metabotropic 5 // 1q32 // 24418 /// ENSRNOT00000022060	0.37620024	0.88256614	0.87628445	0.97695829	0.70918547	0.46589598	0.98670713	0	1.00139506	0.97327391	1.0524319	0.99823397
7033824	NM_017097 // Ctsc // cathepsin C // 1q32 // 25423 /// ENSRNOT00000022342 // Ctsc // cathepsin C // 1q32 // 25423	4.19e-13	0.92919698	0.00025664	0.00126699	0.0235552	0.26177001	0.03975119	0	0.8105303	1.14997298	0.93935919	1.13608147
7033839	NM_145774 // Rab38 // Rab38, member of RAS oncogene family // 1q32 // 252916 /// ENSRNOT00000022538 // Rab38 // Rab38, member of RAS oncogene family // 1q32 // 252916 /// BC070513 // Rab38 // Rab38, member of RAS oncogene family // 1q32 // 252916	5.65e-16	0.79381309	0.98061949	0.93482063	0.90249906	0.90601102	0.63526378	0	0.99393096	1.01297562	1.02472562	1.10311663
7033891	NM_022623 // Fzd4 // frizzled homolog 4 (Drosophila) // 1q32 // 64558 /// ENSRNOT00000023205 // Fzd4 // frizzled homolog 4 (Drosophila) // 1q32 // 64558 /// AF183910 // Fzd4 // frizzled homolog 4 (Drosophila) // 1q32 // 64558	1.75e-17	0.60714699	0.1818438	0.51434027	0.09328723	0.77830975	0.56968302	0	0.89205832	0.79217871	1.00860043	1.07632932
7033968	NM_053554 // Picalm // phosphatidylinositol binding clathrin assembly protein // 1q32 // 89816 /// ENSRNOT00000025192 // Picalm // phosphatidylinositol binding clathrin assembly protein // 1q32 // 89816 /// AF041374 // Picalm // phosphatidylinositol bindin	5.47e-13	0.56453981	0.03936959	0.05735409	0.97271414	0.42886943	0.38057997	0	0.86399239	1.00041973	0.94273356	1.06773127
7034031	ENSRNOT00000024095 // Ccdc89 // coiled-coil domain containing 89 // 1q32 // 293107	0.10508856	0.52302578	0.86779856	0.84716469	0.43496761	0.58133911	0.79475876	0	0.96740066	1.0958101	1.07944149	0.95414696
7034033	NM_001106279 // RGD1565584_predicted // similar to tyrosine kinase-associated leucine zipper protein LAZipII (predicted) // 1q32 // 293112 /// ENSRNOT00000025653 // RGD1565584_predicted // similar to tyrosine kinase-associated leucine zipper protein LAZipI	0.0000511	0.08597797	0.02778914	0.13509644	0.6235356	0.00396794	0.30538696	0	0.82913271	0.94855182	0.67211222	0.88593938
7034056	NM_022282 // Dlg2 // discs, large homolog 2 (Drosophila) // 1q32 // 64053 /// ENSRNOT00000034416 // Dlg2 // discs, large homolog 2 (Drosophila) // 1q32 // 64053 /// U49049 // Dlg2 // discs, large homolog 2 (Drosophila) // 1q32 // 64053 /// ENSRNOT000000554	0.04786142	0.51502099	0.9572071	0.47894783	0.85560818	0.57626788	0.94475059	0	1.0424741	1.01006667	1.03636362	1.01232206
7034143	NM_001024885 // Ccdc90b // coiled-coil domain containing 90B // 1q32 // 308820 /// BC097480 // Ccdc90b // coiled-coil domain containing 90B // 1q32 // 308820 /// ENSRNOT00000012781 // Ccdc90b // coiled-coil domain containing 90B // 1q32 // 308820	3.41e-9	0.69052156	0.30071847	0.94365784	0.20192841	0.93533065	0.82426618	0	0.96740129	1.31566118	1.03656938	1.06478569
7034153	NM_001015012 // Rab30 // RAB30, member RAS oncogene family // 1q32 // 308821 /// ENSRNOT00000013851 // Rab30 // RAB30, member RAS oncogene family // 1q32 // 308821 /// BC091182 // Rab30 // RAB30, member RAS oncogene family // 1q32 // 308821	4.38e-13	0.18704267	0.12759595	0.02970231	0.75455274	0.55841118	0.10468659	0	0.52166493	0.90337134	1.14883843	0.59091203
7034160	NM_001106281 // Prcp_predicted // prolylcarboxypeptidase (angiotensinase C) (predicted) // 1q32 // 293118 /// ENSRNOT00000014271 // Prcp_predicted // prolylcarboxypeptidase (angiotensinase C) (predicted) // 1q32 // 293118	5.32e-16	0.41185262	0.17058093	0.13328466	0.86180078	0.65284893	0.28020926	0	0.83974126	1.0370657	0.95273008	0.89702405
7034293	ENSRNOT00000015181 // Odz4_predicted // odd Oz/ten-m homolog 4 (Drosophila) (predicted) // 1q32 // 308831	0.03960302	0.33850122	0.99164436	0.4579346	0.50899549	0.70069149	0.47978378	0	1.03237969	1.02878436	1.01809656	1.031616
7034329	NM_053417 // Gab2 // growth factor receptor bound protein 2-associated protein 2 // --- // 84477 /// ENSRNOT00000016361 // Gab2 // growth factor receptor bound protein 2-associated protein 2 // --- // 84477 /// AF230367 // Gab2 // growth factor receptor bo	4.19e-15	0.32179507	0.40312877	0.4896401	0.85535535	0.75356923	0.06903748	0	0.92943866	0.99133612	0.97712489	0.81943936
7034340	NM_001034127 // Alg8 // asparagine-linked glycosylation 8 homolog (yeast, alpha-1,3-glucosyltransferase) // 1q32 // 293129 /// ENSRNOT00000055359 // Alg8 // asparagine-linked glycosylation 8 homolog (yeast, alpha-1,3-glucosyltransferase) // 1q32 // 293129	3.51e-9	0.00357372	0.10282647	0.41608418	0.00067791	0.90653714	0.24967309	100	1.04995265	1.30856653	1.01097417	1.07455028
7034343	NM_001009290 // Ndufc2 // NADH dehydrogenase (ubiquinone) 1, subcomplex unknown, 2 // 1q32 // 293130 /// ENSRNOT00000016509 // Ndufc2 // NADH dehydrogenase (ubiquinone) 1, subcomplex unknown, 2 // 1q32 // 293130 /// BC086952 // Ndufc2 // NADH dehydrogenase	4.54e-7	0.77352088	0.47773838	0.69502789	0.48333449	0.83155996	0.84951586	0	1.09166364	1.20905616	0.9640911	1.0702821
7034353	ENSRNOT00000016770 // Ints4 // integrator complex subunit 4 // 1q32 // 308837 /// XM_218937 // Ints4 // integrator complex subunit 4 // 1q32 // 308837 /// XR_008152 // Ints4 // integrator complex subunit 4 // 1q32 // 308837	4.96e-13	0.57719956	0.36011713	0.95481086	0.68520662	0.19885003	0.42073302	0	0.99778424	1.03077332	0.89590625	0.94100598
7034356	ENSRNOT00000037050 // Rsf1 // remodeling and spacing factor 1 // 1q32 // 308839	0.0000148	0.01930841	0.27215278	0.00283185	0.46764745	0.06831287	0.07745308	-1000	0.75999913	0.93945213	0.85698691	0.84989145
7034364	NM_031719 // Clns1a // chloride channel, nucleotide-sensitive, 1A // 1q32 // 65160 /// ENSRNOT00000017702 // Clns1a // chloride channel, nucleotide-sensitive, 1A // 1q32 // 65160 /// BC060555 // Clns1a // chloride channel, nucleotide-sensitive, 1A // 1q32	1.2e-8	0.55520807	0.09070012	0.53634197	0.2052885	0.72082729	0.53379244	0	1.11230728	1.32751133	0.94368421	1.13549404
7034373	NM_017198 // Pak1 // p21 (CDKN1A)-activated kinase 1 // 1q32 // 29431 /// ENSRNOT00000049321 // Pak1 // p21 (CDKN1A)-activated kinase 1 // 1q32 // 29431 /// ENSRNOT00000046151 // Pak1 // p21 (CDKN1A)-activated kinase 1 // 1q32 // 29431 /// U49953 // Pak1 /	1.2e-20	0.02522002	0.12899949	0.00156304	0.04354881	0.20562324	0.47175467	1100	1.24142585	1.13064681	1.07834039	1.03527237
7034381	ENSRNOT00000034886 // Gdpd4 // glycerophosphodiester phosphodiesterase domain containing 4 // 1q32 // 680990 /// ENSRNOT00000034886 // LOC683168 // similar to glycerophosphodiester phosphodiesterase domain containing 4 // --- // 683168	0.49149321	0.20567913	0.68540078	0.55462774	0.09628632	0.57158203	0.92735879	0	1.03059956	1.08115198	1.02547445	1.00633171
7034407	NM_130737 // Gucy2d // guanylate cyclase 2d // 1q32 // 113911 /// L37203 // Gucy2d // guanylate cyclase 2d // 1q32 // 113911	0.40125314	0.01941739	0.85505415	0.12294525	0.78755828	0.31219615	0.25603878	0	1.08078527	1.01453735	1.05584881	1.05655856
7034432	ENSRNOT00000021228 // Prkrir_predicted // protein-kinase, interferon-inducible double stranded RNA dependent inhibitor, repressor of (P58 repressor) (predicted) // 1q32 // 308845	6.12e-8	0.90653937	0.9202449	0.933678	0.74555061	0.53006168	0.83761567	0	0.96981401	1.04126505	0.93096729	1.01787611
7034445	ENSRNOT00000055332 // Wnt11 // wingless-related MMTV integration site 11 // 1q32 // 140584 /// ENSRNOT00000021674 // Wnt11 // wingless-related MMTV integration site 11 // 1q32 // 140584 /// AB073722 // Wnt11 // wingless-related MMTV integration site 11 //	0.72979848	0.0000517	0.90953514	0.47591994	0.09380387	0.19286769	0.09909199	0	1.06885066	1.19398075	1.14558265	1.19398882
7034469	NM_017204 // Mtap6 // microtubule-associated protein 6 // 1q32 // 29457 /// ENSRNOT00000034389 // Mtap6 // microtubule-associated protein 6 // 1q32 // 29457 /// ENSRNOT00000055323 // Mtap6 // microtubule-associated protein 6 // 1q32 // 29457	0.00655146	0.1281902	0.36873412	0.5214669	0.73199959	0.05069742	0.88949586	0	0.94338164	1.02470577	1.1817859	0.98261005
7034486	NM_001109152 // Gdpd5 // glycerophosphodiester phosphodiesterase domain containing 5 // 1q32 // 499211	4.62e-16	0.28786439	0.6514927	0.27090361	0.8999408	0.1588154	0.50611779	0	0.89908791	0.99270877	0.87918606	0.93925566
7034489	ENSRNOT00000023386 // RGD1565895_predicted // similar to DRE1 protein (predicted) // 1q32 // 308850	0.11302867	0.91976575	0.20390827	0.65836472	0.68451579	0.50983926	0.08638018	0	0.96487823	0.96851316	0.93967826	1.140911
7034498	NM_012910 // Arrb1 // arrestin, beta 1 // 1q32 // 25387 /// M91589 // Arrb1 // arrestin, beta 1 // 1q32 // 25387 /// ENSRNOT00000043554 // Arrb1 // arrestin, beta 1 // 1q32 // 25387	1.73e-13	0.02894485	0.85142584	0.1130867	0.14246236	0.53008871	0.08771787	0	0.88459646	0.90274382	0.96093695	0.88254939
7034518	NM_001000121 // Olr35 // olfactory receptor 35 // 1q32 // 293140 /// ENSRNOT00000024302 // Olr35 // olfactory receptor 35 // 1q32 // 293140 /// BC086526 // Olr35 // olfactory receptor 35 // 1q32 // 293140	0.0000676	0.05205354	0.05697632	0.00087577	0.39090678	0.5672321	0.48559703	0	0.37207407	0.80594479	0.89607772	0.85700515
7034532	NM_001113753 // Xrra1_predicted // X-ray radiation resistance associated 1 (predicted) // 1q32 // 365313 /// ENSRNOT00000031908 // Xrra1_predicted // X-ray radiation resistance associated 1 (predicted) // 1q32 // 365313 /// BC158768 // Xrra1_predicted // X	0.05865278	0.13058615	0.11441666	0.01465839	0.68004003	0.10796731	0.56484344	0	1.17713081	0.97613184	1.1044688	1.03745955
7034545	NM_001108917 // RGD1305211_predicted // similar to RIKEN cDNA 2610209A20 (predicted) // 1q32 // 365314 /// ENSRNOT00000022879 // RGD1305211_predicted // similar to RIKEN cDNA 2610209A20 (predicted) // 1q32 // 365314	0.31318917	0.1922619	0.86063421	0.88890185	0.24513794	0.32067037	0.32285195	0	1.07807418	1.27721505	1.18834268	1.18166069
7034549	NM_022235 // Kcne3 // potassium voltage-gated channel, Isk-related subfamily, gene 3 // 1q32 // 63883 /// ENSRNOT00000048437 // Kcne3 // potassium voltage-gated channel, Isk-related subfamily, gene 3 // 1q32 // 63883 /// ENSRNOT00000022911 // Kcne3 // pota	2.62e-18	0.01466103	0.00990966	0.0015361	0.47067275	0.0019783	0.27734697	-1010	0.61701391	0.89789277	0.6581698	1.15842679
7034554	NM_001109454 // Pgm2l1 // phosphoglucomutase 2-like 1 // 1q32 // 685076 /// ENSRNOT00000022963 // LOC683619 // similar to phosphoglucomutase 2-like 1 // --- // 683619 /// ENSRNOT00000022963 // Pgm2l1 // phosphoglucomutase 2-like 1 // 1q32 // 685076	6.94e-8	0.34532361	0.04510675	0.01237986	0.12151975	0.25948768	0.48857475	0	0.82108489	1.12087186	0.92095446	1.05265857
7034556	NM_198775 // P4ha3 // procollagen-proline, 2-oxoglutarate 4-dioxygenase (proline 4-hydroxylase), alpha polypeptide III // 1q32 // 361612 /// AY313450 // P4ha3 // procollagen-proline, 2-oxoglutarate 4-dioxygenase (proline 4-hydroxylase), alpha polypeptide I	0.0000844	0.09611449	0.96125562	0.30741366	0.26856998	0.16086544	0.47747847	0	1.06694945	1.07534803	1.08862539	1.04403747
7034568	ENSRNOT00000023802 // C2cd3 // C2 calcium-dependent domain containing 3 // 1q32 // 293148	0.00012156	0.10784537	0.42497761	0.06817893	0.47181537	0.08227306	0.10398062	0	0.84411224	0.94395621	0.84532088	0.85359634
7034569	NM_013167 // Ucp3 // uncoupling protein 3 (mitochondrial, proton carrier) // 1q32 // 25708 /// ENSRNOT00000024005 // Ucp3 // uncoupling protein 3 (mitochondrial, proton carrier) // 1q32 // 25708 /// BC072546 // Ucp3 // uncoupling protein 3 (mitochondrial,	0.29240904	0.0170981	0.90169237	0.03959338	0.10327928	0.03424407	0.1803454	0	1.18203612	1.14547001	1.19055776	1.10389683
7034575	NM_019354 // Ucp2 // uncoupling protein 2 (mitochondrial, proton carrier) // 1q32 // 54315 /// ENSRNOT00000024156 // Ucp2 // uncoupling protein 2 (mitochondrial, proton carrier) // 1q32 // 54315 /// BC062230 // Ucp2 // uncoupling protein 2 (mitochondrial,	2.97e-25	0.29849952	0.19840102	0.17315339	0.28357567	0.18740697	0.97067306	0	0.88358889	0.90267654	0.87794891	0.99769595
7034596	ENSRNOT00000048204 // Rab6a // RAB6A, member RAS oncogene family // 1q32 // 84379 /// ENSRNOT00000025104 // Rab6a // RAB6A, member RAS oncogene family // 1q32 // 84379 /// AF148210 // Rab6a // RAB6A, member RAS oncogene family // 1q32 // 84379	8.72e-15	0.35885496	0.01359514	0.83812114	0.61147037	0.28841164	0.00536441	0	1.00444337	1.03243749	0.93714027	1.22136554
7034603	NM_001108494 // RGD1308929_predicted // LOC361614 (predicted) // 1q32 // 361614 /// ENSRNOT00000025827 // RGD1308929_predicted // LOC361614 (predicted) // 1q32 // 361614	2.32e-11	0.01793538	0.14890727	0.00760122	0.38537345	0.55688445	0.00469412	-1001	0.84546575	0.95026239	0.96455477	0.83614297
7034613	NM_001107539 // Fchsd2_predicted // FCH and double SH3 domains 2 (predicted) // 1q32 // 308864 /// ENSRNOT00000042524 // Fchsd2_predicted // FCH and double SH3 domains 2 (predicted) // 1q32 // 308864	4.18e-8	0.06305862	0.77452962	0.04939032	0.24719214	0.2083803	0.05755335	0	0.80052199	0.88099947	0.88827404	0.80183741
7034633	NM_001013069 // Stard10 // START domain containing 10 // 1q32 // 293150 /// ENSRNOT00000026428 // Stard10 // START domain containing 10 // 1q32 // 293150 /// BC091411 // Stard10 // START domain containing 10 // 1q32 // 293150	1.24e-14	0.85437964	0.62241291	0.83673462	0.37922808	0.93476627	0.87508813	0	0.9764382	1.10775932	1.02061504	0.98280578
7034699	NM_031079 // Pde2a // phosphodiesterase 2A, cGMP-stimulated // 1q32 // 81743 /// ENSRNOT00000026586 // Pde2a // phosphodiesterase 2A, cGMP-stimulated // 1q32 // 81743 /// U21101 // Pde2a // phosphodiesterase 2A, cGMP-stimulated // 1q32 // 81743	1.43e-11	0.45450375	0.00730421	0.14057402	0.16763474	0.43858293	0.56879235	0	0.79293598	0.81676219	1.13186292	0.91468506
7034747	ENSRNOT00000055252 // RGD1311634_predicted // similar to RIKEN cDNA 3200002M19 (predicted) // 1q32 // 293155	0.0000143	0.16942114	0.22032465	0.728162	0.03919807	0.1366051	0.41945422	0	1.05449517	1.40099004	1.26561465	1.13586581
7034756	ENSRNOT00000000474 // Numa1 // nuclear mitotic apparatus protein 1 // 1q32 // 308870 /// ENSRNOT00000055249 // Numa1 // nuclear mitotic apparatus protein 1 // 1q32 // 308870 /// BC098753 // Numa1 // nuclear mitotic apparatus protein 1 // 1q32 // 308870	0.00004244	0.00895949	0.05492663	0.01345461	0.11986644	0.60606695	0.00026981	-1001	0.88356298	0.9313582	0.97765974	0.81979365
7034769	AF136401 // Trpc2 // transient receptor potential cation channel, subfamily C, member 2 // 1q32 // 64573 /// ENSRNOT00000027391 // Trpc2 // transient receptor potential cation channel, subfamily C, member 2 // 1q32 // 64573 /// ENSRNOT00000045726 // Trpc2	0.20929941	0.24026324	0.5595595	0.46879082	0.19776577	0.27485191	0.59033281	0	1.07279702	1.12437556	1.10284763	0.953106
7034777	NM_053895 // Frag1 // FGF receptor activating protein 1 // 1q32 // 116675 /// ENSRNOT00000027628 // Frag1 // FGF receptor activating protein 1 // 1q32 // 116675 /// U57715 // Frag1 // FGF receptor activating protein 1 // 1q32 // 116675	6.88e-13	0.4785156	0.00611897	0.47893511	0.01408048	0.29722137	0.44576558	0	0.935712	1.26139088	1.10331639	0.93942254
7034839	NM_001001001 // Olr46_predicted // olfactory receptor 46 (predicted) // 1q32 // 405365 /// ENSRNOT00000024957 // Olr46_predicted // olfactory receptor 46 (predicted) // 1q32 // 405365	0.4306046	0.23260599	0.40491367	0.09662594	0.58856859	0.35809961	0.45976577	0	0.79894591	0.94772086	0.88212688	1.10409797
7034841	NM_001000122 // Olr48_predicted // olfactory receptor 48 (predicted) // 1q32 // 293188 /// ENSRNOT00000024945 // Olr48_predicted // olfactory receptor 48 (predicted) // 1q32 // 293188	0.76452348	0.39753881	0.02275739	0.06964126	0.38120585	0.21861715	0.00656354	0	0.66427435	0.82174947	0.8506878	2.16265577
7034843	NM_001000132 // Olr49_predicted // olfactory receptor 49 (predicted) // 1q32 // 293211 /// ENSRNOT00000020699 // Olr49_predicted // olfactory receptor 49 (predicted) // 1q32 // 293211	0.9177541	0.05641375	0.07238415	0.00272434	0.41405788	0.43218764	0.81416578	0	1.59106449	1.14027823	0.86020707	1.0500847
7034855	NM_173293 // Olr59 // olfactory receptor 59 // 1q32 // 170816 /// ENSRNOT00000025097 // Olr59 // olfactory receptor 59 // 1q32 // 170816 /// AF079864 // Olr59 // olfactory receptor 59 // 1q32 // 170816	3.62e-8	0.63406382	0.64737985	0.41555788	0.3075634	0.59004257	0.76469095	0	0.92893542	1.14921065	1.07686298	0.96035851
7034861	NM_001001022 // Olr61_predicted // olfactory receptor 61 (predicted) // 1q32 // 405906 /// NM_001000748 // Olr60_predicted // olfactory receptor 60 (predicted) // 1q32 // 405017 /// NM_001000129 // Olr62_predicted // olfactory receptor 62 (predicted) // 1q	0.40008321	0.60288351	0.96479397	0.59518638	0.83673011	0.90809286	0.72938067	0	0.85652117	1.04717861	0.85100195	0.74521778
7034869	NM_001001281 // Olr75_predicted // olfactory receptor 75 (predicted) // 1q32 // 365327 /// NM_001001287 // Olr77_predicted // olfactory receptor 77 (predicted) // 1q32 // 405907 /// ENSRNOT00000049036 // Olr75_predicted // olfactory receptor 75 (predicted)	0.39005596	0.74007901	0.59708518	0.38329257	0.43072881	0.77286061	0.39849942	0	1.10992653	1.1094404	0.96142571	0.85818677
7034871	NM_001000135 // Olr78_predicted // olfactory receptor 78 (predicted) // 1q32 // 293221 /// ENSRNOT00000021098 // Olr78_predicted // olfactory receptor 78 (predicted) // 1q32 // 293221	0.03702991	0.65781036	0.3168011	0.75014551	0.63390616	0.5014595	0.08709336	0	1.02441041	0.95969664	0.94449036	1.15634622
7034873	NM_001002270 // Olr79 // olfactory receptor gene Olr79 // 1q32 // 293222 /// ENSRNOT00000021102 // Olr79 // olfactory receptor gene Olr79 // 1q32 // 293222	0.28633256	0.62713443	0.19824361	0.83773386	0.97411226	0.16436492	0.05742974	0	1.0287572	0.98569973	0.83512825	1.26424671
7034882	NM_001000138 // Olr85_predicted // olfactory receptor 85 (predicted) // 1q32 // 293228 /// ENSRNOT00000021131 // Olr85_predicted // olfactory receptor 85 (predicted) // 1q32 // 293228	0.29122351	0.82023115	0.27389738	0.12438314	0.8801723	0.20045785	0.96654827	0	1.11477954	1.01396409	0.91267418	1.00085944
7034888	NM_001000139 // Olr91_predicted // olfactory receptor 91 (predicted) // 1q32 // 293232 /// ENSRNOT00000021160 // Olr91_predicted // olfactory receptor 91 (predicted) // 1q32 // 293232	0.24839071	0.97507986	0.38283855	0.33161884	0.19160942	0.9925786	0.79064549	0	1.11312673	0.82250907	1.01311245	1.03112835
7034892	NM_001001025 // Olr96_predicted // olfactory receptor 96 (predicted) // 1q32 // 405910 /// ENSRNOT00000021191 // Olr96_predicted // olfactory receptor 96 (predicted) // 1q32 // 405910	0.00921681	0.75608435	0.47966488	0.7611241	0.60208429	0.80953574	0.18139393	0	0.99316413	0.91120264	1.01818504	1.32337331
7034903	NM_001000149 // Olr108_predicted // olfactory receptor 108 (predicted) // 1q32 // 293247 /// ENSRNOT00000021296 // Olr108_predicted // olfactory receptor 108 (predicted) // 1q32 // 293247	0.38119445	0.24958311	0.58580315	0.31585571	0.18072998	0.49603623	0.63414999	0	1.40627788	1.62532755	1.20731822	0.91808377
7034912	NM_001000156 // Olr122_predicted // olfactory receptor 122 (predicted) // 1q32 // 293258 /// ENSRNOT00000050333 // Olr122_predicted // olfactory receptor 122 (predicted) // 1q32 // 293258	0.2194899	0.5361442	0.16353059	0.69712483	0.64754623	0.06657236	0.21024476	0	0.97150727	0.95680416	0.83862701	1.11944832
7034921	NM_001001273 // Olr132_predicted // olfactory receptor 132 (predicted) // 1q32 // 293271 /// ENSRNOT00000050248 // Olr132_predicted // olfactory receptor 132 (predicted) // 1q32 // 293271	0.78083736	0.15551258	0.24642201	0.70443254	0.79633664	0.07678496	0.07813031	0	0.95691683	0.96952861	1.28932381	1.28397265
7034923	---	0.07186682	0.15983362	0.78708553	0.40163988	0.65973387	0.09658016	0.48786284	0	1.08450167	1.0455887	1.16073153	1.06680922
7034925	NM_001001288 // Olr135_predicted // olfactory receptor 135 (predicted) // 1q32 // 405913	0.02036796	0.55363541	0.44153806	0.71210637	0.45794341	0.15585686	0.71842624	0	0.97205315	1.47848134	1.44172333	0.81191393
7034977	NM_001000547 // Olr154_predicted // olfactory receptor 154 (predicted) // 1q32 // 365333 /// ENSRNOT00000023134 // Olr154_predicted // olfactory receptor 154 (predicted) // 1q32 // 365333	0.02654138	0.11740217	0.48650791	0.41685309	0.76898904	0.06227209	0.29342321	0	0.86960389	1.05045801	0.77681309	0.87475969
7034981	NM_001000169 // Olr157_predicted // olfactory receptor 157 (predicted) // 1q32 // 293304 /// ENSRNOT00000023170 // Olr157_predicted // olfactory receptor 157 (predicted) // 1q32 // 293304	0.40024222	0.21601483	0.48408456	0.89231896	0.09955927	0.15840469	0.76738197	0	1.01135764	1.21151304	1.16939607	1.03010423
7034989	NM_001000738 // Olr160_predicted // olfactory receptor 160 (predicted) // 1q33 // 404999 /// ENSRNOT00000049029 // Olr160_predicted // olfactory receptor 160 (predicted) // 1q33 // 404999	0.54847448	0.7961006	0.3198849	0.46501726	0.44747902	0.29615577	0.29519779	0	1.0873507	1.12444947	0.86563472	0.88196216
7034991	NM_001001000 // Olr161_predicted // olfactory receptor 161 (predicted) // 1q33 // 405364 /// NM_001000173 // Olr167_predicted // olfactory receptor 167 (predicted) // 1q33 // 293314 /// ENSRNOT00000023201 // Olr167_predicted // olfactory receptor 167 (pred	0.44059077	0.75025905	0.89049931	0.4333843	0.90920485	0.8054056	0.85507618	0	1.30104173	0.94953094	1.09116511	1.03064458
7035019	NM_001001032 // Olr188_predicted // olfactory receptor 188 (predicted) // 1q33 // 405918 /// ENSRNOT00000023293 // Olr188_predicted // olfactory receptor 188 (predicted) // 1q33 // 405918	0.96715011	0.67647181	0.50023128	0.28125031	0.53270505	0.71149815	0.34841274	0	1.16606343	0.92016211	0.96080832	0.89229568
7035030	NM_001001033 // Olr198_predicted // olfactory receptor 198 (predicted) // 1q33 // 405919 /// ENSRNOT00000041317 // Olr198_predicted // olfactory receptor 198 (predicted) // 1q33 // 405919	0.32902107	0.48423915	0.57712045	0.61726828	0.66130044	0.15721411	0.8953842	0	1.08081244	0.95618675	1.23907221	0.97198669
7035033	NM_001001034 // Olr199_predicted // olfactory receptor 199 (predicted) // 1q33 // 405920 /// ENSRNOT00000046417 // Olr199_predicted // olfactory receptor 199 (predicted) // 1q33 // 405920	0.20310168	0.65098385	0.07149075	0.13214271	0.18531729	0.94720171	0.02617387	0	0.85907511	0.8698378	1.00213101	1.29688188
7035049	NM_053496 // Cnga4 // cyclic nucleotide gated channel alpha 4 // 1q33 // 85258 /// ENSRNOT00000023751 // Cnga4 // cyclic nucleotide gated channel alpha 4 // 1q33 // 85258 /// U12623 // Cnga4 // cyclic nucleotide gated channel alpha 4 // 1q33 // 85258	0.46631449	0.87938069	0.12746068	0.57521688	0.06393062	0.09483574	0.92279356	0	1.04179013	0.79746131	1.2239019	0.98400641
7035054	NM_013165 // Cckbr // cholecystokinin B receptor // 1q33 // 25706 /// ENSRNOT00000024077 // Cckbr // cholecystokinin B receptor // 1q33 // 25706 /// M99418 // Cckbr // cholecystokinin B receptor // 1q33 // 25706 /// ENSRNOT00000050468 // Cckbr // cholecyst	0.49450796	0.77604853	0.25960143	0.32360913	0.97825766	0.3097729	0.42149554	0	0.85610674	0.99847066	1.13298698	1.1192093
7035063	NM_001006997 // Smpd1 // sphingomyelin phosphodiesterase 1, acid lysosomal // 1q33 // 308909 /// ENSRNOT00000024224 // Smpd1 // sphingomyelin phosphodiesterase 1, acid lysosomal // 1q33 // 308909 /// BC083780 // Smpd1 // sphingomyelin phosphodiesterase 1,	2.21e-19	0.29700899	0.09095603	0.56424524	0.06085289	0.33590352	0.72825445	0	1.06926581	1.25429494	1.12076565	1.0445774
7035067	NM_053371 // Fxc1 // fractured callus expressed transcript 1 // 1q33 // 84384 /// ENSRNOT00000025318 // Fxc1 // fractured callus expressed transcript 1 // 1q33 // 84384 /// AF150106 // Fxc1 // fractured callus expressed transcript 1 // 1q33 // 84384 /// EN	1.13e-13	0.73068627	0.30935063	0.40614039	0.70176614	0.96732951	0.89584008	0	1.2055392	1.12263622	0.96901135	1.04479963
7035116	NM_133409 // Ilk // integrin linked kinase // 1q33 // 170922 /// ENSRNOT00000025906 // Ilk // integrin linked kinase // 1q33 // 170922 /// BC062406 // Ilk // integrin linked kinase // 1q33 // 170922	5.47e-11	0.59587461	0.27428863	0.52169094	0.08082702	0.98983376	0.80076717	0	0.96010492	1.11682556	0.99828832	1.01342802
7035149	NM_001000197 // Olr214_predicted // olfactory receptor 214 (predicted) // 1q33 // 293361 /// ENSRNOT00000036261 // Olr215_predicted // olfactory receptor 215 (predicted) // 1q33 // 293362	0.00039686	0.12576739	0.35075957	0.12658747	0.13886946	0.45340631	0.93490682	0	0.772653	0.79632383	1.12638025	1.02471638
7035150	NM_001000198 // Olr215_predicted // olfactory receptor 215 (predicted) // 1q33 // 293362 /// ENSRNOT00000036261 // Olr215_predicted // olfactory receptor 215 (predicted) // 1q33 // 293362	0.60977692	0.30816125	0.74339027	0.96269948	0.18045328	0.83859339	0.83682127	0	1.00460011	1.22119882	1.01035359	0.95767796
7035178	XR_006886 // LOC365344 // similar to testes-specific heterogenous nuclear ribonucleoprotein G-T // 1q33 // 365344	0.00612011	0.99448173	0.84600315	0.74753417	0.73392826	0.84903434	0.81655058	0	1.00847029	0.94440783	0.96184276	1.05981599
7035196	NM_053324 // Syt9 // synaptotagmin IX // 1q33 // 60564 /// ENSRNOT00000026607 // Syt9 // synaptotagmin IX // 1q33 // 60564 /// AF375461 // Syt9 // synaptotagmin IX // 1q33 // 60564	0.12672869	0.09896412	0.62310822	0.19086423	0.67397315	0.20725945	0.68508303	0	1.14119937	0.95377357	1.13728114	1.03619076
7035206	NM_001013192 // Olfml1 // olfactomedin-like 1 // 1q33 // 361621 /// ENSRNOT00000050951 // Olfml1 // olfactomedin-like 1 // 1q33 // 361621 /// BC081972 // Olfml1 // olfactomedin-like 1 // 1q33 // 361621	1.5e-8	0.83063498	0.75995876	0.35581568	0.64040565	0.83492457	0.8372594	0	0.82995854	1.03543387	1.06558361	0.99468285
7035249	NM_001000734 // Olr241_predicted // olfactory receptor 241 (predicted) // 1q33 // 404992 /// ENSRNOT00000041658 // Olr241_predicted // olfactory receptor 241 (predicted) // 1q33 // 404992	0.03430268	0.66948462	0.0951481	0.46156941	0.07465985	0.05813889	0.95264806	0	1.25364753	0.61778399	1.55106828	0.98236981
7035257	NM_001000217 // Olr247_predicted // olfactory receptor 247 (predicted) // 1q33 // 293392 /// ENSRNOT00000049260 // Olr247_predicted // olfactory receptor 247 (predicted) // 1q33 // 293392	0.45133274	0.79719668	0.66941369	0.54309025	0.61816451	0.35318118	0.78935749	0	1.09774668	0.89543803	0.78977523	1.06463715
7035274	NM_001000946 // Olr260_predicted // olfactory receptor 260 (predicted) // 1q33 // 405290 /// ENSRNOT00000049903 // Olr260_predicted // olfactory receptor 260 (predicted) // 1q33 // 405290	0.93515278	0.06401908	0.54649732	0.07019244	0.1333091	0.59451417	0.98376738	0	1.29530946	1.23821031	1.09899316	0.98668039
7035280	NM_001000733 // Olr268_predicted // olfactory receptor 268 (predicted) // 1q33 // 404989 /// ENSRNOT00000046292 // Olr268_predicted // olfactory receptor 268 (predicted) // 1q33 // 404989	0.11100294	0.63191301	0.93611482	0.88430282	0.58923566	0.50716491	0.95770325	0	1.02002151	1.05814219	1.08817668	1.00784945
7035286	NM_001000229 // Olr270_predicted // olfactory receptor 270 (predicted) // 1q33 // 293437 /// ENSRNOT00000044793 // Olr270_predicted // olfactory receptor 270 (predicted) // 1q33 // 293437	0.14101715	0.03184595	0.52011157	0.65085008	0.0803025	0.31822552	0.25915817	0	0.931307	1.24280688	1.13212346	1.14146088
7035304	NM_001000225 // Olr281_predicted // olfactory receptor 281 (predicted) // 1q33 // 293425 /// ENSRNOT00000040345 // Olr281_predicted // olfactory receptor 281 (predicted) // 1q33 // 293425	0.62045806	0.64544374	0.19875647	0.31414049	0.92585968	0.04371757	0.9095928	0	1.20475035	1.15206771	0.66091643	1.05057513
7035307	NM_001000224 // Olr282_predicted // olfactory receptor 282 (predicted) // 1q33 // 293424 /// ENSRNOT00000044753 // Olr282_predicted // olfactory receptor 282 (predicted) // 1q33 // 293424	0.87012622	0.11613173	0.80194279	0.13120669	0.44014521	0.20590816	0.76826498	0	1.40006127	1.10993966	1.33565183	1.01866803
7035309	NM_001001010 // Olr283_predicted // olfactory receptor 283 (predicted) // 1q33 // 405384 /// ENSRNOT00000043307 // Olr283_predicted // olfactory receptor 283 (predicted) // 1q33 // 405384	0.00425132	0.11597592	0.36720308	0.09123341	0.58371978	0.11521978	0.66481957	0	1.35301116	0.92083149	1.39423999	1.03006849
7035352	NM_001106290 // Rpl27a_predicted // ribosomal protein L27a (predicted) // 1q33 // 293418 /// ENSRNOT00000019247 // Rpl27a_predicted // ribosomal protein L27a (predicted) // 1q33 // 293418 /// ENSRNOT00000041326 // RGD1559972_predicted // similar to ribosom	0.00028648	0.64419825	0.3532035	0.76378465	0.26655005	0.58962946	0.18847823	0	0.90201532	1.22762161	0.89725017	0.78236658
7035373	NM_001108497 // RGD1306959_predicted // similar to C11orf17 protein (predicted) // 1q33 // 361624 /// ENSRNOT00000018497 // RGD1306959_predicted // similar to C11orf17 protein (predicted) // 1q33 // 361624	3.14e-9	0.86615625	0.39832893	0.57994207	0.18708584	0.41157348	0.68418001	0	0.95641858	1.12188442	0.93324678	1.03478916
7035398	NM_001107545 // Ipo7_predicted // importin 7 (predicted) // 1q33 // 308939 /// ENSRNOT00000014002 // Ipo7_predicted // importin 7 (predicted) // 1q33 // 308939	1.65e-8	0.39367321	0.04448515	0.71389086	0.0980133	0.45169278	0.05538904	0	0.96701661	1.24645135	0.9263817	1.30942338
7035403	NM_001012169 // Zfp143 // zinc finger protein 143 // 1q33 // 361627 /// ENSRNOT00000013733 // Zfp143 // zinc finger protein 143 // 1q33 // 361627 /// BC083578 // Zfp143 // zinc finger protein 143 // 1q33 // 361627	1.52e-11	0.61551101	0.22839311	0.14992682	0.4107021	0.4832492	0.93769771	0	1.1608758	1.08812653	0.93757906	0.98155476
7035407	NM_001012742 // Wee1 // wee 1 homolog (S. pombe) // 1q33 // 308937 /// ENSRNOT00000013362 // Wee1 // wee 1 homolog (S. pombe) // 1q33 // 308937 /// BC090346 // Wee1 // wee 1 homolog (S. pombe) // 1q33 // 308937	7.14e-8	0.57366307	0.38836469	0.25562175	0.97124002	0.68849631	0.32725674	0	1.18003632	1.00406166	0.97069724	1.11664307
7035414	NM_001106288 // Swap70 // SWA-70 protein // 1q33 // 293410 /// ENSRNOT00000013276 // Swap70 // SWA-70 protein // 1q33 // 293410	2.18e-11	0.67362212	0.09824166	0.38516661	0.16739244	0.24030723	0.52539877	0	0.92388956	1.14656976	0.89561797	0.94505205
7035427	NM_012715 // Adm // adrenomedullin // 1q33 // 25026 /// ENSRNOT00000036718 // Adm // adrenomedullin // 1q33 // 25026 /// U15419 // Adm // adrenomedullin // 1q33 // 25026	0.0000419	0.05333691	0.23556905	0.15707933	0.93484651	0.01354677	0.09635996	0	1.18583904	0.98711954	1.38128263	1.20327703
7035439	NM_031544 // Ampd3 // adenosine monophosphate deaminase 3 // 1q35-q36 // 25095 /// ENSRNOT00000024933 // Ampd3 // adenosine monophosphate deaminase 3 // 1q35-q36 // 25095 /// U90888 // Ampd3 // adenosine monophosphate deaminase 3 // 1q35-q36 // 25095	7.68e-22	0.90367712	0.03816792	0.56458534	0.39034529	0.12997277	0.04011984	0	0.93886772	1.11388583	1.1873169	0.78889636
7035454	ENSRNOT00000023741 // Ctr9 // Ctr9, Paf1/RNA polymerase II complex component, homolog (S. cerevisiae) // 1q33 // 293184 /// BC107916 // Ctr9 // Ctr9, Paf1/RNA polymerase II complex component, homolog (S. cerevisiae) // 1q33 // 293184	4.49e-10	0.61203517	0.92430688	0.63900831	0.88945783	0.45561943	0.72664234	0	0.97121972	0.98940284	0.94196895	0.97570321
7035512	NM_001107542 // Usp47 // ubiquitin specific peptidase 47 // 1q33 // 308896 /// ENSRNOT00000022817 // Usp47 // ubiquitin specific peptidase 47 // 1q33 // 308896	3.9e-9	0.06110349	0.09578575	0.01255362	0.97338181	0.01844877	0.86561708	0	0.83163498	0.99615271	0.84403976	0.98621681
7035525	ENSRNOT00000021858 // Mical2_predicted // microtubule associated monoxygenase, calponin and LIM domain containing 2 (predicted) // 1q33 // 365352	5.58e-13	0.04015044	0.71298334	0.35334591	0.18720104	0.18539293	0.02312699	0	0.90808667	0.87500355	0.87277987	0.77472393
7035541	NM_182669 // Micalcl // MICAL C-terminal like // 1q33 // 293180 /// ENSRNOT00000043017 // Micalcl // MICAL C-terminal like // 1q33 // 293180 /// BC098647 // Micalcl // MICAL C-terminal like // 1q33 // 293180	6.73e-13	0.41378741	0.53224788	0.74624012	0.48163022	0.20650699	0.40588019	0	1.0490367	1.0827	0.8685614	0.89566367
7035547	NM_020656 // Parva // parvin, alpha // 1q33 // 57341 /// ENSRNOT00000021671 // Parva // parvin, alpha // 1q33 // 57341 /// AF264765 // Parva // parvin, alpha // 1q33 // 57341	0.00017488	0.04772946	0.07486608	0.12093501	0.21252272	0.11007471	0.0241789	0	0.90498209	1.08077662	1.11187394	1.15859119
7035567	ENSRNOT00000055138 // Tead1 // TEA domain family member 1 // 1q34 // 361630 /// ENSRNOT00000021020 // Tead1 // TEA domain family member 1 // 1q34 // 361630 /// AY529194 // Tead1 // TEA domain family member 1 // 1q34 // 361630	2.39e-8	0.03283623	0.87621931	0.13305562	0.64265264	0.15317463	0.21898829	0	0.84340188	0.95621464	0.86807127	0.88786418
7035583	XR_009191 // RGD1309847_predicted // similar to peptidylglycine alpha-amidating monooxygenase COOH-terminal interactor; peptidylglycine alpha-amidating monooxygenase COOH-terminal interactor protein-1 (predicted) // 1q34 // 308894	0.00634387	0.40187996	0.65751954	0.65603278	0.59003186	0.2026251	0.63083161	0	0.95655779	0.94964985	0.8593504	1.05299532
7035625	NM_024362 // Arntl // aryl hydrocarbon receptor nuclear translocator-like // 1q34 // 29657 /// BC099833 // Arntl // aryl hydrocarbon receptor nuclear translocator-like // 1q34 // 29657 /// ENSRNOT00000043361 // Arntl // aryl hydrocarbon receptor nuclear tr	9.29e-14	0.06193357	0.00362816	0.45254479	0.00674713	0.30106127	0.00344807	0	0.9008757	1.61579365	1.16395757	1.66169462
7035638	NM_001011933 // Mlstd2 // male sterility domain containing 2 // 1q34 // 293173 /// ENSRNOT00000018532 // Mlstd2 // male sterility domain containing 2 // 1q34 // 293173 /// BC082015 // Mlstd2 // male sterility domain containing 2 // 1q34 // 293173 /// ENSRN	3.35e-12	0.47031797	0.02686507	0.14064338	0.71292566	0.06292926	0.08132182	0	0.80526267	0.96640908	0.74003	1.32891907
7035670	NM_172067 // Spon1 // spondin 1 // 1q34 // 64456 /// ENSRNOT00000049946 // Spon1 // spondin 1 // 1q34 // 64456 /// BC107655 // Spon1 // spondin 1 // 1q34 // 64456	1.25e-11	0.50000435	0.92851927	0.81040389	0.6038842	0.35964255	0.66622136	0	1.0331874	1.08630293	1.14862509	1.04041453
7035804	NM_017229 // Pde3b // phosphodiesterase 3B, cGMP-inhibited // 1q34 // 29516 /// ENSRNOT00000015498 // Pde3b // phosphodiesterase 3B, cGMP-inhibited // 1q34 // 29516 /// Z22867 // Pde3b // phosphodiesterase 3B, cGMP-inhibited // 1q34 // 29516	1.46e-16	0.09487389	0.09591475	0.07116199	0.49641521	0.00958272	0.78170301	0	0.81810052	0.92953775	0.73962639	1.03523343
7035828	NM_138513 // Calcb // calcitonin-related polypeptide, beta // 1q34 // 171519 /// ENSRNOT00000014764 // Calcb // calcitonin-related polypeptide, beta // 1q34 // 171519 /// M11596 // Calcb // calcitonin-related polypeptide, beta // 1q34 // 171519	0.07971503	0.23767694	0.11062554	0.89052108	0.64577672	0.23634269	0.01701505	0	0.97090069	0.90157423	1.40830834	2.49293276
7035970	---	0.87190221	0.71341319	0.18613903	0.55145643	0.96826203	0.0995523	0.10388013	0	0.95396249	1.00539947	0.86618257	1.15651763
7035971	---	0.49046408	0.14933454	0.35386138	0.05734907	0.45520035	0.1539184	0.76352674	0	1.41674968	1.1389513	1.32964015	0.93732367
7035977	NM_001013898 // RGD1311703 // similar to sid2057p // 1q34 // 293160 /// ENSRNOT00000027702 // RGD1311703 // similar to sid2057p // 1q34 // 293160 /// BC089924 // RGD1311703 // similar to sid2057p // 1q34 // 293160	0.00000337	0.68820854	0.39311141	0.78822602	0.27714646	0.59509382	0.62470203	0	1.02705047	1.19065447	0.92634221	1.08462215
7036006	NM_021663 // Nucb2 // nucleobindin 2 // 1q35 // 59295 /// ENSRNOT00000027752 // Nucb2 // nucleobindin 2 // 1q35 // 59295 /// BC061778 // Nucb2 // nucleobindin 2 // 1q35 // 59295	3.73e-17	0.01369078	0.34300644	0.02506119	0.6400552	0.04411503	0.00908915	1011	1.26213047	1.05096855	1.23173216	1.32139614
7036131	BC083805 // LOC361635 // similar to RIKEN cDNA 9030624J02 // 1q35 // 361635 /// ENSRNOT00000050393 // LOC361635 // similar to RIKEN cDNA 9030624J02 // 1q35 // 361635	0.00026665	0.19253486	0.28552953	0.19061956	0.07101847	0.22927368	0.85064138	0	1.09802539	1.15049268	1.09056501	0.98605894
7036181	NM_001014162 // RGD1309578 // similar to Aa2-174 // 1q35 // 361637 /// ENSRNOT00000046025 // RGD1309578 // similar to Aa2-174 // 1q35 // 361637 /// BC078915 // RGD1309578 // similar to Aa2-174 // 1q35 // 361637	1.93e-23	0.08423209	0.00010875	0.0000116	0.30819755	0.75490305	0.29446665	0	1.63246013	0.91153913	0.97338493	1.09282704
7036197	NM_144748 // Acsm2a // acyl-CoA synthetase medium-chain family member 2A // 1q35 // 246263 /// ENSRNOT00000020587 // Acsm2a // acyl-CoA synthetase medium-chain family member 2A // 1q35 // 246263 /// AF062389 // Acsm2a // acyl-CoA synthetase medium-chain fa	1.79e-21	0.00965792	0.00972329	0.00021919	0.99929933	0.00718322	0.62858001	-1010	0.66802523	0.9969895	0.76741155	1.04583983
7036221	NM_181695 // Acsm4 // acyl-CoA synthetase medium-chain family member 4 // 1q35 // 353317 /// ENSRNOT00000034610 // Acsm4 // acyl-CoA synthetase medium-chain family member 4 // 1q35 // 353317 /// AB096688 // Acsm4 // acyl-CoA synthetase medium-chain family	0.18617816	0.89260872	0.85254586	0.60914627	0.94749605	0.76214223	0.86314674	0	1.04110295	1.00594483	0.97278855	1.01699312
7036229	NM_033231 // Acsm3 // acyl-CoA synthetase medium-chain family member 3 // 1q35 // 24763 /// ENSRNOT00000055078 // Acsm3 // acyl-CoA synthetase medium-chain family member 3 // 1q35 // 24763 /// BC090325 // Acsm3 // acyl-CoA synthetase medium-chain family me	9.89e-11	0.43274328	0.34940656	0.05468879	0.95514679	0.91473918	0.66785148	0	1.38426412	1.00894508	0.98366106	0.93193914
7036301	NM_001106293 // Abca15_predicted // ATP-binding cassette, sub-family A (ABC1), member 15 (predicted) // 1q35 // 293442 /// ENSRNOT00000037026 // Abca15_predicted // ATP-binding cassette, sub-family A (ABC1), member 15 (predicted) // 1q35 // 293442	0.03308357	0.33207565	0.38375143	0.39421804	0.1213765	0.33333943	0.96456505	0	1.02976068	1.05138364	0.9684677	1.00081886
7036358	NM_001006970 // Uqcrc2 // ubiquinol cytochrome c reductase core protein 2 // 1q35 // 293448 /// ENSRNOT00000021514 // Uqcrc2 // ubiquinol cytochrome c reductase core protein 2 // 1q35 // 293448 /// BC083610 // Uqcrc2 // ubiquinol cytochrome c reductase cor	2.26e-13	0.05210767	0.0000767	0.56927811	0.04812828	0.96133859	0.00023618	0	1.03902146	1.14318591	1.00210015	1.36762215
7036378	NM_001079885 // Vwa3a // von Willebrand factor A domain containing 3A // 1q35 // 293449 /// BC128762 // Vwa3a // von Willebrand factor A domain containing 3A // 1q35 // 293449 /// ENSRNOT00000036175 // Vwa3a // von Willebrand factor A domain containing 3A	0.73056389	0.04805059	0.03032928	0.00138926	0.18958091	0.46741139	0.95044606	1000	1.14442448	0.95347552	1.02971421	1.00226836
7036394	NM_012947 // Eef2k // eukaryotic elongation factor-2 kinase // 1q35 // 25435 /// ENSRNOT00000022726 // Eef2k // eukaryotic elongation factor-2 kinase // 1q35 // 25435 /// X96426 // Eef2k // eukaryotic elongation factor-2 kinase // 1q35 // 25435	7.56e-8	0.29886522	0.21179408	0.09722959	0.97498068	0.21679878	0.19119012	0	1.10042581	1.0010036	1.0753924	0.92870772
7036402	NM_001108503 // Polr3e_predicted // polymerase (RNA) III (DNA directed) polypeptide E (predicted) // 1q35 // 361640 /// ENSRNOT00000040963 // Polr3e_predicted // polymerase (RNA) III (DNA directed) polypeptide E (predicted) // 1q35 // 361640	3.25e-10	0.45121688	0.45492948	0.16390854	0.64368057	0.85876013	0.32611306	0	0.91248852	1.0286126	1.01392098	0.93641802
7036404	ENSRNOT00000039447 // LOC687608 // similar to F28B3.5a // --- // 687608 /// ENSRNOT00000039447 // LOC691551 // similar to F28B3.5a // 1q36 // 691551	0.00074133	0.1645928	0.21474892	0.17790964	0.21293085	0.11489037	0.37467776	0	0.90488461	1.09968799	1.12101186	1.06789156
7036408	ENSRNOT00000044327 // LOC689540 // similar to T03G11.6 // 8q22 // 689540	3.02e-7	0.01126474	0.05261667	0.25591838	0.04944201	0.00422231	0.08061928	110	0.91530702	1.15723656	1.25363453	1.13361491
7036412	ENSRNOT00000023591 // Otoa // otoancorin // 1q36 // 499260	0.09740952	0.14674453	0.48082702	0.41069187	0.60119688	0.11994317	0.21778231	0	1.04177816	0.98112288	1.07576959	1.05738587
7036436	NM_017046 // Scnn1g // sodium channel, nonvoltage-gated 1 gamma // 1q36-q41 // 24768 /// ENSRNOT00000024057 // Scnn1g // sodium channel, nonvoltage-gated 1 gamma // 1q36-q41 // 24768 /// X77933 // Scnn1g // sodium channel, nonvoltage-gated 1 gamma // 1q36-	0.45940563	0.05955045	0.0181926	0.03697444	0.23436964	0.27943582	0.0028439	0	1.13602342	1.06923816	0.9440504	1.20830833
7036446	NM_012648 // Scnn1b // sodium channel, nonvoltage-gated 1 beta // 1q36-q41 // 24767 /// ENSRNOT00000032503 // Scnn1b // sodium channel, nonvoltage-gated 1 beta // 1q36-q41 // 24767 /// X77932 // Scnn1b // sodium channel, nonvoltage-gated 1 beta // 1q36-q41	0.00910528	0.28685116	0.10661939	0.91334634	0.79851077	0.00881142	0.53964734	0	0.99135426	1.01612048	0.84501289	1.03298072
7036452	NM_001034911 // Ubfd1 // ubiquitin family domain containing 1 // 1q36 // 293454 /// ENSRNOT00000025072 // Ubfd1 // ubiquitin family domain containing 1 // 1q36 // 293454 /// BC101866 // Ubfd1 // ubiquitin family domain containing 1 // 1q36 // 293454	5.96e-13	0.4621959	0.72160924	0.2051686	0.82677723	0.57938339	0.82110463	0	0.86538723	0.9836795	0.94746823	0.98171492
7036456	NM_001037778 // Dctn5 // dynactin 5 // 1q36 // 308961 /// ENSRNOT00000024367 // Dctn5 // dynactin 5 // 1q36 // 308961 /// BC098764 // Dctn5 // dynactin 5 // 1q36 // 308961	3.97e-7	0.36343994	0.24202449	0.12694079	0.16831698	0.78793536	0.633557	0	1.14763969	1.1282724	1.02575077	0.95488425
7036458	NM_017100 // Plk1 // polo-like kinase 1 (Drosophila) // 1q36 // 25515 /// BC083926 // Plk1 // polo-like kinase 1 (Drosophila) // 1q36 // 25515	2.09e-15	0.00005151	0.83696886	0.0683081	0.00784607	0.1210152	0.02025926	101	1.23430893	1.39361789	1.19513901	1.30332643
7036479	NM_012713 // Prkcb1 // protein kinase C, beta 1 // 1q36 // 25023 /// ENSRNOT00000016418 // Prkcb1 // protein kinase C, beta 1 // 1q36 // 25023 /// M19007 // Prkcb1 // protein kinase C, beta 1 // 1q36 // 25023 /// ENSRNOT00000016442 // Prkcb1 // protein kin	6.96e-9	0.01679557	0.87868044	0.01241846	0.07902263	0.03491129	0.02520045	0	0.78906168	0.86966485	0.82598353	0.8157438
7036499	NM_080691 // Cacng3 // calcium channel, voltage-dependent, gamma subunit 3 // 1q36 // 140724 /// ENSRNOT00000016632 // Cacng3 // calcium channel, voltage-dependent, gamma subunit 3 // 1q36 // 140724 /// AF361340 // Cacng3 // calcium channel, voltage-depend	0.04912997	0.36204301	0.65313266	0.126041	0.94526415	0.90513549	0.81579136	0	1.24818967	0.98788943	1.02541706	1.0228247
7036559	NM_001107549 // Tnrc6a // trinucleotide repeat containing 6a // 1q36 // 308971	0.0002565	0.02165809	0.5546662	0.14815456	0.20629608	0.0063273	0.0970879	-10	0.88134382	0.89521487	0.79000046	0.86427271
7036598	NM_199405 // Lcmt1 // leucine carboxyl methyltransferase 1 // 1q36 // 361643 /// ENSRNOT00000019640 // Lcmt1 // leucine carboxyl methyltransferase 1 // 1q36 // 361643 /// BC063186 // Lcmt1 // leucine carboxyl methyltransferase 1 // 1q36 // 361643	0.00045767	0.34716517	0.57526785	0.17144405	0.28409096	0.61820003	0.81128256	0	1.19240489	1.16879275	1.0841447	1.03886997
7036606	NM_019158 // Aqp8 // aquaporin 8 // 1q36 // 29172 /// ENSRNOT00000019939 // Aqp8 // aquaporin 8 // 1q36 // 29172 /// BC081812 // Aqp8 // aquaporin 8 // 1q36 // 29172	2.23e-19	0.46191979	0.08978791	0.16791976	0.24161286	0.06259824	0.75962633	0	1.24142228	0.86234716	1.35684857	0.95739691
7036726	NM_133380 // Il4ra // interleukin 4 receptor, alpha // 1q36 // 25084 /// ENSRNOT00000020994 // Il4ra // interleukin 4 receptor, alpha // 1q36 // 25084 /// AB015746 // Il4ra // interleukin 4 receptor, alpha // 1q36 // 25084 /// ENSRNOT00000042953 // Il4ra /	4.52e-11	0.999047	0.44279657	0.51935033	0.91872873	0.94514162	0.53772656	0	1.07114239	0.99305629	1.00113902	0.94137808
7036737	NM_001012469 // Il21r // interleukin 21 receptor // 1q36 // 308977 /// ENSRNOT00000021690 // Il21r // interleukin 21 receptor // 1q36 // 308977 /// BC089857 // Il21r // interleukin 21 receptor // 1q36 // 308977	1.4e-12	0.09081809	0.4665581	0.50544444	0.41744753	0.02034264	0.50898832	0	0.93424391	0.92764939	0.76645409	0.93090914
7036798	NM_147135 // Sbk1 // SH3-binding kinase 1 // 1q21.3 // 113907 /// ENSRNOT00000025808 // Sbk1 // SH3-binding kinase 1 // 1q21.3 // 113907 /// AB010154 // Sbk1 // SH3-binding kinase 1 // 1q21.3 // 113907	0.00000479	0.04052643	0.24725376	0.02692141	0.46700766	0.05570673	0.6887725	0	1.3529591	1.06636265	1.28573238	0.94069184
7036829	NM_001106295 // Tufm_predicted // Tu translation elongation factor, mitochondrial (predicted) // 1q36 // 293481 /// ENSRNOT00000025203 // Tufm_predicted // Tu translation elongation factor, mitochondrial (predicted) // 1q36 // 293481	0.0000611	0.01152011	0.74967231	0.05241683	0.00420573	0.02193501	0.02256918	111	1.15783455	1.26816401	1.21163002	1.19811251
7036835	NM_001109154 // Apob48r // apolipoprotein B48 receptor // 1q36 // 499264	0.0000356	0.34924707	0.40400882	0.60294244	0.29560942	0.41275868	0.17586449	0	1.09158226	0.86361821	0.87055364	0.82698979
7036861	NM_017347 // Mapk3 // mitogen activated protein kinase 3 // 1q36 // 50689 /// ENSRNOT00000026627 // Mapk3 // mitogen activated protein kinase 3 // 1q36 // 50689 /// AF155236 // Mapk3 // mitogen activated protein kinase 3 // 1q36 // 50689	1.26e-19	0.61659687	0.96769729	0.72355106	0.76708945	0.4830869	0.77041605	0	0.9606473	0.97143322	0.9286044	0.96161239
7036869	---	1.88e-9	0.57915714	0.92099038	0.97235495	0.9030477	0.39576069	0.9534821	0	0.99218781	0.98431028	0.86165685	1.13555456
7036870	XM_215057 // RGD1564579_predicted // similar to yippee-like 3 (predicted) // 1q36 // 293491 /// ENSRNOT00000026755 // RGD1564579_predicted // similar to yippee-like 3 (predicted) // 1q36 // 293491 /// ENSRNOT00000055019 // RGD1564579_predicted // similar t	8.31e-9	0.90357881	0.06938091	0.31152694	0.51877731	0.30463866	0.29625793	0	0.87249867	1.09998491	1.14526477	0.89261694
7036871	NM_001108920 // Tbx6_predicted // T-box 6 (predicted) // 1q36 // 365371 /// ENSRNOT00000026806 // Tbx6_predicted // T-box 6 (predicted) // 1q36 // 365371	0.51673304	0.61696451	0.16996005	0.62711263	0.40920582	0.04504736	0.4744157	0	1.04372857	0.91700099	1.25552646	0.92975973
7036898	NM_022937 // Doc2a // double C2, alpha // 1q36 // 65031 /// ENSRNOT00000027022 // Doc2a // double C2, alpha // 1q36 // 65031	0.0000891	0.05882452	0.02584713	0.4183905	0.47176916	0.00448665	0.02596005	0	1.07293213	1.08395654	0.72845748	0.78508898
7036914	NM_198736 // Kctd13 // potassium channel tetramerisation domain containing 13 // 1q36 // 293497 /// ENSRNOT00000027129 // Kctd13 // potassium channel tetramerisation domain containing 13 // 1q36 // 293497 /// AY305029 // Kctd13 // potassium channel tetrame	0.00325691	0.57209523	0.9412029	0.51055919	0.92929464	0.90051575	0.52314711	0	0.93020648	1.00427939	0.9857875	0.93693558
7036943	NM_138899 // Cdipt // CDP-diacylglycerol--inositol 3-phosphatidyltransferase (phosphatidylinositol synthase) // 1q36 // 192260 /// ENSRNOT00000013691 // Cdipt // CDP-diacylglycerol--inositol 3-phosphatidyltransferase (phosphatidylinositol synthase) // 1q36	2.11e-12	0.19433994	0.10361957	0.09524456	0.0293916	0.88785045	0.91885828	0	1.11369083	1.15036188	1.00520276	1.01008081
7036951	BC091216 // LOC308990 // hypothetical protein LOC308990 // 1q36 // 308990 /// BC091205 // LOC308990 // hypothetical protein LOC308990 // 1q36 // 308990 /// ENSRNOT00000022765 // LOC308990 // hypothetical protein LOC308990 // 1q36 // 308990	5.77e-10	0.66866426	0.98206204	0.79042253	0.81133943	0.55883478	0.74863306	0	0.95899265	0.97718727	0.91680184	0.93444206
7036961	NM_012605 // Mylpf // myosin light chain, phosphorylatable, fast skeletal muscle // 1q36 // 24584 /// ENSRNOT00000023944 // Mylpf // myosin light chain, phosphorylatable, fast skeletal muscle // 1q36 // 24584	0.00252153	0.44440295	0.21056635	0.05815903	0.43599695	0.61353865	0.8888373	0	1.34422014	1.13756563	0.95332751	0.99780466
7036967	ENSRNOT00000023995 // Zfp771 // zinc finger protein 771 // 1q36 // 308992 /// XM_219345 // Zfp553 // zinc finger protein 553 // 1q36 // 308991 /// XM_001080163 // Zfp553 // zinc finger protein 553 // 1q36 // 308991	0.63685499	0.66757842	0.62960836	0.82154672	0.97635757	0.76191836	0.18510142	0	1.01036916	1.00386232	1.01581206	0.87147134
7036969	ENSRNOT00000023999 // Zfp771 // zinc finger protein 771 // 1q36 // 308992	4.07e-9	0.95767692	0.98812073	0.92205271	0.99430718	0.93664501	0.75552664	0	1.04719318	1.00695689	1.01166145	0.96077971
7036975	NM_001033998 // Itgal // integrin alpha L // 1q36 // 308995 /// ENSRNOT00000024404 // Itgal // integrin alpha L // 1q36 // 308995 /// BC101849 // Itgal // integrin alpha L // 1q36 // 308995	1.3e-11	0.26864167	0.25313763	0.22162064	0.12119127	0.49052921	0.45810902	0	0.86855545	0.8372743	0.93321488	0.92962853
7037044	XM_001080260 // Srcap // Snf2-related CREBBP activator protein // 1q36 // 361652 /// ENSRNOT00000025261 // Srcap // Snf2-related CREBBP activator protein // 1q36 // 361652 /// ENSRNOT00000054998 // Srcap // Snf2-related CREBBP activator protein // 1q36 //	0.10769408	0.18128235	0.03917404	0.74878835	0.10145686	0.40045998	0.03949506	0	0.97232549	0.84924893	0.92449961	0.81437485
7037091	NM_080584 // Phkg2 // phosphorylase kinase, gamma 2 (testis) // 1q36 // 140671 /// ENSRNOT00000025419 // Phkg2 // phosphorylase kinase, gamma 2 (testis) // 1q36 // 140671 /// ENSRNOT00000054994 // Phkg2 // phosphorylase kinase, gamma 2 (testis) // 1q36 //	0.00000349	0.95023146	0.19230418	0.73053983	0.09597341	0.58898876	0.50705871	0	0.96530191	1.17187143	0.94978794	0.94195372
7037104	NM_153471 // Rnf40 // ring finger protein 40 // 1q36 // 266712 /// ENSRNOT00000025499 // Rnf40 // ring finger protein 40 // 1q36 // 266712 /// AF352815 // Rnf40 // ring finger protein 40 // 1q36 // 266712	0.00043484	0.43374278	0.18787965	0.79838869	0.75086292	0.99590719	0.03513224	0	0.98393746	1.02069559	0.99845197	0.88009444
7037119	NM_017129 // Ctf1 // cardiotrophin 1 // 1q36 // 29201 /// ENSRNOT00000025646 // Ctf1 // cardiotrophin 1 // 1q36 // 29201 /// D78591 // Ctf1 // cardiotrophin 1 // 1q36 // 29201	1.53e-8	0.64470822	0.08118636	0.06414731	0.53120842	0.97161983	0.20904429	0	1.3594386	1.12585831	1.01100915	0.80611589
7037124	NM_001107552 // Fbxl19_predicted // F-box and leucine-rich repeat protein 19 (predicted) // 1q36 // 308999	1.36e-15	0.67696167	0.82767118	0.73427	0.37908025	0.7305137	0.92612153	0	1.01980451	1.04562788	0.98129165	1.00828505
7037127	NM_001014024 // Orai3 // ORAI calcium release-activated calcium modulator 3 // 1q36 // 309000 /// BC079355 // Orai3 // ORAI calcium release-activated calcium modulator 3 // 1q36 // 309000 /// ENSRNOT00000025732 // Orai3 // ORAI calcium release-activated ca	4.08e-12	0.81911883	0.89484493	0.58486376	0.85742988	0.73990544	0.98202329	0	1.08802325	0.99861981	1.07022977	0.98594706
7037140	ENSRNOT00000054990 // Orai3 // ORAI calcium release-activated calcium modulator 3 // 1q36 // 309000 /// ENSRNOT00000025773 // Orai3 // ORAI calcium release-activated calcium modulator 3 // 1q36 // 309000 /// BC098812 // RGD1311624 // similar to KIAA0339 pr	5.58e-8	0.06059976	0.02143082	0.59495954	0.40551707	0.10677893	0.00135375	0	0.9696022	0.94453756	0.88533043	0.75819307
7037141	NM_139329 // Hsd3b7 // hydroxy-delta-5-steroid dehydrogenase, 3 beta- and steroid delta-isomerase 7 // 1q36 // 246211 /// AB000199 // Hsd3b7 // hydroxy-delta-5-steroid dehydrogenase, 3 beta- and steroid delta-isomerase 7 // 1q36 // 246211	2.01e-18	0.39210763	0.09877812	0.49831989	0.08082502	0.7297678	0.77576768	0	1.1192911	1.3605527	1.06332424	1.03717957
7037149	NM_031125 // Stx4a // syntaxin 4A (placental) // 1q36 // 81803 /// ENSRNOT00000026224 // Stx4a // syntaxin 4A (placental) // 1q36 // 81803 /// L20821 // Stx4a // syntaxin 4A (placental) // 1q36 // 81803	0.00009709	0.9640941	0.64806719	0.77493753	0.85710051	0.72195197	0.78178692	0	1.02324129	1.05177074	0.93476776	0.95399945
7037175	NM_019244 // Bckdk // branched chain ketoacid dehydrogenase kinase // 1q36 // 29603 /// ENSRNOT00000026466 // Bckdk // branched chain ketoacid dehydrogenase kinase // 1q36 // 29603 /// M93271 // Bckdk // branched chain ketoacid dehydrogenase kinase // 1q36	0.00000187	0.95528966	0.00682088	0.25915474	0.1177422	0.56972513	0.89228525	0	0.86721126	1.22988355	0.93845982	0.98364735
7037179	NM_001017378 // Myst1 // MYST histone acetyltransferase 1 // 1q36 // 310194 /// ENSRNOT00000026527 // Myst1 // MYST histone acetyltransferase 1 // 1q36 // 310194 /// BC083891 // Myst1 // MYST histone acetyltransferase 1 // 1q36 // 310194	5.1e-10	0.5262135	0.14794105	0.07852743	0.46066444	0.27230804	0.61863408	0	0.84723905	1.06970338	0.91609533	1.04210593
7037185	NM_001012137 // Fus // fusion, derived from t(12;16) malignant liposarcoma (human) // 1q36 // 317385 /// ENSRNOT00000031891 // Fus // fusion, derived from t(12;16) malignant liposarcoma (human) // 1q36 // 317385 /// BC087153 // Fus // fusion, derived from	0.02059623	0.92754881	0.73969167	0.82902395	0.97120023	0.92968148	0.79345098	0	0.9047257	1.07041798	1.01822024	1.00689629
7037213	NM_012711 // Itgam // integrin alpha M // 1q36 // 25021 /// ENSRNOT00000026748 // Itgam // integrin alpha M // 1q36 // 25021 /// AF268593 // Itgam // integrin alpha M // 1q36 // 25021 /// ENSRNOT00000054984 // Itgam // integrin alpha M // 1q36 // 25021	8.08e-7	0.80716879	0.61207012	0.52663172	0.56290739	0.98205042	0.71766236	0	0.88911648	0.93818889	1.01727244	1.07510985
7037219	ENSRNOT00000054983 // Itgax // integrin alpha X // 1q36 // 499271	4.41e-11	0.24186925	0.50532116	0.37998597	0.48053953	0.09212537	0.32618289	0	0.85285891	0.89615517	0.70866637	0.81977385
7037222	NM_031691 // Itgad // integrin, alpha D // 1q36 // 64350 /// AF021334 // Itgad // integrin, alpha D // 1q36 // 64350 /// ENSRNOT00000054982 // Itgad // integrin, alpha D // 1q36 // 64350	7.22e-10	0.41491079	0.97945088	0.3689801	0.48275902	0.58940716	0.57960805	0	0.89685084	0.92535475	0.93979505	0.93507081
7037229	NM_001009455 // Armc5 // armadillo repeat containing 5 // 1q36 // 361653 /// ENSRNOT00000027032 // Armc5 // armadillo repeat containing 5 // 1q36 // 361653 /// BC087086 // Armc5 // armadillo repeat containing 5 // 1q36 // 361653	0.00072528	0.83050358	0.12774976	0.91293089	0.38612075	0.75903707	0.24079574	0	0.99741564	1.10837243	0.96452166	0.86725625
7037235	ENSRNOT00000027139 // Tgfb1i1 // transforming growth factor beta 1 induced transcript 1 // 1q36 // 84574 /// ENSRNOT00000054980 // Tgfb1i1 // transforming growth factor beta 1 induced transcript 1 // 1q36 // 84574 /// AF314960 // Tgfb1i1 // transforming gr	0.0093837	0.83932034	0.70482536	0.83739296	0.71035347	0.52411765	0.51735457	0	0.9767967	0.97369102	1.06503954	0.93616892
7037236	NM_022590 // Slc5a2 // solute carrier family 5 (sodium/glucose cotransporter), member 2 // 1q36 // 64522 /// ENSRNOT00000027265 // Slc5a2 // solute carrier family 5 (sodium/glucose cotransporter), member 2 // 1q36 // 64522 /// U29881 // Slc5a2 // solute ca	0.00345995	0.80723817	0.67706201	0.65471669	0.98736728	0.34288465	0.86209343	0	0.96963936	1.00197342	1.07215175	1.01011727
7037256	NM_001011936 // Bag3 // Bcl2-associated athanogene 3 // 1q36 // 293524 /// ENSRNOT00000027616 // Bag3 // Bcl2-associated athanogene 3 // 1q36 // 293524 /// BC085857 // Bag3 // Bcl2-associated athanogene 3 // 1q36 // 293524	6.12e-9	0.16178823	0.05253294	0.98802875	0.23883398	0.00589306	0.86293142	0	1.0105627	1.13502298	1.45139056	1.01146688
7037260	---	0.0000312	0.47888565	0.20113712	0.16074181	0.37397988	0.72183487	0.14058569	0	0.8536006	1.09590275	1.0455988	0.85641209
7037268	BC098824 // Sec23ip // SEC23 interacting protein // 1q37 // 309010 /// ENSRNOT00000027665 // Sec23ip // SEC23 interacting protein // 1q37 // 309010	7.35e-8	0.42293497	0.27707331	0.25352215	0.74274763	0.1655219	0.20596104	0	1.06669395	1.01947978	0.9125313	0.92130233
7037287	ENSRNOT00000027681 // Ppapdc1a // phosphatidic acid phosphatase type 2 domain containing 1A // 1q37 // 309014	0.0000011	0.80716761	0.17996194	0.05522593	0.29900448	0.92561671	0.59967189	0	0.85904075	1.09317557	0.99363058	1.0478242
7037420	NM_001004415 // Tacc2 // transforming, acidic coiled-coil containing protein 2 // 1q37 // 309025 /// NM_001004418 // Tacc2 // transforming, acidic coiled-coil containing protein 2 // 1q37 // 309025 /// ENSRNOT00000054937 // Tacc2 // transforming, acidic co	5.31e-16	0.12059255	0.00874272	0.11775696	0.41437862	0.69676828	0.00058771	0	1.10029524	0.95869317	0.97813078	0.79508347
7037442	NM_001017464 // Btbd16 // BTB (POZ) domain containing 16 // 1q37 // 361658 /// BC079317 // Btbd16 // BTB (POZ) domain containing 16 // 1q37 // 361658 /// ENSRNOT00000054933 // Btbd16 // BTB (POZ) domain containing 16 // 1q37 // 361658	0.09414807	0.49635414	0.06714764	0.04877006	0.59982775	0.47578405	0.04053482	0	1.13523754	1.03359	1.04663749	0.87578219
7037483	NM_031721 // Htra1 // HtrA serine peptidase 1 // 1q37 // 65164 /// ENSRNOT00000027860 // Htra1 // HtrA serine peptidase 1 // 1q37 // 65164 /// AF179370 // Htra1 // HtrA serine peptidase 1 // 1q37 // 65164	4.82e-12	0.4508676	0.00517274	0.16529595	0.61749389	0.07503477	0.11592285	0	0.77053602	1.11952707	1.41967519	1.32794678
7037488	AF540887 // Dmbt1 // deleted in malignant brain tumors 1 // 1q37 // 170568 /// AY548057 // Dmbt1 // deleted in malignant brain tumors 1 // 1q37 // 170568 /// U32681 // Dmbt1 // deleted in malignant brain tumors 1 // 1q37 // 170568 /// ENSRNOT00000027919 //	6.01e-18	0.0000291	0.0003351	0.08106802	0.05048397	3.29e-7	1.7e-8	11	1.25972914	1.31748634	2.58264077	3.06909222
7037495	XR_007239 // LOC691970 // similar to deleted in malignant brain tumors 1 isoform c precursor // 1q37-q41 // 691970 /// ENSRNOT00000039130 // LOC678798 // similar to deleted in malignant brain tumors 1 isoform a precursor // --- // 678798 /// ENSRNOT0000003	0.98792295	0.20375118	0.27531976	0.76141693	0.1218474	0.05815563	0.95351258	0	1.01220194	1.07217671	1.08910309	0.99806367
7037514	ENSRNOT00000027967 // RGD1564300_predicted // similar to phosphoseryl-tRNA kinase (predicted) // 1q41 // 361661	2.98e-8	0.73549214	0.01874277	0.61530974	0.28904439	0.17783862	0.19408059	0	1.07223697	1.17745383	0.82556086	0.81664788
7037519	NM_013084 // Acadsb // acyl-Coenzyme A dehydrogenase, short/branched chain // 1q41 // 25618 /// ENSRNOT00000027999 // Acadsb // acyl-Coenzyme A dehydrogenase, short/branched chain // 1q41 // 25618 /// U64451 // Acadsb // acyl-Coenzyme A dehydrogenase, shor	1.4e-18	0.0223493	0.22359911	0.07983419	0.00542131	0.00974287	0.27968768	-110	0.74864833	0.59935323	0.60385791	0.83740322
7037538	NM_001106302 // Hmx3 // H6 homeo box 3 // 1q41 // 293537 /// ENSRNOT00000028007 // Hmx3 // H6 homeo box 3 // 1q41 // 293537	0.02206697	0.25063063	0.22452073	0.05453299	0.8979394	0.16756581	0.61881614	0	1.20101951	1.01082294	1.14261999	0.94514121
7037539	NM_001106303 // Hmx2 // H6 homeo box 2 // 1q41 // 293538 /// ENSRNOT00000028011 // Hmx2 // H6 homeo box 2 // 1q41 // 293538	0.34788862	0.0399425	0.85540162	0.16362623	0.29041219	0.89303946	0.42177805	0	1.23027372	1.1616733	1.02398091	1.12136997
7037599	XM_001054391 // LOC679042 // hypothetical protein LOC679042 // --- // 679042	0.61841378	0.26505512	0.77404031	0.88904617	0.20742893	0.42461286	0.52644801	0	1.0096415	0.85854942	0.90510395	0.92668096
7037610	NM_001009706 // Lhpp // phospholysine phosphohistidine inorganic pyrophosphate phosphatase // 1q41 // 361663 /// ENSRNOT00000022971 // Lhpp // phospholysine phosphohistidine inorganic pyrophosphate phosphatase // 1q41 // 361663 /// BC088448 // Lhpp // phos	2.69e-21	0.82292504	0.09679386	0.1971115	0.59910798	0.93433214	0.94454714	0	0.85609313	1.0802047	1.01821792	0.98864632
7037706	NM_001107557 // RGD1306820_predicted // similar to erythroid differentiation-related factor 1 (predicted) // 1q41 // 309069	2.06e-7	0.15120901	0.50587771	0.06501456	0.91408881	0.25326664	0.4652605	0	0.8265429	1.01591142	0.89979203	0.9346267
7037727	NM_001008347 // Fank1 // fibronectin type 3 and ankyrin repeat domains 1 // 1q41 // 309071 /// ENSRNOT00000024751 // Fank1 // fibronectin type 3 and ankyrin repeat domains 1 // 1q41 // 309071 /// BC082095 // Fank1 // fibronectin type 3 and ankyrin repeat d	0.02546667	0.69580724	0.14593543	0.26467383	0.85970546	0.91046988	0.03500158	0	1.09130566	1.00889859	1.01247782	0.84590728
7037764	ENSRNOT00000054897 // Dock1 // dedicator of cyto-kinesis 1 // 1q41 // 309081 /// ENSRNOT00000054897 // LOC679295 // similar to Dedicator of cytokinesis protein 1 (180 kDa protein downstream of CRK) (DOCK180) // --- // 679295	1.23e-9	0.0522998	0.89560131	0.35714285	0.08405341	0.44352983	0.24365363	0	0.93081739	0.87065837	0.94131066	0.91205936
7037794	ENSRNOT00000025569 // Foxi2 // forkhead box I2 // 1q41 // 246073	0.68942927	0.27825386	0.5071462	0.52319265	0.86301641	0.28064333	0.18903651	0	0.87725943	0.98266824	1.20903465	1.24472772
7037806	ENSRNOT00000021359 // Ptpre // protein tyrosine phosphatase, receptor type, E // 1q41 // 114767 /// ENSRNOT00000021379 // Ptpre // protein tyrosine phosphatase, receptor type, E // 1q41 // 114767 /// ENSRNOT00000054894 // Ptpre // protein tyrosine phosphat	9.81e-17	0.07049824	0.19801131	0.02627826	0.22094983	0.88160226	0.02952346	0	0.85634398	0.92007665	0.99307998	0.85081609
7037881	NM_012861 // Mgmt // O-6-methylguanine-DNA methyltransferase // 1q41 // 25332 /// ENSRNOT00000021537 // Mgmt // O-6-methylguanine-DNA methyltransferase // 1q41 // 25332 /// M76704 // Mgmt // O-6-methylguanine-DNA methyltransferase // 1q41 // 25332	1.07e-11	0.7234544	0.56956651	0.38095594	0.91791549	0.96990192	0.7387525	0	1.31014252	1.03325152	1.02827523	1.0665506
7037921	NM_032614 // Glrx3 // glutaredoxin 3 // 1q41 // 58815 /// ENSRNOT00000022406 // Glrx3 // glutaredoxin 3 // 1q41 // 58815 /// BC086381 // Glrx3 // glutaredoxin 3 // 1q41 // 58815	0.00000146	0.55872412	0.02408995	0.71184943	0.35065092	0.92322187	0.30371587	0	1.15160351	1.40447569	1.03820972	1.4227183
7037999	---	0.02945994	0.61807881	0.72978021	0.66969078	0.29164052	0.98893778	0.64358553	0	0.96708518	1.09264086	1.00720145	1.03765421
7038023	NM_144746 // Ppp2r2d // protein phosphatase 2, regulatory subunit B, delta isoform // 1q41 // 246255 /// ENSRNOT00000023139 // Ppp2r2d // protein phosphatase 2, regulatory subunit B, delta isoform // 1q41 // 246255 /// AF180350 // Ppp2r2d // protein phosph	3.1e-8	0.0349783	0.12571058	0.33048197	0.0017682	0.67127739	0.12428197	100	1.08184685	1.31956589	1.03680532	1.13554326
7038034	ENSRNOT00000023557 // RGD1307177_predicted // similar to Hypothetical protein KIAA0555 (predicted) // 1q41 // 365380	0.68824084	0.35517443	0.41021046	0.25177282	0.97175989	0.1436054	0.54669844	0	1.09010799	0.99722912	1.11050396	0.95272885
7038085	NM_001113789 // Lrrc27 // leucine rich repeat containing 27 // 1q41 // 499281 /// BC158629 // Lrrc27 // leucine rich repeat containing 27 // 1q41 // 499281 /// ENSRNOT00000049631 // Lrrc27 // leucine rich repeat containing 27 // 1q41 // 499281 /// ENSRNOT0	0.03535833	0.51752324	0.33682554	0.3876763	0.87505655	0.15112067	0.43649826	0	1.04548762	1.00838712	1.06755666	0.95976594
7038102	NM_001108923 // Inpp5a_predicted // inositol polyphosphate-5-phosphatase A (predicted) // 1q41 // 365382 /// ENSRNOT00000054890 // Inpp5a_predicted // inositol polyphosphate-5-phosphatase A (predicted) // 1q41 // 365382	1.71e-17	0.77099574	0.00592413	0.19336049	0.11432796	0.51147171	0.19657883	0	0.88945045	1.15313891	0.94859234	1.11061593
7038153	---	0.46090413	0.10845544	0.31746576	0.03004037	0.78790499	0.78949501	0.48369562	0	1.19928999	0.98207131	0.9867718	1.04957363
7038157	NM_001106309 // Zfp511 // zinc finger protein 511 // 1q41 // 293586 /// ENSRNOT00000046314 // Zfp511 // zinc finger protein 511 // 1q41 // 293586 /// ENSRNOT00000024668 // Zfp511 // zinc finger protein 511 // 1q41 // 293586	0.00075393	0.1067849	0.62231017	0.64709948	0.04618936	0.23999855	0.45092902	0	1.02900971	1.20174326	1.10663566	1.07006606
7038159	NM_031669 // Prap1 // proline-rich acidic protein 1 // 1q41 // 60574 /// ENSRNOT00000024912 // Prap1 // proline-rich acidic protein 1 // 1q41 // 60574 /// AF214733 // Prap1 // proline-rich acidic protein 1 // 1q41 // 60574	5.17e-17	0.80135533	0.86946221	0.53544393	0.76415411	0.75864944	0.64253257	0	0.87067547	1.07512522	1.08810739	0.94940132
7038161	NM_001106311 // LOC293589 // putative GTP-binding protein // 1q41 // 293589	9.97e-18	0.08009311	0.00300574	0.78004984	0.02343994	0.00958288	0.2388605	0	1.02743125	1.36719215	1.47885312	1.15301457
7038162	AF329824 // LOC293589 // putative GTP-binding protein // 1q41 // 293589	2.24e-11	0.99946428	0.22745152	0.73034858	0.15565235	0.70244815	0.16573392	0	1.02489963	1.16542061	0.96248867	0.85074481
7038173	NM_173334 // Olr287 // olfactory receptor 287 // 1q41 // 287001 /// M64378 // Olr287 // olfactory receptor 287 // 1q41 // 287001	0.01987899	0.06978926	0.90783831	0.59740054	0.23937674	0.13302504	0.35824659	0	1.06227859	1.18638369	1.22220359	1.11702938
7038177	NM_001106312 // Cd163l1 // CD163 molecule-like 1 // 1q41 // 293591 /// ENSRNOT00000039817 // Cd163l1 // CD163 molecule-like 1 // 1q41 // 293591 /// ENSRNOT00000039817 // LOC682108 // similar to scavenger receptor cysteine-rich type 1 protein M160 precursor	0.22766631	0.36078938	0.26045354	0.17340235	0.15293175	0.71686239	0.36142037	0	1.12255326	1.14734745	1.0334893	0.92048797
7038179	XR_005909 // LOC680907 // similar to scavenger receptor cysteine-rich type 1 protein M160 precursor // 1q41 // 680907 /// ENSRNOT00000025680 // LOC680892 // similar to scavenger receptor protein family member // 1q41 // 680892 /// ENSRNOT00000025680 // LOC	0.06388802	0.08281638	0.17169499	0.58420843	0.56818196	0.00901473	0.43841953	0	0.97405253	1.03232825	1.1495093	1.03577501
7038181	NM_001000767 // Olr289_predicted // olfactory receptor 289 (predicted) // 1q41 // 405041 /// NM_001000236 // Olr299_predicted // olfactory receptor 299 (predicted) // 1q41 // 293598 /// ENSRNOT00000046290 // Olr289_predicted // olfactory receptor 289 (pred	0.17768465	0.64807007	0.37539759	0.21749547	0.49674657	0.9215401	0.49426869	0	1.33972048	1.14917526	1.02438259	0.87358819
7038186	NM_001000232 // Olr292_predicted // olfactory receptor 292 (predicted) // 1q41 // 293594	0.807875	0.49742438	0.72530931	0.21811358	0.80387109	0.73869427	0.77244455	0	0.82194369	0.95553531	0.95872861	1.06427635
7038189	NM_001000237 // Olr300_predicted // olfactory receptor 300 (predicted) // 1q41 // 293599	0.00337181	0.89751386	0.26771247	0.61207977	0.76374715	0.16115357	0.15397157	0	0.67831898	1.05993323	1.55935389	0.66224424
7038202	NM_001000241 // Olr307_predicted // olfactory receptor 307 (predicted) // 1q41 // 293605 /// ENSRNOT00000047744 // Olr307_predicted // olfactory receptor 307 (predicted) // 1q41 // 293605	0.42240875	0.0966098	0.34529438	0.17205095	0.23716006	0.53866324	0.0749749	0	0.74833378	0.74197507	1.21528978	0.66807138
7038224	NM_001000243 // Olr315_predicted // olfactory receptor 315 (predicted) // 1q41 // 293609 /// NM_001000238 // Olr302_predicted // olfactory receptor 302 (predicted) // 1q41 // 293600 /// NM_001001040 // Olr313_predicted // olfactory receptor 313 (predicted)	0.8047689	0.38263855	0.2317171	0.17093671	0.46012849	0.12764358	0.3619986	0	0.62040021	1.15421228	0.54109116	1.2539195
7038227	NM_031543 // Cyp2e1 // cytochrome P450, family 2, subfamily e, polypeptide 1 // --- // 25086 /// ENSRNOT00000016883 // Cyp2e1 // cytochrome P450, family 2, subfamily e, polypeptide 1 // --- // 25086 /// J02627 // Cyp2e1 // cytochrome P450, family 2, subfam	1.54e-28	0.46743809	0.0690506	0.06260208	0.47883441	0.11239866	0.21859883	0	0.85697994	1.05283872	1.14693429	1.11132675
7038254	NM_001108924 // Odf3_predicted // outer dense fiber of sperm tails 3 (predicted) // 1q41 // 365387 /// ENSRNOT00000017562 // Odf3_predicted // outer dense fiber of sperm tails 3 (predicted) // 1q41 // 365387	0.34715754	0.48024481	0.25635308	0.30370804	0.11154098	0.64981617	0.47276284	0	0.91818027	1.15712775	1.03872523	1.08021165
7038312	M85183 // Nlrp6 // NLR family, pyrin domain containing 6 // 1q41 // 171390	4.52e-27	0.8916529	0.81674579	0.74656928	0.86640538	0.56724648	0.75938619	0	0.97362653	1.0194013	0.94747021	1.02410182
7038316	---	0.00159768	0.26374517	0.15343366	0.7071152	0.08246048	0.64694977	0.15491981	0	0.96409545	0.82682913	0.94772914	0.84372153
7038364	NM_001106315 // Pkp3_predicted // plakophilin 3 (predicted) // 1q41 // 293619 /// ENSRNOT00000020864 // Pkp3_predicted // plakophilin 3 (predicted) // 1q41 // 293619	5.18e-15	0.69553137	0.34582369	0.58151627	0.58609578	0.48804497	0.49112619	0	0.94916877	1.07794027	1.12227983	1.09164747
7038369	NM_001106316 // Ptdss2_predicted // phosphatidylserine synthase 2 (predicted) // 1q41 // 293620 /// ENSRNOT00000021925 // Ptdss2_predicted // phosphatidylserine synthase 2 (predicted) // 1q41 // 293620	1.86e-12	0.20104857	0.00176374	0.00959998	0.38378302	0.27406106	0.84137299	0	1.2890107	1.07475983	1.08863615	0.98311013
7038376	NM_001024902 // Lrrc56 // leucine rich repeat containing 56 // 1q41 // 365389 /// ENSRNOT00000022867 // Lrrc56 // leucine rich repeat containing 56 // 1q41 // 365389 /// BC097444 // Lrrc56 // leucine rich repeat containing 56 // 1q41 // 365389	0.00010581	0.18400498	0.69902818	0.20680142	0.09444507	0.46552346	0.55428407	0	1.06537849	1.08686051	1.03632658	1.02780755
7038395	NM_139093 // LOC245925 // CTD-binding SR-like protein rA9 // 1q41 // 245925 /// ENSRNOT00000023376 // LOC245925 // CTD-binding SR-like protein rA9 // 1q41 // 245925 /// U49057 // LOC245925 // CTD-binding SR-like protein rA9 // 1q41 // 245925	0.00000144	0.04007323	0.28635607	0.20139653	0.54078767	0.59496005	0.02258774	0	0.91927885	0.96110917	1.03450039	0.85373935
7038404	NM_012944 // Drd4 // dopamine receptor D4 // 1q41 // 25432 /// ENSRNOT00000024137 // Drd4 // dopamine receptor D4 // 1q41 // 25432 /// M84009 // Drd4 // dopamine receptor D4 // 1q41 // 25432	0.27002662	0.17091281	0.82161302	0.34305709	0.74427615	0.16312185	0.22227935	0	1.09194633	1.04882809	1.15631164	1.13764847
7038410	NM_001017455 // Tmem80 // transmembrane protein 80 // 1q41 // 309109 /// ENSRNOT00000032904 // Tmem80 // transmembrane protein 80 // 1q41 // 309109 /// BC083751 // Tmem80 // transmembrane protein 80 // 1q41 // 309109	0.16461286	0.94768613	0.45790747	0.22888175	0.97448522	0.87948533	0.25352184	0	1.16498662	1.01503126	0.96924817	0.82893031
7038449	NM_031811 // Taldo1 // transaldolase 1 // 1q41 // 83688 /// ENSRNOT00000024863 // Taldo1 // transaldolase 1 // 1q41 // 83688 /// BC059126 // Taldo1 // transaldolase 1 // 1q41 // 83688	2.48e-12	0.15353705	0.2129003	0.28472897	0.17387106	0.40094487	0.04150188	0	1.21349577	1.31436946	1.18226884	1.53648959
7038503	NM_022523 // Cd151 // CD151 antigen (Raph blood group) // 1q41 // 64315 /// ENSRNOT00000026079 // Cd151 // CD151 antigen (Raph blood group) // 1q41 // 64315 /// BC072515 // Cd151 // CD151 antigen (Raph blood group) // 1q41 // 64315	1e-14	0.06453963	0.27417025	0.0119905	0.06611338	0.48351717	0.43238717	0	1.21949471	1.14875591	1.05428376	1.05739838
7038509	NM_001013070 // Tspan4 // tetraspanin 4 // 1q41 // 293627 /// ENSRNOT00000049448 // Tspan4 // tetraspanin 4 // 1q41 // 293627 /// BC091174 // Tspan4 // tetraspanin 4 // 1q41 // 293627	5.81e-18	0.55722736	0.20036152	0.46779681	0.27856044	0.55629303	0.31653833	0	1.10940883	0.84626404	0.90566196	0.84437766
7038518	NM_031008 // Ap2a2 // adaptor protein complex AP-2, alpha 2 subunit // 1q41 // 81637 /// ENSRNOT00000026738 // Ap2a2 // adaptor protein complex AP-2, alpha 2 subunit // 1q41 // 81637 /// BC081786 // Ap2a2 // adaptor protein complex AP-2, alpha 2 subunit //	4.96e-14	0.58470637	0.0767717	0.63569893	0.09320001	0.4381809	0.8262485	0	0.97507198	1.10348355	1.04398611	0.98920673
7038530	ENSRNOT00000028967 // RGD1561983_predicted // similar to Muc5b protein (predicted) // 1q41 // 309114	0.00019147	0.3256279	0.00079803	0.38429572	0.38131231	0.00908626	0.20431213	0	1.05009859	1.05518914	1.19467221	0.92496458
7038574	XM_001063606 // LOC685392 // hypothetical protein LOC685392 // 1q41 // 685392 /// XM_001063877 // LOC685459 // hypothetical protein LOC685459 // 1q41 // 685459 /// XM_001063980 // LOC682990 // hypothetical protein LOC682990 // --- // 682990	0.2447528	0.69861672	0.43964728	0.54305011	0.20476771	0.36135376	0.87188901	0	1.09633091	1.18318767	0.86731645	0.98918834
7038604	NM_053325 // Syt8 // synaptotagmin VIII // 1q41 // 60566 /// ENSRNOT00000027454 // Syt8 // synaptotagmin VIII // 1q41 // 60566 /// AF375462 // Syt8 // synaptotagmin VIII // 1q41 // 60566	0.10268631	0.06892178	0.26341293	0.66330272	0.95536655	0.0352631	0.11177459	0	0.95143218	0.99782427	1.20676186	1.15088861
7038609	NM_017185 // Tnni2 // troponin I type 2 (skeletal, fast) // 1q41 // 29389 /// ENSRNOT00000027487 // Tnni2 // troponin I type 2 (skeletal, fast) // 1q41 // 29389 /// M73701 // Tnni2 // troponin I type 2 (skeletal, fast) // 1q41 // 29389	0.06346923	0.19297426	0.86151175	0.81733462	0.35446485	0.29971948	0.97815284	0	1.00997077	1.10485497	1.09634047	0.99868617
7038610	NM_001025420 // Lsp1 // lymphocyte specific 1 // 1q41 // 361680 /// ENSRNOT00000054864 // Lsp1 // lymphocyte specific 1 // 1q41 // 361680 /// BC097966 // Lsp1 // lymphocyte specific 1 // 1q41 // 361680 /// ENSRNOT00000027529 // Lsp1 // lymphocyte specific	1.19e-9	0.2673028	0.48863787	0.8493488	0.15743726	0.1771431	0.52996391	0	1.02514444	0.85316704	0.86148198	0.93833406
7038618	NM_031532 // Tnnt3 // troponin T3, skeletal, fast // 1q41-q42 // 24838 /// DQ273678 // Tnnt3 // troponin T3, skeletal, fast // 1q41-q42 // 24838 /// ENSRNOT00000040598 // Tnnt3 // troponin T3, skeletal, fast // 1q41-q42 // 24838 /// ENSRNOT00000027563 // T	0.00328608	0.40227098	0.04519386	0.90149141	0.65230165	0.19160722	0.00988559	0	0.98677624	0.96928714	1.11833426	0.77195316
7038634	NM_022529 // Mrpl23 // mitochondrial ribosomal protein L23 // 1q41 // 64360 /// ENSRNOT00000027585 // Mrpl23 // mitochondrial ribosomal protein L23 // 1q41 // 64360 /// U62635 // Mrpl23 // mitochondrial ribosomal protein L23 // 1q41 // 64360	0.00000434	0.72579866	0.45310887	0.78874941	0.59044627	0.51215797	0.34073994	0	1.03020405	1.07236691	0.93649959	1.15397912
7038659	XM_001064511 // LOC685283 // hypothetical protein LOC685283 // 1q41 // 685283	0.00045796	0.85637693	0.29492308	0.34888123	0.50726808	0.2693052	0.96788823	0	0.93411787	0.95129688	1.07899071	1.00039761
7038669	ENSRNOT00000036132 // Phemx // pan hematopoietic expression // 1q41 // 365390 /// ENSRNOT00000054863 // Phemx // pan hematopoietic expression // 1q41 // 365390 /// BC088266 // Phemx // pan hematopoietic expression // 1q41 // 365390	4.33e-11	0.13471457	0.01001436	0.77395165	0.16484091	0.17145313	0.00873535	0	1.0191039	0.86550679	0.85453296	0.73259197
7038672	NM_013087 // Cd81 // CD 81 antigen // 1q41 // 25621 /// ENSRNOT00000027760 // Cd81 // CD 81 antigen // 1q41 // 25621 /// U19894 // Cd81 // CD 81 antigen // 1q41 // 25621	4.46e-17	0.67933448	0.15496042	0.75938762	0.15033713	0.84011917	0.55552794	0	1.02789633	1.15972087	1.02501143	0.94191607
7038684	NM_001013194 // Tssc4 // tumor-suppressing subchromosomal transferable fragment 4 // 1q41 // 361682 /// ENSRNOT00000046669 // Tssc4 // tumor-suppressing subchromosomal transferable fragment 4 // 1q41 // 361682 /// BC083775 // Tssc4 // tumor-suppressing sub	5.07e-8	0.58223331	0.3110872	0.56676608	0.27109217	0.87573795	0.82623918	0	1.14030363	1.27181022	1.01205886	1.03907218
7038687	NM_032073 // Kcnq1 // potassium voltage-gated channel, subfamily Q, member 1 // 1q41 // 84020 /// ENSRNOT00000027875 // Kcnq1 // potassium voltage-gated channel, subfamily Q, member 1 // 1q41 // 84020	3.34e-18	0.02699479	0.00036477	0.16669079	0.00593104	0.0275199	0.0004063	-111	1.1265744	0.78307028	0.81586468	0.70233888
7038710	NM_001004260 // Slc22a18 // solute carrier family 22 (organic cation transporter), member 18 // 1q41 // 309131 /// ENSRNOT00000027925 // Slc22a18 // solute carrier family 22 (organic cation transporter), member 18 // 1q41 // 309131 /// BC079159 // Slc22a18	1.47e-13	0.27430518	0.02962101	0.49753166	0.04360092	0.13372487	0.43964635	0	0.95055795	1.20869441	1.15315996	1.06423293
7038734	NM_022389 // Dhcr7 // 7-dehydrocholesterol reductase // 1q41 // 64191 /// ENSRNOT00000028195 // Dhcr7 // 7-dehydrocholesterol reductase // 1q41 // 64191 /// AF272393 // Dhcr7 // 7-dehydrocholesterol reductase // 1q41 // 64191	1.29e-18	0.01184518	0.000014	0.00059884	0.00066079	0.30016458	0.00301407	1101	1.55002157	1.54178372	0.90002667	1.41812959
7038746	NM_201350 // Shank2 // SH3/ankyrin domain gene 2 // 1q41 // 171093 /// NM_133441 // Shank2 // SH3/ankyrin domain gene 2 // 1q41 // 171093 /// NM_133440 // Shank2 // SH3/ankyrin domain gene 2 // 1q41 // 171093 /// NM_001004133 // Shank2 // SH3/ankyrin domai	2.54e-15	0.22939604	0.73458195	0.99541407	0.14718726	0.69840612	0.39001879	0	1.00985388	0.90004958	0.96488138	0.93579485
7038783	---	0.72310588	0.36985343	0.94658517	0.33196579	0.43304546	0.68710545	0.70128236	0	1.19297598	1.12012895	1.05659153	1.00204177
7038787	NM_130817 // Fgf3 // fibroblast growth factor 3 // 1q42 // 170633 /// ENSRNOT00000028343 // Fgf3 // fibroblast growth factor 3 // 1q42 // 170633 /// AB079262 // Fgf3 // fibroblast growth factor 3 // 1q42 // 170633	0.08235715	0.57107976	0.93413621	0.65680555	0.75997431	0.42342866	0.95095854	0	1.06646563	1.04674978	1.12891888	0.99163339
7038805	NM_130753 // Fgf15 // fibroblast growth factor 15 // 1q42 // 170582 /// ENSRNOT00000028365 // Fgf15 // fibroblast growth factor 15 // 1q42 // 170582 /// AB078900 // Fgf15 // fibroblast growth factor 15 // 1q42 // 170582	1.84e-16	0.15093042	0.00083262	0.42445484	0.94601501	0.25551142	0.0000229	0	1.16032482	1.01178793	1.21542914	0.30277661
7038810	NM_001107565 // Oraov1_predicted // oral cancer overexpressed 1 (predicted) // 1q42 // 309136	0.00001828	0.71490198	0.35150974	0.31071881	0.57262547	0.96074966	0.44088876	0	0.89789486	1.06469951	1.01507419	0.92108304
7038835	NM_153722 // Mrgprf // MAS-related GPR, member F // 1q42 // 266762 /// ENSRNOT00000017948 // Mrgprf // MAS-related GPR, member F // 1q42 // 266762 /// M35297 // Mrgprf // MAS-related GPR, member F // 1q42 // 266762	0.14959224	0.48932643	0.68357519	0.76096275	0.35920885	0.32947046	0.7420518	0	0.9580117	1.23111603	1.26777087	1.11060916
7038841	NM_001107567 // Mrpl21_predicted // mitochondrial ribosomal protein L21 (predicted) // 1q42 // 309140 /// ENSRNOT00000018848 // Mrpl21_predicted // mitochondrial ribosomal protein L21 (predicted) // 1q42 // 309140	0.0000595	0.14507909	0.30946866	0.24788853	0.05343891	0.71344619	0.10671817	0	1.1375956	1.3066703	1.05560435	1.24671127
7038853	NM_031559 // Cpt1a // carnitine palmitoyltransferase 1a, liver // 1q43 // 25757 /// ENSRNOT00000019652 // Cpt1a // carnitine palmitoyltransferase 1a, liver // 1q43 // 25757 /// BC072522 // Cpt1a // carnitine palmitoyltransferase 1a, liver // 1q43 // 25757	1.52e-11	0.05205815	0.00000253	0.00000648	0.30129729	0.27747038	0.50221452	0	0.53740215	0.90476978	1.11149268	0.93885928
7038859	NM_001012069 // Mtl5 // metallothionein-like 5, testis-specific (tesmin) // 1q42 // 309142 /// ENSRNOT00000019861 // Mtl5 // metallothionein-like 5, testis-specific (tesmin) // 1q42 // 309142 /// BC083920 // Mtl5 // metallothionein-like 5, testis-specific	0.01920711	0.54969979	0.42885394	0.84323389	0.44703186	0.15942114	0.69857049	0	0.99072784	1.06954928	1.1498368	0.96625678
7038893	NM_001108512 // Suv420h1_predicted // suppressor of variegation 4-20 homolog 1 (Drosophila) (predicted) // 1q42 // 361688 /// ENSRNOT00000022486 // Suv420h1_predicted // suppressor of variegation 4-20 homolog 1 (Drosophila) (predicted) // 1q42 // 361688	2.01e-10	0.06752998	0.41028755	0.01342397	0.26448399	0.13407761	0.3246604	0	0.76312345	0.89156586	0.86909314	0.90376952
7038898	NM_017127 // Chka // choline kinase alpha // 1q42 // 29194 /// ENSRNOT00000022824 // Chka // choline kinase alpha // 1q42 // 29194 /// BC081821 // Chka // choline kinase alpha // 1q42 // 29194 /// ENSRNOT00000023020 // Chka // choline kinase alpha // 1q42	2.3e-8	0.01732777	0.17187849	0.08655393	0.0816691	0.01323006	0.54095491	0	1.26936731	1.26217973	1.40826528	0.93646675
7038936	ENSRNOT00000024034 // LOC688778 // similar to fatty aldehyde dehydrogenase-like // 1q42 // 688778 /// ENSRNOT00000054854 // LOC688778 // similar to fatty aldehyde dehydrogenase-like // 1q42 // 688778	0.0621835	0.90529406	0.77125585	0.70071015	0.43340546	0.59501076	0.89479988	0	1.01446549	0.95439395	1.03349577	1.00822033
7038957	NM_001009603 // Acy3 // aspartoacylase (aminoacylase) 3 // 1q42 // 293653 /// ENSRNOT00000024112 // Acy3 // aspartoacylase (aminoacylase) 3 // 1q42 // 293653 /// BC088190 // Acy3 // aspartoacylase (aminoacylase) 3 // 1q42 // 293653	3.23e-16	0.8565426	0.03262003	0.81926009	0.195552	0.26422758	0.30817458	0	1.02606762	1.17297846	0.8944095	0.89318999
7038959	ENSRNOT00000024129 // LOC683906 // similar to T-box 10 // --- // 683906 /// ENSRNOT00000024129 // Tbx10 // T-box 10 // 1q42 // 688822	0.00037783	0.89952816	0.72365529	0.46216048	0.33592482	0.99398194	0.71144199	0	1.0564392	0.93400767	0.99759885	1.0283165
7038960	ENSRNOT00000024237 // Nudt8_predicted // nudix (nucleoside diphosphate linked moiety X)-type motif 8 (predicted) // 1q42 // 361692	0.00000911	0.52740644	0.49168931	0.97604846	0.25001076	0.55490075	0.62365031	0	1.00391232	1.19045582	1.13779584	1.08465355
7038962	NM_001011937 // Doc2g // double C2, gamma // 1q42 // 293654 /// ENSRNOT00000024353 // Doc2g // double C2, gamma // 1q42 // 293654 /// BC083779 // Doc2g // double C2, gamma // 1q42 // 293654	0.00263689	0.67120853	0.34260686	0.2820287	0.75501198	0.82319835	0.14495061	0	1.08545145	0.97311243	0.97541286	0.89450978
7038969	ENSRNOT00000024770 // Cabp2 // calcium binding protein 2 // 1q42 // 499298	1.65e-22	0.53387578	0.00468532	0.02056854	0.48005384	0.5469281	0.72732813	0	0.77197601	1.07145462	0.95740922	1.03091629
7038971	NM_001109498 // Cdk2ap2 // CDK2-associated protein 2 // 1q42 // 688405 /// ENSRNOT00000025018 // LOC683786 // similar to DOC-1 related protein // --- // 683786 /// ENSRNOT00000025018 // Cdk2ap2 // CDK2-associated protein 2 // 1q42 // 688405	1.53e-12	0.26693996	0.00165074	0.93580516	0.04008792	0.38801194	0.01818773	0	0.98996915	1.24457425	0.91623781	1.29108957
7038972	NM_001008369 // Pitpnm1 // phosphatidylinositol transfer protein, membrane-associated 1 // 1q42 // 361694 /// ENSRNOT00000025084 // Pitpnm1 // phosphatidylinositol transfer protein, membrane-associated 1 // 1q42 // 361694 /// BC085945 // Pitpnm1 // phospha	1.28e-20	0.17315606	0.0298783	0.01411293	0.30839407	0.37849538	0.68523108	0	0.7596956	0.90632945	0.92000732	0.95417757
7038981	NM_001078647 // Tmem134 // transmembrane protein 134 // 1q42 // 361695 /// NM_001078648 // Tmem134 // transmembrane protein 134 // 1q42 // 361695 /// ENSRNOT00000030340 // Tmem134 // transmembrane protein 134 // 1q42 // 361695 /// ENSRNOT00000030324 // Tme	0.00392564	0.61474364	0.22180862	0.29334407	0.81280478	0.65348102	0.10115954	0	1.0876998	0.97748913	0.95608872	0.83620913
7038992	NM_019222 // Coro1b // coronin, actin-binding protein, 1B // 1q42 // 29474 /// ENSRNOT00000029829 // Coro1b // coronin, actin-binding protein, 1B // 1q42 // 29474 /// BC061558 // Coro1b // coronin, actin-binding protein, 1B // 1q42 // 29474	1.07e-16	0.57847767	0.29537642	0.81888449	0.15432633	0.39394661	0.68094976	0	0.98373003	1.12065825	1.06587637	0.96925929
7038996	NM_001024289 // Ptprcap // protein tyrosine phosphatase, receptor type, C polypeptide-associated protein // 1q42 // 499300 /// ENSRNOT00000029607 // Ptprcap // protein tyrosine phosphatase, receptor type, C polypeptide-associated protein // 1q42 // 499300	1.77e-13	0.08162772	0.75034095	0.29604075	0.07936042	0.42383067	0.07378716	0	0.88601662	0.79775942	0.88307302	0.7921739
7039002	NM_031527 // Ppp1ca // protein phosphatase 1, catalytic subunit, alpha isoform // 1q43 // 24668 /// ENSRNOT00000025282 // Ppp1ca // protein phosphatase 1, catalytic subunit, alpha isoform // 1q43 // 24668 /// D90163 // Ppp1ca // protein phosphatase 1, cata	1.33e-11	0.20769659	0.25645939	0.80210332	0.04721379	0.38023489	0.2381293	0	1.02734465	1.23431076	1.09915393	1.11463165
7039008	NM_207615 // Clcf1 // cardiotrophin-like cytokine factor 1 // 1q42 // 365395 /// ENSRNOT00000025342 // Clcf1 // cardiotrophin-like cytokine factor 1 // 1q42 // 365395 /// BC098643 // Clcf1 // cardiotrophin-like cytokine factor 1 // 1q42 // 365395	0.39617249	0.84137796	0.50669096	0.42061237	0.95636105	0.56133669	0.39865386	0	1.09232801	0.99888539	0.94697442	0.89130216
7039013	NM_001013195 // Pold4 // polymerase (DNA-directed), delta 4 // 1q42 // 361698 /// ENSRNOT00000025507 // Pold4 // polymerase (DNA-directed), delta 4 // 1q42 // 361698 /// BC062014 // Pold4 // polymerase (DNA-directed), delta 4 // 1q42 // 361698	3.37e-8	0.41691654	0.02877449	0.13659988	0.38323176	0.53218939	0.94649945	0	1.55038637	1.29686744	1.205957	1.02902362
7039031	NM_012744 // Pcx // pyruvate carboxylase // 1q42 // 25104 /// ENSRNOT00000026316 // Pcx // pyruvate carboxylase // 1q42 // 25104 /// BC085680 // Pcx // pyruvate carboxylase // 1q42 // 25104	4.83e-20	0.47851445	0.00822205	0.03302221	0.79396754	0.57031016	0.34202922	0	0.79216004	1.02818967	1.06312696	0.89937617
7039041	NM_019167 // Spnb3 // spectrin beta 3 // 1q42 // 29211 /// ENSRNOT00000026573 // Spnb3 // spectrin beta 3 // 1q42 // 29211 /// AB001347 // Spnb3 // spectrin beta 3 // 1q42 // 29211	9.26e-18	0.40059476	0.76981341	0.91134541	0.72762134	0.20559579	0.99905665	0	1.00052003	1.02525325	1.09232717	1.00119818
7039053	NM_001007014 // Rbm4b // RNA binding motif protein 4B // 1q42 // 474154 /// ENSRNOT00000026605 // Rbm4b // RNA binding motif protein 4B // 1q42 // 474154 /// AY303541 // Rbm4b // RNA binding motif protein 4B // 1q42 // 474154	0.00001764	0.3764972	0.06323544	0.17694292	0.0257872	0.56527795	0.11194836	0	0.86567691	1.2921261	0.94032948	0.82139839
7039074	NM_001034110 // Ctsf // cathepsin F // 1q43 // 361704 /// ENSRNOT00000026718 // Ctsf // cathepsin F // 1q43 // 361704 /// EU253481 // Ctsf // cathepsin F // 1q43 // 361704	7.13e-18	0.33633134	0.7419178	0.31118652	0.19523828	0.68755834	0.68720856	0	1.14630735	1.21025573	1.05435297	1.06035374
7039075	NM_001039100 // Zdhhc24 // zinc finger, DHHC domain containing 24 // 1q43 // 293665 /// ENSRNOT00000026832 // Zdhhc24 // zinc finger, DHHC domain containing 24 // 1q43 // 293665 /// AY886540 // Zdhhc24 // zinc finger, DHHC domain containing 24 // 1q43 // 2	0.05090884	0.69786753	0.62961518	0.93588203	0.65899523	0.6994307	0.30938971	0	1.01986864	0.94543095	1.04923429	0.86903436
7039080	NM_001006973 // mrpl11 // mitochondrial ribosomal protein L11 // 1q43 // 293666 /// ENSRNOT00000027091 // mrpl11 // mitochondrial ribosomal protein L11 // 1q43 // 293666 /// BC083740 // mrpl11 // mitochondrial ribosomal protein L11 // 1q43 // 293666	0.00653921	0.46243294	0.32781493	0.53352964	0.28150433	0.91366866	0.34389428	0	1.14477018	1.29136919	1.08364043	1.23259209
7039087	NM_031738 // Slc29a2 // solute carrier family 29 (nucleoside transporters), member 2 // 1q43 // 65194 /// ENSRNOT00000027178 // Slc29a2 // solute carrier family 29 (nucleoside transporters), member 2 // 1q43 // 65194 /// AF015305 // Slc29a2 // solute carri	0.00000299	0.23005532	0.34893875	0.72433512	0.35688104	0.04141301	0.90704648	0	1.0311394	1.12408651	1.24580652	1.01313115
7039089	NM_001106324 // B3gnt1 // UDP-GlcNAc:betaGal beta-1,3-N-acetylglucosaminyltransferase 1 // 1q43 // 293667 /// ENSRNOT00000027233 // B3gnt1 // UDP-GlcNAc:betaGal beta-1,3-N-acetylglucosaminyltransferase 1 // 1q43 // 293667	0.0000311	0.94783628	0.82493186	0.9173292	0.67036199	0.48634865	0.83399602	0	1.01802342	0.96777084	1.17952966	0.99838377
7039098	NM_001009605 // Brms1 // breast cancer metastasis-suppressor 1 // 1q43 // 293668 /// ENSRNOT00000027258 // Brms1 // breast cancer metastasis-suppressor 1 // 1q43 // 293668 /// BC088469 // Brms1 // breast cancer metastasis-suppressor 1 // 1q43 // 293668	0.00000011	0.66292037	0.64552898	0.57873918	0.3451285	0.93554968	0.89221562	0	1.04824206	1.09044857	1.00985837	0.99137364
7039108	NM_139038 // Rin1 // Ras and Rab interactor 1 // 1q43 // 207119 /// ENSRNOT00000027335 // Rin1 // Ras and Rab interactor 1 // 1q43 // 207119 /// U80076 // Rin1 // Ras and Rab interactor 1 // 1q43 // 207119	8.72e-12	0.10679467	0.00367033	0.00420247	0.42171318	0.02047268	0.28912448	0	1.26253253	1.05010104	1.19385789	0.93166793
7039113	NM_001106325 // Cd248_predicted // CD248 antigen, endosialin (predicted) // 1q43 // 293669 /// ENSRNOT00000027339 // Cd248_predicted // CD248 antigen, endosialin (predicted) // 1q43 // 293669	0.08485999	0.0688558	0.1826645	0.00861994	0.25016376	0.75047501	0.75033233	0	1.29745374	1.11318919	1.03577394	0.98813756
7039115	NM_172017 // Yif1 // Yip1 interacting factor homolog (S. cerevisiae) // 1q43 // 171441 /// ENSRNOT00000027406 // Yif1 // Yip1 interacting factor homolog (S. cerevisiae) // 1q43 // 171441 /// BC158578 // Yif1 // Yip1 interacting factor homolog (S. cerevisia	1.01e-8	0.04286528	0.20328776	0.7134311	0.00723724	0.05154018	0.13824651	100	1.00397891	1.33348134	1.21994687	1.15764001
7039133	NM_001024290 // Gal3st3 // galactose-3-O-sulfotransferase 3 // 1q43 // 499302 /// BC094516 // Gal3st3 // galactose-3-O-sulfotransferase 3 // 1q43 // 499302 /// ENSRNOT00000039842 // Gal3st3 // galactose-3-O-sulfotransferase 3 // 1q43 // 499302	0.39826918	0.57750594	0.46676558	0.56437605	0.26733305	0.55627976	0.56885331	0	1.12507793	0.83913911	0.93995321	0.91705587
7039157	NM_001008305 // Eif1ad // eukaryotic translation initiation factor 1A domain containing // 1q43 // 293673 /// BC085818 // Eif1ad // eukaryotic translation initiation factor 1A domain containing // 1q43 // 293673 /// ENSRNOT00000027753 // Eif1ad // eukaryot	0.0000204	0.54540683	0.79381961	0.73216962	0.40789766	0.81953671	0.43779091	0	1.07559354	1.19028756	1.07195675	1.17740615
7039168	NM_001024233 // Bles03 // basophilic leukemia expressed protein BLES03 // 1q43 // 266609 /// ENSRNOT00000027869 // Bles03 // basophilic leukemia expressed protein BLES03 // 1q43 // 266609 /// BC093387 // Bles03 // basophilic leukemia expressed protein BLES	0.01451053	0.90958	0.04456986	0.42908841	0.23214334	0.6791799	0.65909342	0	0.84521144	1.32082072	1.1133796	0.87950541
7039170	NM_012953 // Fosl1 // fos-like antigen 1 // 1q43 // 25445 /// ENSRNOT00000027891 // Fosl1 // fos-like antigen 1 // 1q43 // 25445 /// M19651 // Fosl1 // fos-like antigen 1 // 1q43 // 25445	0.0000351	0.00714236	0.33116814	0.52637871	0.96505803	0.01024088	0.25998512	0	1.05293223	0.98079063	1.27647713	1.11008677
7039173	NM_172334 // Fibp // fibroblast growth factor (acidic) intracellular binding protein // 1q43 // 282837 /// ENSRNOT00000027927 // Fibp // fibroblast growth factor (acidic) intracellular binding protein // 1q43 // 282837 /// BC061802 // Fibp // fibroblast gr	1.08e-7	0.60702407	0.08452406	0.26322043	0.17660811	0.40383002	0.55166876	0	0.87238006	1.17295661	1.1042685	1.08086256
7039182	NM_001005907 // Efemp2 // EGF-containing fibulin-like extracellular matrix protein 2 // 1q43 // 293677 /// ENSRNOT00000052315 // Efemp2 // EGF-containing fibulin-like extracellular matrix protein 2 // 1q43 // 293677 /// BC083804 // Efemp2 // EGF-containing	0.00226813	0.40410163	0.85744883	0.53586121	0.82948923	0.26691121	0.49149983	0	1.07569472	1.05176782	1.19716624	1.11454633
7039209	ENSRNOT00000036185 // RGD1562657_predicted // similar to hypothetical protein DKFZp761E198 (predicted) // 1q43 // 361709	1.67e-8	0.79902132	0.0018263	0.00145115	0.18031321	0.60105422	0.04299117	0	0.74564059	1.12392437	0.96116583	1.2076859
7039213	NM_199267 // Rela // v-rel reticuloendotheliosis viral oncogene homolog A (avian) // 1q43 // 309165 /// ENSRNOT00000045233 // Rela // v-rel reticuloendotheliosis viral oncogene homolog A (avian) // 1q43 // 309165 /// BC079457 // Rela // v-rel reticuloendot	0.00000719	0.49076637	0.53460582	0.84815856	0.54485218	0.16138369	0.73084685	0	1.02937814	1.05811854	1.13411606	0.97353022
7039219	NM_001013150 // Map3k11 // mitogen-activated protein kinase kinase kinase 11 // 1q43 // 309168 /// BC081952 // Map3k11 // mitogen-activated protein kinase kinase kinase 11 // 1q43 // 309168 /// ENSRNOT00000028185 // Map3k11 // mitogen-activated protein kin	9.63e-12	0.75209705	0.11501593	0.4896253	0.37581816	0.45234257	0.84889049	0	0.91527133	1.10322261	1.09591247	1.02426652
7039221	---	0.00012694	0.284876	0.50819539	0.93705956	0.92015159	0.16603049	0.1707201	0	1.00105461	1.01280186	1.18218666	1.18697387
7039223	ENSRNOT00000028262 // Ltbp3 // latent transforming growth factor beta binding protein 3 // 1q43 // 83838 /// AF016900 // Ltbp3 // latent transforming growth factor beta binding protein 3 // 1q43 // 83838	0.03252677	0.19163273	0.27774216	0.12338948	0.83131149	0.05781809	0.99788081	0	1.08939249	0.99061836	1.10111331	0.99838658
7039236	ENSRNOT00000051979 // Slc25a45 // solute carrier family 25, member 45 // 1q43 // 689625	9.61e-17	0.04018504	0.70300463	0.02053151	0.18909076	0.04530682	0.10662341	0	0.67495365	0.81539815	0.7218346	0.79006699
7039241	ENSRNOT00000028462 // Syvn1 // synovial apoptosis inhibitor 1, synoviolin // 1q43 // 361712 /// BC099172 // Syvn1 // synovial apoptosis inhibitor 1, synoviolin // 1q43 // 361712	0.00036217	0.28157532	0.4528972	0.74436217	0.74110778	0.24303586	0.09855681	0	0.98356655	0.97992611	0.90885303	0.86695064
7039246	NM_001107574 // Znhit2_predicted // zinc finger, HIT domain containing 2 (predicted) // 1q43 // 309177 /// ENSRNOT00000028482 // Znhit2_predicted // zinc finger, HIT domain containing 2 (predicted) // 1q43 // 309177	0.0000432	0.44977552	0.6745785	0.77789347	0.2247028	0.61048348	0.516548	0	1.08737678	1.23765872	1.12126626	1.10322632
7039265	ENSRNOT00000028527 // Batf2 // basic leucine zipper transcription factor, ATF-like 2 // 1q43 // 309178	3.23e-11	0.00204284	0.00029171	0.07547509	0.0000915	0.01695312	0.0000206	111	0.82847038	1.62595046	1.3318441	1.72269564
7039268	BC078985 // LOC499306 // hypothetical gene supported by BC078985 // 1q43 // 499306 /// ENSRNOT00000039292 // LOC499306 // hypothetical gene supported by BC078985 // 1q43 // 499306	0.14860648	0.29349976	0.8964506	0.46002481	0.74678863	0.51574262	0.76162013	0	0.9437537	1.02185198	0.93359524	0.97596533
7039270	NM_133619 // Gpha2 // glycoprotein hormone alpha 2 // 1q43 // 171158 /// ENSRNOT00000028536 // Gpha2 // glycoprotein hormone alpha 2 // 1q43 // 171158 /// AF260741 // Gpha2 // glycoprotein hormone alpha 2 // 1q43 // 171158	0.87997399	0.15112856	0.35681383	0.03771308	0.7630114	0.92390381	0.63059156	0	1.35910335	1.04046809	0.99677198	0.90250732
7039271	NM_001109545 // Atg2a // ATG2 autophagy related 2 homolog A (S. cerevisiae) // 1q43 // 689688 /// ENSRNOT00000054830 // Ehd1 // EH-domain containing 1 // 1q43 // 293692 /// ENSRNOT00000028547 // Ehd1 // EH-domain containing 1 // 1q43 // 293692 /// ENSRNOT0	6.3e-12	0.76784409	0.02105079	0.83792597	0.39647657	0.77171056	0.06863372	0	0.99390194	1.07181963	1.02256122	0.86176482
7039272	ENSRNOT00000054830 // Ehd1 // EH-domain containing 1 // 1q43 // 293692	0.20724861	0.63276999	0.4570489	0.33951511	0.27477443	0.35073133	0.68320769	0	0.86770462	0.83298488	1.1522703	1.0887929
7039273	ENSRNOT00000054830 // Ehd1 // EH-domain containing 1 // 1q43 // 293692	8.41e-8	0.26646353	0.58118491	0.49090076	0.21645686	0.74870344	0.33882728	0	1.05808004	0.81248982	0.93707448	0.8087879
7039277	BC082030 // Ehd1 // EH-domain containing 1 // 1q43 // 293692 /// ENSRNOT00000054830 // Ehd1 // EH-domain containing 1 // 1q43 // 293692	2.89e-14	0.45691661	0.2176326	0.80133096	0.16773248	0.28118254	0.88956998	0	1.02450971	1.11730619	1.09160195	0.98434103
7039280	ENSRNOT00000038016 // Cdc42bpg_predicted // CDC42 binding protein kinase gamma (DMPK-like) (predicted) // 1q43 // 293693	3.44e-14	0.18601937	0.38380906	0.78797014	0.33258271	0.10104028	0.10232799	0	0.96940803	0.92521969	0.86924223	0.87085972
7039284	NM_019208 // Men1 // multiple endocrine neoplasia 1 // 1q43 // 29417 /// ENSRNOT00000028592 // Men1 // multiple endocrine neoplasia 1 // 1q43 // 29417 /// AB023400 // Men1 // multiple endocrine neoplasia 1 // 1q43 // 29417	3.33e-12	0.0363967	0.24279902	0.0784842	0.01268453	0.01618384	0.33389416	0	1.18108735	1.27758896	1.25312801	1.08596292
7039285	NM_001106329 // Map4k2_predicted // mitogen activated protein kinase kinase kinase kinase 2 (predicted) // 1q43 // 293694 /// ENSRNOT00000028602 // Map4k2_predicted // mitogen activated protein kinase kinase kinase kinase 2 (predicted) // 1q43 // 293694	2.7e-11	0.34017435	0.37248248	0.19865132	0.60315515	0.95866473	0.16443092	0	0.91238667	0.96449877	1.00067445	0.8980074
7039287	NM_001110793 // Sf1 // splicing factor 1 // 1q43 // 117855 /// NM_058210 // Sf1 // splicing factor 1 // 1q43 // 117855 /// BC081859 // Sf1 // splicing factor 1 // 1q43 // 117855 /// ENSRNOT00000028628 // Sf1 // splicing factor 1 // 1q43 // 117855 /// ENSRN	0.00108277	0.1927546	0.22862064	0.9260231	0.58659093	0.18537877	0.03417131	0	1.01844794	0.96601944	0.90862327	0.84959047
7039302	NM_012638 // Pygm // muscle glycogen phosphorylase // 1q43 // 24701 /// ENSRNOT00000028636 // Pygm // muscle glycogen phosphorylase // 1q43 // 24701 /// BC161897 // Pygm // muscle glycogen phosphorylase // 1q43 // 24701	0.000016	0.12339258	0.52795169	0.05399593	0.69794028	0.91631243	0.44625719	0	0.8950857	0.97767674	1.0051033	0.96137992
7039303	NM_001082977 // Rasgrp2 // RAS, guanyl releasing protein 2 // 1q43 // 361714 /// ENSRNOT00000028646 // Rasgrp2 // RAS, guanyl releasing protein 2 // 1q43 // 361714	3.98e-8	0.73619049	0.21680635	0.72509762	0.14170275	0.29211122	0.44157539	0	1.0222877	0.91016355	1.06934661	0.95518844
7039308	NM_053846 // Nrxn2 // neurexin 2 // 1q43 // 116595 /// ENSRNOT00000028654 // Nrxn2 // neurexin 2 // 1q43 // 116595 /// M96376 // Nrxn2 // neurexin 2 // 1q43 // 116595 /// ENSRNOT00000031227 // Nrxn2 // neurexin 2 // 1q43 // 116595 /// ENSRNOT00000028651 //	2.36e-7	0.05416195	0.74226979	0.09428215	0.58173574	0.06907042	0.29290948	0	1.11829022	1.04301522	1.12339849	1.06852479
7039325	NM_001106330 // RGD1309710_predicted // similar to RIKEN cDNA 0610038D11 (predicted) // 1q43 // 293700 /// ENSRNOT00000028695 // RGD1309710_predicted // similar to RIKEN cDNA 0610038D11 (predicted) // 1q43 // 293700	4.34e-11	0.84791621	0.3111781	0.83533221	0.11893539	0.69557827	0.6177196	0	0.9603265	1.20387755	0.93880422	0.94425123
7039330	NM_022698 // Bad // bcl2-associated death promoter // 1q43 // 64639 /// ENSRNOT00000028712 // Bad // bcl2-associated death promoter // 1q43 // 64639 /// AF279910 // Bad // bcl2-associated death promoter // 1q43 // 64639	0.00086726	0.57317698	0.25837688	0.63450874	0.77281625	0.26565527	0.32885983	0	1.07489675	0.97182449	0.83669605	0.85957914
7039336	NM_172045 // Ppp1r14b // protein phosphatase 1, regulatory (inhibitor) subunit 14B // 1q43 // 259225 /// ENSRNOT00000051749 // Ppp1r14b // protein phosphatase 1, regulatory (inhibitor) subunit 14B // 1q43 // 259225 /// AY122323 // Ppp1r14b // protein phosp	0.00166066	0.48214744	0.30034365	0.39729973	0.19199836	0.60582018	0.52131197	0	1.4137304	1.49301081	0.92601054	1.19657788
7039350	NM_001106331 // Trpt1_predicted // tRNA phosphotransferase 1 (predicted) // 1q43 // 293704 /// ENSRNOT00000031458 // Trpt1_predicted // tRNA phosphotransferase 1 (predicted) // 1q43 // 293704	0.000091	0.92715078	0.89175823	0.78509338	0.84608084	0.61233969	0.82363603	0	0.97829319	1.00353861	1.03893792	1.01422899
7039352	NM_139337 // Macrod1 // MACRO domain containing 1 // 1q43 // 246233 /// ENSRNOT00000028749 // Macrod1 // MACRO domain containing 1 // 1q43 // 246233 /// AF404762 // Macrod1 // MACRO domain containing 1 // 1q43 // 246233 /// ENSRNOT00000040290 // Macrod1 //	4.26e-16	0.06506486	0.01906225	0.39596929	0.47058371	0.02482343	0.00598763	0	0.89724923	0.90713066	0.72638141	0.664691
7039380	NM_001109161 // RGD1560108_predicted // similar to RIKEN cDNA 2700081O15 (predicted) // 1q43 // 499309 /// ENSRNOT00000051855 // RGD1560108_predicted // similar to RIKEN cDNA 2700081O15 (predicted) // 1q43 // 499309	0.0000273	0.46278321	0.02860374	0.23338045	0.114569	0.01756569	0.76071246	0	1.0763284	0.90576949	1.17129646	0.98016153
7039381	NM_001044241 // RGD1309871_predicted // similar to RIKEN cDNA 5730596K20 (predicted) // 1q43 // 309187 /// DQ450893 // RGD1309871_predicted // similar to RIKEN cDNA 5730596K20 (predicted) // 1q43 // 309187 /// ENSRNOT00000028787 // RGD1309871_predicted //	1.05e-17	0.32903656	0.0689121	0.06786246	0.74057406	0.13786053	0.8161996	0	0.80423627	1.04042193	0.84155947	0.97653045
7039390	NM_017060 // Hrasls3 // HRAS like suppressor 3 // 1q43 // 24913 /// ENSRNOT00000028796 // Hrasls3 // HRAS like suppressor 3 // 1q43 // 24913	0.17427838	0.94749264	0.04411841	0.50229185	0.55411643	0.90571611	0.82629967	0	0.81667161	1.16382563	1.05648746	1.07597669
7039425	NM_017224 // Slc22a6 // solute carrier family 22 (organic anion transporter), member 6 // 1q43 // 29509 /// ENSRNOT00000024757 // Slc22a6 // solute carrier family 22 (organic anion transporter), member 6 // 1q43 // 29509 /// AB004559 // Slc22a6 // solute c	0.00243376	0.59086246	0.61088224	0.75671574	0.18152478	0.66637265	0.85927422	0	0.97157115	0.89446954	1.03019971	1.01562391
7039439	NM_080773 // Chrm1 // cholinergic receptor, muscarinic 1 // 1q43-q51 // 25229 /// ENSRNOT00000024785 // Chrm1 // cholinergic receptor, muscarinic 1 // 1q43-q51 // 25229	0.0000136	0.31150299	0.0183389	0.00992287	0.1792878	0.11304331	0.69112245	0	1.63679976	0.78333381	1.37384334	0.90386468
7039463	NM_001109569 // Wdr74 // WD repeat domain 74 // 1q43 // 690229 /// BC158834 // Wdr74 // WD repeat domain 74 // 1q43 // 690229 /// ENSRNOT00000050814 // LOC686449 // similar to WD repeat domain 74 // --- // 686449	4.15e-10	0.01631274	0.22421767	0.56642552	0.02008058	0.50362032	0.10253678	0	1.03227181	1.18241697	0.95713673	1.11790999
7039467	NM_031704 // Stx5a // syntaxin 5a // 1q43 // 65134 /// ENSRNOT00000025664 // Stx5a // syntaxin 5a // 1q43 // 65134 /// ENSRNOT00000041761 // Stx5a // syntaxin 5a // 1q43 // 65134 /// BC085724 // Stx5a // syntaxin 5a // 1q43 // 65134	0.0000212	0.35675166	0.000427	0.02522253	0.00205753	0.55238424	0.27861976	0	0.85255621	1.27209777	1.04177609	1.07800198
7039476	NM_021579 // Nxf1 // nuclear RNA export factor 1 // 1q43 // 59087 /// ENSRNOT00000026033 // Nxf1 // nuclear RNA export factor 1 // 1q43 // 59087 /// AF093139 // Nxf1 // nuclear RNA export factor 1 // 1q43 // 59087	0.0000851	0.01790952	0.30131334	0.11156704	0.67798835	0.1913507	0.0215334	0	0.88789467	1.03128732	0.90837899	0.83947894
7039486	NM_001109162 // Zbtb3 // zinc finger and BTB domain containing 3 // 1q43 // 499313 /// BC160822 // Zbtb3 // zinc finger and BTB domain containing 3 // 1q43 // 499313 /// ENSRNOT00000026321 // Zbtb3 // zinc finger and BTB domain containing 3 // 1q43 // 4993	5.07e-7	0.0734153	0.12106599	0.48916005	0.05294251	0.37004735	0.0091495	0	1.08083507	1.2443881	1.09789004	1.35260267
7039514	NM_001012171 // Bscl2 // Bernardinelli-Seip congenital lipodystrophy 2 homolog (human) // 1q43 // 361722 /// BC089942 // Bscl2 // Bernardinelli-Seip congenital lipodystrophy 2 homolog (human) // 1q43 // 361722	6.55e-10	0.77225962	0.62586865	0.95854019	0.41879316	0.94827919	0.82861227	0	0.98610817	1.17242191	1.04042984	1.03385818
7039523	NM_001034829 // RGD1309471 // similar to hypothetical protein MGC6696 // 1q43 // 293719 /// ENSRNOT00000026651 // RGD1309471 // similar to hypothetical protein MGC6696 // 1q43 // 293719 /// BC099825 // RGD1309471 // similar to hypothetical protein MGC6696	0.0000284	0.95739408	0.9069271	0.57197535	0.64251911	0.99228794	0.98541393	0	0.96041427	1.03043551	0.99816392	0.99891595
7039524	NM_001109581 // LOC690349 // hypothetical protein LOC690349 // 1q43 // 690349 /// ENSRNOT00000039991 // LOC686518 // hypothetical protein LOC686518 // --- // 686518 /// ENSRNOT00000039991 // LOC690349 // hypothetical protein LOC690349 // 1q43 // 690349	0.01380771	0.43803029	0.79539034	0.36370828	0.30335458	0.90986117	0.78352481	0	1.09601709	1.10825791	1.01467401	1.03221016
7039525	NM_001107576 // Ints5_predicted // integrator complex subunit 5 (predicted) // 1q43 // 309200 /// ENSRNOT00000036115 // Ints5_predicted // integrator complex subunit 5 (predicted) // 1q43 // 309200	0.24680323	0.03362401	0.6750139	0.1022937	0.02804483	0.32775189	0.43585111	0	1.14046443	1.19146147	1.07566959	1.06270769
7039526	NM_001106334 // Ganab_predicted // alpha glucosidase 2 alpha neutral subunit (predicted) // 1q43 // 293721 /// ENSRNOT00000026794 // Ganab_predicted // alpha glucosidase 2 alpha neutral subunit (predicted) // 1q43 // 293721 /// ENSRNOT00000035650 // Ganab_	2.82e-10	0.60640533	0.65728864	0.91192698	0.83921618	0.74612161	0.24532631	0	1.00795163	0.9918787	0.98410806	0.94110168
7039531	---	0.00986634	0.74359108	0.57791039	0.64545844	0.59417717	0.58713045	0.7070645	0	1.04377914	1.05293479	1.05847375	0.96292217
7039532	---	0.0000301	0.35047504	0.55395699	0.13877645	0.44256436	0.73534757	0.5150494	0	0.88828508	0.95192735	0.98129358	0.95390404
7039589	ENSRNOT00000027314 // Ahnak // AHNAK nucleoprotein (desmoyokin) // 1q43 // 191572 /// ENSRNOT00000027322 // Ahnak // AHNAK nucleoprotein (desmoyokin) // 1q43 // 191572 /// ENSRNOT00000047538 // Ahnak // AHNAK nucleoprotein (desmoyokin) // 1q43 // 191572	7.74e-17	0.46002952	0.6857238	0.952399	0.17067836	0.7705181	0.75883362	0	0.99912949	0.88387177	0.9812661	0.96671824
7039594	NM_207593 // Psbpc2 // prostatic steroid-binding protein C2 // 1q43 // 293731 /// ENSRNOT00000027498 // Psbpc2 // prostatic steroid-binding protein C2 // 1q43 // 293731 /// BC099748 // Psbpc2 // prostatic steroid-binding protein C2 // 1q43 // 293731	0.60405975	0.76359776	0.79275586	0.98209078	0.75185614	0.82818835	0.31256036	0	1.00119178	1.03416211	1.02952767	0.87616061
7039595	NM_080770 // Scgb2a1 // secretoglobin, family 2A, member 1 // 1q43 // 25010 /// NM_203333 // Scgb2a2 // secretoglobin, family 2A, member 2 // 1q43 // 361725 /// ENSRNOT00000027502 // Scgb2a1 // secretoglobin, family 2A, member 1 // 1q43 // 25010 /// ENSRNO	0.12042485	0.61355273	0.09677502	0.54694457	0.52184219	0.01434212	0.70081038	0	0.84257931	0.84972369	2.16396058	0.90009469
7039600	NM_203333 // Scgb2a2 // secretoglobin, family 2A, member 2 // 1q43 // 361725 /// NM_080770 // Scgb2a1 // secretoglobin, family 2A, member 1 // 1q43 // 25010 /// ENSRNOT00000031612 // Scgb2a2 // secretoglobin, family 2A, member 2 // 1q43 // 361725 /// ENSRN	0.54459161	0.11523282	0.16651592	0.60530916	0.21284467	0.01405284	0.91333774	0	0.92743919	1.20093583	1.46617828	1.00735946
7039621	NM_134411 // Rab3il1 // RAB3A interacting protein (rabin3)-like 1 // 1q43 // 171452 /// ENSRNOT00000027611 // Rab3il1 // RAB3A interacting protein (rabin3)-like 1 // 1q43 // 171452 /// AY026049 // Rab3il1 // RAB3A interacting protein (rabin3)-like 1 // 1q4	1.44e-7	0.20075781	0.46730393	0.05030055	0.81380768	0.36105649	0.82480276	0	0.79147427	0.96759526	0.91031268	0.96863613
7039632	NM_173137 // Fads3 // fatty acid desaturase 3 // 1q43 // 286922 /// ENSRNOT00000027693 // Fads3 // fatty acid desaturase 3 // 1q43 // 286922	2.32e-11	0.51936928	0.94437123	0.44050689	0.96586746	0.59801156	0.85499325	0	0.90545475	0.98413782	0.94086246	0.98152997
7039650	NM_053445 // Fads1 // fatty acid desaturase 1 // 1q43 // 84575 /// ENSRNOT00000027834 // Fads1 // fatty acid desaturase 1 // 1q43 // 84575 /// AF320509 // Fads1 // fatty acid desaturase 1 // 1q43 // 84575	9.71e-25	0.00072342	0.00046623	0.78439599	0.00000395	0.11219355	0.00000234	101	1.02136159	1.61409146	1.1353293	1.64729069
7039654	ENSRNOT00000050921 // LOC679583 // similar to UPF0197 protein C11orf10 homolog // 5q36 // 679583	0.00099966	0.79735665	0.97366768	0.73484156	0.88304647	0.80816475	0.76830987	0	1.06010835	0.98862328	1.02814279	1.04367392
7039658	---	0.73247229	0.97277362	0.19757108	0.19687301	0.8691658	0.56809956	0.31649905	0	0.86429263	0.99095579	1.05600539	1.12577012
7039661	NM_021659 // Syt7 // synaptotagmin VII // 1q43 // 59267 /// ENSRNOT00000048704 // Syt7 // synaptotagmin VII // 1q43 // 59267 /// AF336852 // Syt7 // synaptotagmin VII // 1q43 // 59267 /// ENSRNOT00000036232 // Syt7 // synaptotagmin VII // 1q43 // 59267 ///	1.04e-10	0.75850562	0.0006515	0.01111816	0.3827505	0.20152575	0.03250979	0	1.20743404	0.94198164	1.09662877	0.85089015
7039680	NM_001014245 // RGD1305441 // similar to RIKEN cDNA 5730453I16 // 1q43 // 365407 /// ENSRNOT00000028074 // RGD1305441 // similar to RIKEN cDNA 5730453I16 // 1q43 // 365407 /// BC083864 // RGD1305441 // similar to RIKEN cDNA 5730453I16 // 1q43 // 365407	0.01282619	0.0690571	0.38115312	0.9180243	0.35269463	0.19852251	0.01910134	0	0.98808904	0.91622602	0.88749958	0.79906207
7039697	NM_001014164 // Cybasc3 // cytochrome b, ascorbate dependent 3 // 1q43 // 361729 /// BC085835 // Cybasc3 // cytochrome b, ascorbate dependent 3 // 1q43 // 361729 /// ENSRNOT00000054813 // Cybasc3 // cytochrome b, ascorbate dependent 3 // 1q43 // 361729	1.65e-10	0.13518113	0.00590708	0.07058943	0.39742148	0.2834918	0.00615445	0	0.87032122	1.06164665	0.92354211	0.8032474
7039711	ENSRNOT00000028188 // Ddb1 // damage-specific DNA binding protein 1 // 1q43 // 64470 /// AJ277077 // Ddb1 // damage-specific DNA binding protein 1 // 1q43 // 64470	2.17e-9	0.46708174	0.008869	0.76692326	0.07755957	0.33270203	0.62926176	0	1.02143727	1.15901318	1.07370353	0.9635399
7039725	ENSRNOT00000028268 // Vwce_predicted // von Willebrand factor C and EGF domains (predicted) // 1q43 // 309209	1.07e-18	0.0339656	0.18770084	0.99388086	0.33935435	0.01461247	0.01839988	0	1.01212182	0.92098619	0.7890375	0.79553968
7039728	NM_001107463 // Vps37c_predicted // vacuolar protein sorting 37C (yeast) (predicted) // 1q43 // 308178 /// ENSRNOT00000001982 // Vps37c_predicted // vacuolar protein sorting 37C (yeast) (predicted) // 1q43 // 308178	0.00000559	0.92940224	0.59067366	0.93144285	0.46794218	0.92879456	0.80609176	0	0.99847202	1.08463872	0.99459584	0.96844389
7039734	NM_139341 // Slc15a3 // solute carrier family 15, member 3 // 1q43 // 246239 /// ENSRNOT00000029443 // Slc15a3 // solute carrier family 15, member 3 // 1q43 // 246239 /// AB026665 // Slc15a3 // solute carrier family 15, member 3 // 1q43 // 246239	2.34e-7	0.81246176	0.49184127	0.34192502	0.80609751	0.58558514	0.90931908	0	0.86303945	0.98768799	1.09645707	0.96044534
7039741	NM_139333 // Prpf19 // PRP19/PSO4 pre-mRNA processing factor 19 homolog (S. cerevisiae) // 1q43 // 246216 /// ENSRNOT00000028373 // Prpf19 // PRP19/PSO4 pre-mRNA processing factor 19 homolog (S. cerevisiae) // 1q43 // 246216 /// BC107669 // Prpf19 // PRP19	5.37e-12	0.87522649	0.11465627	0.5563071	0.47797112	0.08530231	0.36326326	0	1.055957	1.07666153	0.85033285	1.09455427
7039753	NM_001012070 // Gpr44 // G protein-coupled receptor 44 // 1q43 // 309212 /// ENSRNOT00000054808 // Gpr44 // G protein-coupled receptor 44 // 1q43 // 309212 /// AY228550 // Gpr44 // G protein-coupled receptor 44 // 1q43 // 309212	0.07169139	0.40392642	0.03065676	0.01108878	0.24942963	0.29319558	0.65183085	0	0.67213231	1.18176545	0.85377049	1.0459469
7039781	NM_012845 // Ms4a2 // membrane-spanning 4-domains, subfamily A, member 2 // 1q43 // 25316 /// ENSRNOT00000028491 // Ms4a2 // membrane-spanning 4-domains, subfamily A, member 2 // 1q43 // 25316 /// M22923 // Ms4a2 // membrane-spanning 4-domains, subfamily A	1.82e-9	0.15480299	0.40900216	0.7467965	0.04174825	0.18421999	0.46450235	0	0.95759553	0.75135127	0.82964045	0.91215872
7039783	ENSRNOT00000033795 // Ms4a11_predicted // membrane-spanning 4-domains, subfamily A, member 11 (predicted) // 1q43 // 361735	6.85e-11	0.5716438	0.03120193	0.13692248	0.69936155	0.71192199	0.0256482	0	0.80425982	1.08098834	1.03443027	1.38390982
7039794	NM_017162 // Gif // gastric intrinsic factor // 1q43 // 29319 /// ENSRNOT00000028507 // Gif // gastric intrinsic factor // 1q43 // 29319 /// J03577 // Gif // gastric intrinsic factor // 1q43 // 29319	0.00476389	0.40176936	0.04895898	0.21100602	0.79181409	0.04840769	0.33501666	0	1.09291752	1.01951619	1.15349999	0.95034744
7039796	NM_001009647 // Mrpl16 // mitochondrial ribosomal protein L16 // 1q43 // 293754 /// ENSRNOT00000028517 // Mrpl16 // mitochondrial ribosomal protein L16 // 1q43 // 293754 /// BC088312 // Mrpl16 // mitochondrial ribosomal protein L16 // 1q43 // 293754	2.69e-7	0.00366399	0.46316906	0.06163776	0.01886986	0.89782153	0.12438903	0	1.19186981	1.26102939	1.02855712	1.16626081
7039815	NM_001000506 // Olr319_predicted // olfactory receptor 319 (predicted) // 1q43 // 309222 /// ENSRNOT00000028575 // Olr319_predicted // olfactory receptor 319 (predicted) // 1q43 // 309222	0.3920398	0.99305415	0.8896513	0.64835397	0.7355099	0.64524908	0.74464225	0	1.05442706	0.96275157	0.94666275	1.03206822
7039821	NM_001108520 // Patl1 // protein associated with topoisomerase II homolog 1 (yeast) // 1q43 // 361736 /// ENSRNOT00000028583 // Patl1 // protein associated with topoisomerase II homolog 1 (yeast) // 1q43 // 361736	0.0000748	0.53458793	0.15374821	0.14777855	0.11995799	0.80284856	0.24368804	0	0.90117814	1.11362152	0.98227642	0.92498614
7039828	NM_001108927 // Osbp_predicted // oxysterol binding protein (predicted) // 1q43 // 365410 /// ENSRNOT00000028595 // Osbp_predicted // oxysterol binding protein (predicted) // 1q43 // 365410	2.31e-11	0.36715069	0.93900441	0.50150287	0.28385342	0.68382957	0.58143834	0	0.9622699	0.94568628	0.97781259	0.97279774
7039837	NM_001000759 // Olr336_predicted // olfactory receptor 336 (predicted) // 1q43 // 405032 /// ENSRNOT00000028617 // Olr336_predicted // olfactory receptor 336 (predicted) // 1q43 // 405032	0.71720363	0.54293892	0.42709134	0.69249925	0.47756609	0.22909721	0.29888073	0	1.04110069	1.10139112	1.18516197	0.84132725
7039843	NM_001000507 // Olr337 // olfactory receptor 337 // 1q43 // 309225 /// ENSRNOT00000028608 // Olr337 // olfactory receptor 337 // 1q43 // 309225	0.63076464	0.48395983	0.94067816	0.58681794	0.9055497	0.82368103	0.55290805	0	1.06385947	1.01592875	0.96487028	1.08678695
7039850	NM_022617 // Mpeg1 // macrophage expressed gene 1 // 1q43 // 64552 /// AF156540 // Mpeg1 // macrophage expressed gene 1 // 1q43 // 64552	4.33e-13	0.7420814	0.56188061	0.67584523	0.40632949	0.873442	0.93329657	0	0.92135207	0.87209497	1.04058695	0.99563059
7039858	NM_001109163 // Fam111a // family with sequence similarity 111, member A // 1q43 // 499322 /// ENSRNOT00000016152 // Fam111a // family with sequence similarity 111, member A // 1q43 // 499322	3.22e-10	0.01848425	0.32931137	0.2855228	0.04534399	0.16678672	0.00290406	101	1.16956925	1.32424099	1.22574684	1.57534488
7039873	NM_001009648 // Glyat // glycine-N-acyltransferase // 1q43 // 293779 /// ENSRNOT00000016454 // Glyat // glycine-N-acyltransferase // 1q43 // 293779 /// BC087043 // Glyat // glycine-N-acyltransferase // 1q43 // 293779	3.77e-27	0.05987565	0.34242774	0.68786914	0.03477639	0.18488486	0.74091541	0	0.98256754	1.19725802	1.10558133	1.02376356
7039884	AB019693 // Keg1 // kidney expressed gene 1 // 1q43 // 171179 /// BC078701 // Keg1 // kidney expressed gene 1 // 1q43 // 171179 /// ENSRNOT00000016593 // Keg1 // kidney expressed gene 1 // 1q43 // 171179	7.06e-23	0.86036409	0.68331268	0.35830756	0.84863286	0.60447488	0.80667146	0	0.90529597	1.02632555	1.06972341	0.97056054
7039897	NM_001009649 // Lpxn // leupaxin // 1q43 // 293783 /// ENSRNOT00000017109 // Lpxn // leupaxin // 1q43 // 293783 /// BC088217 // Lpxn // leupaxin // 1q43 // 293783	2.74e-11	0.36297623	0.18795549	0.86202787	0.90189232	0.02869545	0.7662276	0	1.0328915	1.01037307	0.68979113	0.94637898
7039904	NM_001000954 // Olr339_predicted // olfactory receptor 339 (predicted) // 1q43 // 405303 /// ENSRNOT00000017126 // Olr339_predicted // olfactory receptor 339 (predicted) // 1q43 // 405303	0.94358173	0.20347104	0.57009675	0.9595103	0.57757584	0.09629591	0.22516605	0	0.99082864	0.94222002	0.7575154	0.84009776
7039908	NM_001001043 // Olr344_predicted // olfactory receptor 344 (predicted) // 1q43 // 405929 /// ENSRNOT00000051124 // Olr344_predicted // olfactory receptor 344 (predicted) // 1q43 // 405929	0.85405166	0.53478007	0.89849319	0.95740936	0.62759282	0.49455343	0.76399166	0	1.08283204	0.90429767	1.14715082	1.08578028
7039917	NM_001000758 // Olr347_predicted // olfactory receptor 347 (predicted) // 1q43 // 405031 /// ENSRNOT00000041356 // Olr347_predicted // olfactory receptor 347 (predicted) // 1q43 // 405031	0.36160673	0.77685454	0.13366449	0.73042392	0.50988939	0.14060054	0.04853223	0	1.01741406	1.05799615	1.13032869	0.82967633
7039933	NM_001001045 // Olr354_predicted // olfactory receptor 354 (predicted) // 1q43 // 405931 /// ENSRNOT00000042060 // Olr354_predicted // olfactory receptor 354 (predicted) // 1q43 // 405931	0.19098965	0.53926014	0.34606506	0.87116066	0.83036927	0.09601319	0.74779407	0	0.99354169	1.01960632	1.39311574	0.96545532
7039940	NM_001000556 // Olr361_predicted // olfactory receptor 361 (predicted) // 1q43 // 365413 /// ENSRNOT00000017455 // Olr361_predicted // olfactory receptor 361 (predicted) // 1q43 // 365413	0.1552819	0.98661299	0.89413742	0.73541022	0.91860559	0.54256473	0.732053	0	1.03212335	1.00355889	0.93436667	1.04036603
7039942	NM_001000754 // Olr363_predicted // olfactory receptor 363 (predicted) // 1q43 // 405025 /// ENSRNOT00000017231 // Olr363_predicted // olfactory receptor 363 (predicted) // 1q43 // 405025	0.46624653	0.27287444	0.4579651	0.63784571	0.30104214	0.1165845	0.60182694	0	0.95033681	0.90902553	0.86134625	1.05033401
7039944	NM_001000258 // Olr371_predicted // olfactory receptor 371 (predicted) // 1q43 // 293803 /// ENSRNOT00000045383 // Olr371_predicted // olfactory receptor 371 (predicted) // 1q43 // 293803	0.51635952	0.63942561	0.90242538	0.78828445	0.71859444	0.97022399	0.44867327	0	1.03247153	0.94534192	0.98931048	0.86178124
7039948	NM_001000258 // Olr371_predicted // olfactory receptor 371 (predicted) // 1q43 // 293803 /// ENSRNOT00000045383 // Olr371_predicted // olfactory receptor 371 (predicted) // 1q43 // 293803	0.01214317	0.38293881	0.00762386	0.0609346	0.55572301	0.00108052	0.2408581	0	1.41438349	0.90411001	0.48800516	1.22756869
7039951	---	0.97821547	0.80122675	0.58053959	0.43598793	0.63375213	0.9654983	0.36277819	0	1.08402516	0.95365797	0.98688184	0.91165726
7039961	NM_001000259 // Olr375_predicted // olfactory receptor 375 (predicted) // 1q43 // 293808 /// ENSRNOT00000040608 // Olr375_predicted // olfactory receptor 375 (predicted) // 1q43 // 293808	0.32457124	0.53383521	0.87179886	0.98511383	0.96375931	0.30934171	0.92011093	0	0.99442215	0.99469566	1.12762668	1.01801473
7039968	NM_001000263 // Olr384_predicted // olfactory receptor 384 (predicted) // 1q43 // 293817 /// ENSRNOT00000041509 // Olr384_predicted // olfactory receptor 384 (predicted) // 1q43 // 293817	0.1375217	0.51063144	0.87230063	0.98781159	0.32349443	0.60957033	0.84759707	0	0.98012473	1.27428443	1.13885881	1.09603477
7040068	NM_031036 // Gnaq // guanine nucleotide binding protein, alpha q polypeptide // 1q43 // 81666 /// ENSRNOT00000019174 // Gnaq // guanine nucleotide binding protein, alpha q polypeptide // 1q43 // 81666 /// AF234260 // Gnaq // guanine nucleotide binding prot	2.18e-13	0.55760924	0.65854892	0.26312428	0.94969262	0.49613653	0.72795098	0	0.93320637	0.99437652	0.95968302	1.02328115
7040096	NM_001013151 // Gna14 // guanine nucleotide binding protein, alpha 14 // 1q43 // 309242 /// ENSRNOT00000020201 // Gna14 // guanine nucleotide binding protein, alpha 14 // 1q43 // 309242 /// BC090316 // Gna14 // guanine nucleotide binding protein, alpha 14	4.59e-9	0.07731276	0.13688957	0.28265726	0.22084257	0.05537226	0.06240767	0	0.87446167	1.1509483	1.25917801	1.24864371
7040139	ENSRNOT00000054794 // RGD1311350 // similar to kIAA0367 // 1q43 // 293823	0.00012644	0.30512461	0.33204602	0.25236906	0.0780454	0.88102378	0.7591788	0	0.86056769	0.80717597	0.97436703	1.02630795
7040165	NM_001014106 // Rfk // riboflavin kinase // 1q43 // 499328 /// BC079125 // Rfk // riboflavin kinase // 1q43 // 499328 /// ENSRNOT00000030491 // Rfk // riboflavin kinase // 1q43 // 499328 /// ENSRNOT00000030491 // RGD1563242_predicted // similar to riboflav	0.77206872	0.62932574	0.28744031	0.27825891	0.46960794	0.37407183	0.39904821	0	0.62626641	1.37189282	1.304338	1.10051603
7040238	BC079144 // LOC499330 // similar to Nicotinamide riboside kinase 1 // 1q43 // 499330 /// ENSRNOT00000016930 // LOC499330 // similar to Nicotinamide riboside kinase 1 // 1q43 // 499330	0.00000163	0.16111142	0.12852522	0.06601797	0.04181004	0.44649564	0.81091076	0	1.37462104	1.36997522	0.89644845	0.96692635
7040243	BC091268 // RGD1311863 // similar to RIKEN cDNA 2410127L17 // 1q43 // 293871 /// ENSRNOT00000017405 // RGD1311863 // similar to RIKEN cDNA 2410127L17 // 1q43 // 293871	1.76e-8	0.32439929	0.03342845	0.41914694	0.00812186	0.32960804	0.22303615	0	0.90689233	1.47617532	0.87895368	1.1796759
7040254	BC082069 // LOC499331 // similar to hypothetical protein D030056L22 // 1q43 // 499331 /// ENSRNOT00000017133 // LOC499331 // similar to hypothetical protein D030056L22 // 1q43 // 499331	0.00010684	0.01000042	0.01648845	0.23648178	0.0000349	0.41924346	0.21662461	100	1.10280291	1.49238355	1.06818812	1.11236916
7040260	ENSRNOT00000017892 // Trpm6 // transient receptor potential cation channel, subfamily M, member 6 // 1q43 // 293874	8.44e-21	0.01546947	7.93e-8	0.79307417	4.37e-9	0.17405381	0.01770042	99	1.02524182	2.5256089	1.14355398	0.7855502
7040314	NM_022407 // Aldh1a1 // aldehyde dehydrogenase 1 family, member A1 // 1q51 // 24188 /// ENSRNOT00000024000 // Aldh1a1 // aldehyde dehydrogenase 1 family, member A1 // 1q51 // 24188 /// AF001897 // Aldh1a1 // aldehyde dehydrogenase 1 family, member A1 // 1q	5.17e-17	0.29370493	0.00014391	0.02324343	0.0960366	0.00990068	0.17248721	0	1.7129367	0.72155759	0.56357962	0.74040393
7040397	NM_001014028 // Cgi67l // Cgi67 serine protease precursor-like // 1q51 // 309399 /// BC079229 // Cgi67l // Cgi67 serine protease precursor-like // 1q51 // 309399 /// ENSRNOT00000044486 // Cgi67l // Cgi67 serine protease precursor-like // 1q51 // 309399	0.0000026	0.38791592	0.42613385	0.50246664	0.10052682	0.63843991	0.67771711	0	0.91969064	1.18943819	1.05073863	1.04405463
7040413	NM_001107596 // Tmem2_predicted // transmembrane protein 2 (predicted) // 1q51 // 309400 /// ENSRNOT00000017212 // Tmem2_predicted // transmembrane protein 2 (predicted) // 1q51 // 309400	0.00001145	0.47663278	0.00678329	0.00614218	0.99594506	0.73718876	0.60883835	0	0.72973013	1.00470652	1.03966597	1.05280744
7040442	ENSRNOT00000054778 // Trpm3_predicted // transient receptor potential cation channel, subfamily M, member 3 (predicted) // 1q51 // 309407 /// ENSRNOT00000054779 // Trpm3_predicted // transient receptor potential cation channel, subfamily M, member 3 (predi	0.00741105	0.51560344	0.01178106	0.0853902	0.04987168	0.6406005	0.05734508	0	1.05330651	0.94272878	1.01394891	0.94604631
7040467	---	0.38972243	0.20567209	0.60886474	0.43338824	0.27371203	0.13310651	0.84846023	0	1.10158072	1.19234931	1.24054989	0.99854185
7040487	NM_057211 // Klf9 // Kruppel-like factor 9 // 1q51 // 117560 /// ENSRNOT00000019367 // Klf9 // Kruppel-like factor 9 // 1q51 // 117560 /// D12769 // Klf9 // Kruppel-like factor 9 // 1q51 // 117560	1.43e-14	0.0000325	0.01108793	0.00135836	0.00000186	9.74e-7	7.52e-9	-1111	0.73934415	0.58776079	0.57983937	0.47918049
7040513	NM_031779 // Apba1 // amyloid beta (A4) precursor protein-binding, family A, member 1 // 1q51 // 83589 /// ENSRNOT00000020123 // Apba1 // amyloid beta (A4) precursor protein-binding, family A, member 1 // 1q51 // 83589 /// AF029105 // Apba1 // amyloid beta	0.0116608	0.74041892	0.4589326	0.40720146	0.82336732	0.30877162	0.39243568	0	1.05033143	0.98327739	1.06743484	0.94730989
7040518	NM_001105760 // Ptar1 // protein prenyltransferase alpha subunit repeat containing 1 // 1q51 // 286972	8.12e-7	0.06924874	0.6324093	0.29806368	0.87939586	0.30380248	0.05235873	0	0.90080563	0.98909948	0.90650886	0.81232052
7040655	BC079347 // RGD1359349 // similar to hypothetical protein MGC34760 // 1q51 // 361744 /// ENSRNOT00000035123 // RGD1359349 // similar to hypothetical protein MGC34760 // 1q51 // 361744	1.09e-13	0.93362731	0.02019907	0.06990904	0.53113947	0.76994066	0.21329775	0	0.77076515	1.0916398	1.0623202	1.23963408
7040674	BC099233 // Dock8 // dedicator of cytokinesis 8 // 1q51 // 499337 /// ENSRNOT00000015668 // Dock8 // dedicator of cytokinesis 8 // 1q51 // 499337	1.81e-8	0.00647004	0.21231176	0.04988503	0.00162477	0.18878661	0.00179252	-1101	0.8269535	0.72716615	0.89283463	0.72164168
7040734	NM_053706 // Dmrt1 // doublesex and mab-3 related transcription factor 1 // 1q51 // 114498 /// ENSRNOT00000021779 // Dmrt1 // doublesex and mab-3 related transcription factor 1 // 1q51 // 114498 /// AF379608 // Dmrt1 // doublesex and mab-3 related transcri	0.14781537	0.94180979	0.96926269	0.81134442	0.85639362	0.91186583	0.67397424	0	1.00228737	0.98229153	0.98104576	1.04699837
7040738	NM_001106358 // Dmrt3_predicted // doublesex and mab-3 related transcription factor 3 (predicted) // 1q51 // 293976 /// ENSRNOT00000021792 // Dmrt3_predicted // doublesex and mab-3 related transcription factor 3 (predicted) // 1q51 // 293976	0.00495734	0.04330518	0.13990637	0.00307259	0.42981825	0.06737361	0.42382382	1000	1.42783147	1.08458513	1.22097167	1.08034636
7040741	NM_001107597 // Dmrt2_predicted // doublesex and mab-3 related transcription factor 2 (predicted) // 1q51 // 309430 /// ENSRNOT00000021828 // Dmrt2_predicted // doublesex and mab-3 related transcription factor 2 (predicted) // 1q51 // 309430	0.03602036	0.90839802	0.66912828	0.92553574	0.41025764	0.36044352	0.81912176	0	0.9907356	0.93118767	1.08292209	1.01976374
7040782	NM_001004446 // Smarca2 // SWI/SNF related, matrix associated, actin dependent regulator of chromatin, subfamily a, member 2 // 1q51 // 361745 /// ENSRNOT00000016740 // Smarca2 // SWI/SNF related, matrix associated, actin dependent regulator of chromatin,	3.54e-18	0.03886938	0.04376547	0.96430979	0.01421136	0.1243428	0.00440464	-101	1.00739	0.80406097	0.87591609	0.76259358
7040881	NM_013155 // Vldlr // very low density lipoprotein receptor // 1q51 // 25696 /// ENSRNOT00000035814 // Vldlr // very low density lipoprotein receptor // 1q51 // 25696 /// L35767 // Vldlr // very low density lipoprotein receptor // 1q51 // 25696	3.23e-13	0.08958355	0.06878325	0.28334935	0.06651202	0.01401242	0.37840168	0	1.14342906	0.80429389	0.72786292	0.88995609
7040992	NM_013032 // Slc1a1 // solute carrier family 1 (neuronal/epithelial high affinity glutamate transporter, system Xag), member 1 // 1q52 // 25550 /// ENSRNOT00000020272 // Slc1a1 // solute carrier family 1 (neuronal/epithelial high affinity glutamate transpo	3.72e-15	0.16074373	0.04284541	0.24362203	0.62960567	0.10951039	0.00835766	0	1.18050647	1.06501112	0.82403672	0.71019696
7040998	NM_001034854 // Ppapdc2 // phosphatidic acid phosphatase type 2 domain containing 2 // 1q52 // 619549 /// ENSRNOT00000020475 // Ppapdc2 // phosphatidic acid phosphatase type 2 domain containing 2 // 1q52 // 619549 /// BC081970 // Ppapdc2 // phosphatidic ac	2.67e-9	0.20641911	0.28805297	0.12741184	0.87704966	0.39890348	0.07983682	0	0.85946129	1.01429568	0.91964277	0.84986746
7041002	NM_001011941 // Cdc37l1 // cell division cycle 37 homolog (S. cerevisiae)-like 1 // 1q52 // 293886 /// ENSRNOT00000016000 // Cdc37l1 // cell division cycle 37 homolog (S. cerevisiae)-like 1 // 1q52 // 293886 /// BC083761 // Cdc37l1 // cell division cycle 3	8.93e-8	0.00983899	0.11367451	0.68554663	0.12299932	0.00068567	0.03290854	-11	0.97443891	0.89467591	0.76553247	0.85391173
7041029	NM_001013152 // Rcl1 // RNA terminal phosphate cyclase-like 1 // 1q52 // 309301 /// ENSRNOT00000020809 // Rcl1 // RNA terminal phosphate cyclase-like 1 // 1q52 // 309301 /// BC091413 // Rcl1 // RNA terminal phosphate cyclase-like 1 // 1q52 // 309301	3.85e-18	0.38327663	0.54005193	0.87934504	0.27909184	0.33141302	0.33037456	0	0.96494799	1.21545612	1.15297721	1.17304135
7041050	NM_031514 // Jak2 // Janus kinase 2 // 1q51-q53 // 24514 /// ENSRNOT00000021217 // Jak2 // Janus kinase 2 // 1q51-q53 // 24514 /// U13396 // Jak2 // Janus kinase 2 // 1q51-q53 // 24514 /// ENSRNOT00000020901 // Jak2 // Janus kinase 2 // 1q51-q53 // 24514	8.11e-16	0.14656176	0.00950855	0.00323343	0.90849786	0.09846432	0.74485212	0	0.74799074	0.99032547	0.86588622	1.02825501
7041061	ENSRNOT00000034421 // Cd274 // CD274 antigen // 1q52 // 499342	2.47e-12	0.1327726	0.04867597	0.72902121	0.69218417	0.02066791	0.04320707	0	0.96455054	0.95270555	0.73608541	0.77548342
7041063	NM_001107582 // Pdcd1lg2_predicted // programmed cell death 1 ligand 2 (predicted) // 1q52 // 309304 /// ENSRNOT00000021614 // Pdcd1lg2_predicted // programmed cell death 1 ligand 2 (predicted) // 1q52 // 309304	0.00106805	0.81916525	0.7550301	0.35148482	0.87179967	0.55869385	0.82317145	0	0.91502358	1.01958987	1.07553128	0.94932013
7041110	NM_001106348 // Mlana_predicted // melan-A (predicted) // 1q52 // 293890 /// ENSRNOT00000054764 // Mlana_predicted // melan-A (predicted) // 1q52 // 293890	0.1405812	0.38084572	0.27058273	0.55097569	0.05423717	0.42433385	0.92442407	0	0.93577407	0.76411412	1.15679577	0.98910157
7041124	NM_001014166 // Il33 // interleukin 33 // 1q52 // 361749 /// BC081993 // Il33 // interleukin 33 // 1q52 // 361749 /// ENSRNOT00000022056 // Il33 // interleukin 33 // 1q52 // 361749	1.29e-13	0.01913138	9.76e-8	0.21687214	0.00000123	0.37969613	0.04451474	101	0.85949766	2.56110324	1.10318184	1.29437036
7041132	NM_001106349 // Trpd52l3_predicted // tumor protein D52-like 3 (predicted) // 1q52 // 293894	0.66549498	0.12857144	0.70495802	0.26426357	0.07348713	0.35997989	0.72162603	0	0.85572781	0.78349309	0.8886925	0.97803107
7041140	NM_001107585 // Uhrf2_predicted // ubiquitin-like, containing PHD and RING finger domains 2 (predicted) // 1q52 // 309331 /// ENSRNOT00000015406 // Uhrf2_predicted // ubiquitin-like, containing PHD and RING finger domains 2 (predicted) // 1q52 // 309331	6.41e-8	0.01223887	0.36641271	0.04399327	0.8770384	0.02583462	0.02918926	0	0.86497747	0.98989261	0.8552187	0.85752926
7041159	NM_022704 // Mbl2 // mannose binding lectin 2 (protein C) // --- // 64668 /// ENSRNOT00000050984 // Mbl2 // mannose binding lectin 2 (protein C) // --- // 64668 /// ENSRNOT00000015536 // Mbl2 // mannose binding lectin 2 (protein C) // --- // 64668 /// M141	6.61e-23	0.7473104	0.39988607	0.37989748	0.52606204	0.3949141	0.22806124	0	0.91235066	0.90911834	1.09997795	1.1401449
7041178	---	0.20181907	0.18917416	0.95453966	0.41368702	0.64642872	0.96639671	0.62092253	0	0.91116771	0.94963085	1.00897529	0.94653451
7041215	NM_001107586 // Cstf2t_predicted // cleavage stimulation factor, 3' pre-RNA subunit 2, tau (predicted) // 1q52 // 309338	0.00000161	0.90614404	0.10610137	0.32241161	0.34844775	0.78165077	0.46439283	0	0.90874605	1.08381983	0.97157107	1.06790082
7041273	NM_133400 // Acf // apobec-1 complementation factor // 1q52 // 170912 /// AF442133 // Acf // apobec-1 complementation factor // 1q52 // 170912 /// ENSRNOT00000052256 // Acf // apobec-1 complementation factor // 1q52 // 170912	2.26e-17	0.41656695	0.2991494	0.09594221	0.69388002	0.74331047	0.71579937	0	0.85240147	0.96343592	0.97276243	0.96228039
7041326	NM_019263 // Minpp1 // multiple inositol polyphosphate histidine phosphatase 1 // 1q52 // 29688 /// ENSRNOT00000015017 // Minpp1 // multiple inositol polyphosphate histidine phosphatase 1 // 1q52 // 29688 /// AF012714 // Minpp1 // multiple inositol polypho	0.00036049	0.05002098	0.42885092	0.03127668	0.0295798	0.10917497	0.4829009	0	1.41443169	1.42066985	1.29709482	1.08015796
7041339	NM_001106375 // Papss2_predicted // 3'-phosphoadenosine 5'-phosphosulfate synthase 2 (predicted) // 1q52 // 294103 /// ENSRNOT00000054759 // Papss2_predicted // 3'-phosphoadenosine 5'-phosphosulfate synthase 2 (predicted) // 1q52 // 294103	1.83e-25	0.00843553	0.01038682	0.00022614	0.03319051	0.47712697	0.66671276	-1100	0.77396747	0.87273922	1.04454161	1.02723817
7041354	NM_031606 // Pten // phosphatase and tensin homolog // --- // 50557 /// ENSRNOT00000028143 // Pten // phosphatase and tensin homolog // --- // 50557 /// AF017185 // Pten // phosphatase and tensin homolog // --- // 50557	0.00189545	0.98815786	0.06224306	0.16974066	0.45791008	0.43610877	0.17188372	0	0.9066082	1.05824711	0.94611333	1.11237017
7041428	NM_017341 // Lipf // lipase, gastric // 1q52 // 50682 /// ENSRNOT00000027969 // Lipf // lipase, gastric // 1q52 // 50682	0.06047211	0.6054463	0.3971967	0.74784504	0.97599519	0.12195221	0.4911514	0	1.02580227	1.00042058	1.13078876	0.95323532
7041431	NM_001106374 // Lipk // lipase, family member K // 1q52 // 294094 /// ENSRNOT00000026299 // Lipk // lipase, family member K // 1q52 // 294094	0.17641938	0.11043423	0.09487348	0.00384187	0.79338163	0.40687163	0.81156415	0	1.19968248	1.01759417	1.05571863	0.98132061
7041434	ENSRNOT00000026242 // Lipn // lipase, family member N // 1q52 // 499345	0.06662062	0.18469915	0.82498126	0.53897607	0.28094099	0.80427701	0.99299365	0	1.03338093	1.06506696	0.98972131	1.00527482
7041440	ENSRNOT00000026219 // Lipl3_predicted // lipase-like, ab-hydrolase domain containing 3 (predicted) // 1q52 // 309528	0.28830962	0.30328528	0.88489181	0.38977734	0.83146616	0.2684502	0.7558534	0	1.06165463	1.02032709	1.07601318	1.02014181
7041442	NM_139194 // Fas // Fas (TNF receptor superfamily, member 6) // 1q52 // 246097 /// ENSRNOT00000049807 // Fas // Fas (TNF receptor superfamily, member 6) // 1q52 // 246097 /// D26113 // Fas // Fas (TNF receptor superfamily, member 6) // 1q52 // 246097 /// E	0.00000113	0.64764431	0.00882895	0.14775139	0.4267937	0.16539659	0.5894349	0	0.77795246	1.13497648	0.82494482	1.07786825
7041465	NM_001024753 // Ifit2 // interferon-induced protein with tetratricopeptide repeats 2 // 1q52 // 294091 /// ENSRNOT00000054757 // Ifit2 // interferon-induced protein with tetratricopeptide repeats 2 // 1q52 // 294091 /// BC097384 // Ifit2 // interferon-indu	1.14e-8	0.68080627	0.06588675	0.09218761	0.85829137	0.24968451	0.3931311	0	0.69061255	1.01481613	1.25014595	0.84958759
7041467	NM_001007694 // Ifit3 // interferon-induced protein with tetratricopeptide repeats 3 // 1q52 // 309526 /// ENSRNOT00000031025 // Ifit3 // interferon-induced protein with tetratricopeptide repeats 3 // 1q52 // 309526 /// BC079079 // Ifit3 // interferon-indu	0.0000196	0.4850622	0.77994961	0.63137031	0.78447302	0.29040178	0.62717148	0	1.09940194	0.94628209	1.2706339	1.09830183
7041477	---	0.0369673	0.23437118	0.58820063	0.19952783	0.7419964	0.2466598	0.89862361	0	0.79118641	1.04772761	0.84410086	1.01921572
7041485	NM_001107609 // Mphosph1_predicted // M-phase phosphoprotein 1 (predicted) // 1q52 // 309523	3.18e-12	0.00712825	0.01462717	0.35225054	0.01878556	0.85032016	0.00005136	101	1.10524653	1.30181159	1.0296874	1.71521773
7041486	---	1.95e-7	0.35137364	0.19152081	0.05736709	0.60932017	0.34661641	0.68396794	0	0.78094515	1.0618014	0.87895102	0.94866096
7041540	ENSRNOT00000025412 // Rpp30 // ribonuclease P/MRP 30 // 1q53 // 685332 /// ENSRNOT00000025412 // LOC687772 // similar to Ribonuclease P protein subunit p30 (RNaseP protein p30) (RNase P subunit 2) // --- // 687772	2.61e-10	0.35907098	0.01317475	0.2157578	0.0064418	0.93337933	0.32325261	0	0.87133841	1.43587045	0.99910437	1.11464292
7041584	NM_001107608 // Hectd2_predicted // HECT domain containing 2 (predicted) // 1q53 // 309514 /// ENSRNOT00000024963 // Hectd2_predicted // HECT domain containing 2 (predicted) // 1q53 // 309514	4.59e-9	0.54734904	0.67019286	0.56796638	0.86378621	0.98380417	0.22798002	0	0.96066666	1.02143958	0.99791892	0.85969864
7041604	NM_001107607 // Tnks2_predicted // tankyrase, TRF1-interacting ankyrin-related ADP-ribose polymerase 2 (predicted) // 1q53 // 309512 /// ENSRNOT00000039942 // Tnks2_predicted // tankyrase, TRF1-interacting ankyrin-related ADP-ribose polymerase 2 (predicted	2.25e-9	0.0940932	0.00447135	0.0011343	0.034608	0.07345549	0.54821316	0	0.80425633	1.13731275	0.89741036	0.9630841
7041609	ENSRNOT00000054751 // Btaf1 // BTAF1 RNA polymerase II, B-TFIID transcription factor-associated, (Mot1 homolog, S. cerevisiae) // 1q53 // 368042	0.0000329	0.41288281	0.19043343	0.09409018	0.55033136	0.18385405	0.80744785	0	0.8621559	1.05293434	0.8983776	1.01835267
7041635	NM_001106372 // March5_predicted // membrane-associated ring finger (C3HC4) 5 (predicted) // 1q53 // 294079 /// ENSRNOT00000023562 // March5_predicted // membrane-associated ring finger (C3HC4) 5 (predicted) // 1q53 // 294079 /// BC158801 // March5_predict	3.83e-11	0.61393356	0.63290883	0.47623452	0.32918038	0.97613101	0.98975967	0	1.0763408	1.10627211	1.00644164	1.01085739
7041667	NM_024385 // Hhex // hematopoietically expressed homeobox // 1q53 // 79237 /// ENSRNOT00000022384 // Hhex // hematopoietically expressed homeobox // 1q53 // 79237 /// BC088135 // Hhex // hematopoietically expressed homeobox // 1q53 // 79237	6.94e-16	0.67766815	0.90440349	0.8955072	0.41527031	0.88231119	0.88203685	0	1.00411524	1.18697607	0.951205	1.02781588
7041703	NM_001025646 // Cep55 // centrosomal protein 55 // 1q53 // 294074 /// ENSRNOT00000022133 // Cep55 // centrosomal protein 55 // 1q53 // 294074 /// BC098013 // Cep55 // centrosomal protein 55 // 1q53 // 294074	1.38e-11	0.00233221	0.78665259	0.12747193	0.01402021	0.22607858	0.03677903	0	1.17284019	1.31747924	1.14620582	1.25884707
7041706	NM_001047088 // Gpr120_predicted // G protein-coupled receptor 120 (predicted) // 1q53 // 294075 /// ENSRNOT00000034563 // Gpr120_predicted // G protein-coupled receptor 120 (predicted) // 1q53 // 294075 /// AB207868 // Gpr120_predicted // G protein-couple	2.41e-14	0.47833767	0.68487111	0.4980713	0.70632859	0.96599675	0.23334073	0	1.21229579	1.09950497	1.01563748	1.3561431
7041708	NM_001108522 // Pde6c_predicted // phosphodiesterase 6C, cGMP specific, cone, alpha prime (predicted) // 1q53 // 361752 /// ENSRNOT00000022317 // Pde6c_predicted // phosphodiesterase 6C, cGMP specific, cone, alpha prime (predicted) // 1q53 // 361752	0.00000343	0.65200653	0.08969251	0.04067684	0.47101859	0.54004779	0.25070595	0	1.10780246	1.03465999	0.9713631	0.94513942
7041724	NM_145769 // Lgi1 // leucine-rich repeat LGI family, member 1 // 1q53 // 252892 /// ENSRNOT00000020411 // Lgi1 // leucine-rich repeat LGI family, member 1 // 1q53 // 252892 /// BC089222 // Lgi1 // leucine-rich repeat LGI family, member 1 // 1q53 // 252892	0.02162105	0.52638979	0.73447262	0.39359039	0.62885472	0.67772014	0.45598909	0	1.07621152	0.959384	1.03210298	1.06260521
7041731	NM_053758 // Plce1 // phospholipase C, epsilon 1 // 1q53 // 114633 /// ENSRNOT00000019771 // Plce1 // phospholipase C, epsilon 1 // 1q53 // 114633 /// AF323615 // Plce1 // phospholipase C, epsilon 1 // 1q53 // 114633	1.03e-13	0.00085486	0.12834553	0.94481934	0.00311438	0.15632427	0.00433479	-101	0.99811196	0.77038935	0.89126045	0.7801502
7041758	---	0.19299895	0.9509188	0.37063411	0.41825154	0.94018309	0.73573752	0.22002395	0	0.81797392	1.02182703	0.94098548	1.27669639
7041770	NM_019184 // Cyp2c // cytochrome P450, subfamily IIC (mephenytoin 4-hydroxylase) // 1q53 // 29277 /// ENSRNOT00000017310 // Cyp2c // cytochrome P450, subfamily IIC (mephenytoin 4-hydroxylase) // 1q53 // 29277 /// J02657 // Cyp2c // cytochrome P450, subfami	0.00030168	0.30914494	0.20484659	0.33459184	0.09329952	0.26806361	0.36558307	0	1.11237292	1.20310862	0.90923066	1.09527115
7041790	NM_001013904 // LOC293989 // cytochrome P450-like // 1q53 // 293989 /// M18336 // LOC293989 // cytochrome P450-like // 1q53 // 293989 /// ENSRNOT00000054742 // Cyp2c6_predicted // cytochrome P450, subfamily IIC6 (predicted) // 1q53 // 246070 /// ENSRNOT000	1.02e-19	0.75988922	0.20285309	0.73514861	0.57234344	0.04597963	0.59132731	0	1.0646699	1.12431259	0.56124543	1.12295181
7041897	---	0.57734865	0.50025376	0.28333818	0.23796083	0.14816685	0.59549446	0.3542268	0	1.16799446	0.83005856	1.04161441	1.11278088
7041900	NM_022587 // Entpd1 // ectonucleoside triphosphate diphosphohydrolase 1 // 1q54 // 64519 /// U81295 // Entpd1 // ectonucleoside triphosphate diphosphohydrolase 1 // 1q54 // 64519	0.00000951	0.21906252	0.03560253	0.03609831	0.0818755	0.60580189	0.82462871	0	0.71617613	0.76932544	0.93335669	1.03716035
7041913	NM_001106369 // Ccnj_predicted // cyclin J (predicted) // 1q54 // 294053 /// ENSRNOT00000019521 // Ccnj_predicted // cyclin J (predicted) // 1q54 // 294053	0.06254894	0.11892179	0.72203943	0.38997204	0.58665279	0.26120052	0.06267993	0	0.93346873	0.95101875	0.9010353	0.8315873
7041917	BC099801 // RGD1305314 // similar to KIAA0335 // 1q54 // 309478 /// ENSRNOT00000054717 // RGD1305314 // similar to KIAA0335 // 1q54 // 309478	1.95e-9	0.68461076	0.01843592	0.01024147	0.8810194	0.7922072	0.06851307	0	0.76799834	1.01595526	0.97893425	1.20909171
7041923	NM_001012461 // Dntt // deoxynucleotidyltransferase, terminal // 1q54 // 294051 /// ENSRNOT00000018669 // Dntt // deoxynucleotidyltransferase, terminal // 1q54 // 294051 /// BC089904 // Dntt // deoxynucleotidyltransferase, terminal // 1q54 // 294051	0.0645403	0.31795447	0.60235334	0.1828181	0.57796707	0.28730044	0.82778199	0	1.09193872	1.03348064	1.06878358	0.98740409
7041952	ENSRNOT00000036791 // Lcor // ligand dependent nuclear receptor corepressor // 1q54 // 365462	4.95e-13	0.06058078	0.43398685	0.04930633	0.80581956	0.05737423	0.11110166	0	0.84410916	0.98151921	0.86310759	0.88017187
7041960	ENSRNOT00000036414 // Lcor // ligand dependent nuclear receptor corepressor // 1q54 // 365462	8.6e-8	0.19959254	0.9119475	0.61545638	0.17065736	0.42344578	0.41519778	0	0.95217884	0.86540323	0.90999938	0.90312371
7042016	NM_012571 // Got1 // glutamate oxaloacetate transaminase 1, soluble // 1q54 // 24401 /// ENSRNOT00000022309 // Got1 // glutamate oxaloacetate transaminase 1, soluble // 1q54 // 24401 /// BC061877 // Got1 // glutamate oxaloacetate transaminase 1, soluble //	4.91e-11	0.35231489	0.01129102	0.00690839	0.5883776	0.04211971	0.0737263	0	1.20280184	0.95934131	0.86888626	0.87950408
7042049	NM_040669 // Hps1 // Hermansky-Pudlak syndrome 1 homolog (human) // 1q54 // 114638 /// ENSRNOT00000021519 // Hps1 // Hermansky-Pudlak syndrome 1 homolog (human) // 1q54 // 114638 /// BC099744 // Hps1 // Hermansky-Pudlak syndrome 1 homolog (human) // 1q54 /	1.99e-7	0.66929485	0.03248973	0.44631504	0.86242964	0.3066681	0.72106916	0	1.10938702	1.02973634	1.17679318	0.9529261
7042063	BC079368 // RGD1303232 // Phytn_dehydro and Pyr_redox domain containing protein RGD1303232 // 1q54 // 309381 /// ENSRNOT00000021257 // RGD1303232 // Phytn_dehydro and Pyr_redox domain containing protein RGD1303232 // 1q54 // 309381	1.46e-7	0.93347294	0.00916607	0.94628425	0.22926666	0.65494233	0.16536212	0	1.0107803	1.17132903	1.06633646	0.82216837
7042159	ENSRNOT00000020568 // Crtac1 // cartilage acidic protein 1 // 1q54 // 171438 /// BC089944 // Crtac1 // cartilage acidic protein 1 // 1q54 // 171438	0.27249582	0.81679842	0.33490547	0.59193141	0.12947335	0.78476512	0.44965792	0	1.03162932	0.86795656	0.98229903	1.06837667
7042186	NM_134373 // Avpi1 // arginine vasopressin-induced 1 // 1q54 // 171386 /// ENSRNOT00000019978 // Avpi1 // arginine vasopressin-induced 1 // 1q54 // 171386	2.97e-11	0.33041332	0.00581075	0.24830681	0.02539489	0.30227383	0.41129258	0	1.19203389	1.42060593	0.86539809	1.12092655
7042194	BC091345 // RGD1307336 // similar to hypothetical protein // 1q54 // 293950 /// ENSRNOT00000037490 // RGD1307336 // similar to hypothetical protein // 1q54 // 293950	0.04403493	0.6169528	0.92210618	0.81452371	0.7996665	0.99750542	0.45355723	0	0.96031083	1.03286204	1.02767234	1.08960529
7042287	NM_031839 // Cyp2c23 // cytochrome P450, family 2, subfamily c, polypeptide 23 // 1q54 // 83790 /// ENSRNOT00000017840 // Cyp2c23 // cytochrome P450, family 2, subfamily c, polypeptide 23 // 1q54 // 83790 /// BC078707 // Cyp2c23 // cytochrome P450, family	9.89e-28	0.16113794	0.00031271	0.79085945	0.00010133	0.28479953	0.20084692	0	1.02496981	0.65767213	0.90923648	1.11290997
7042315	NM_031841 // Scd2 // stearoyl-Coenzyme A desaturase 2 // 1q54 // 83792 /// ENSRNOT00000018090 // Scd2 // stearoyl-Coenzyme A desaturase 2 // 1q54 // 83792 /// AB032243 // Scd2 // stearoyl-Coenzyme A desaturase 2 // 1q54 // 83792	6.42e-11	0.01676853	0.0000426	0.46408149	0.00046301	0.37933582	0.0000715	101	0.70196251	2.96417863	1.25545612	3.71506765
7042332	NM_001106359 // Wnt8b_predicted // wingless related MMTV integration site 8b (predicted) // 1q54 // 293990 /// ENSRNOT00000018815 // Wnt8b_predicted // wingless related MMTV integration site 8b (predicted) // 1q54 // 293990	0.75838614	0.50520924	0.29259645	0.05824816	0.75706703	0.67907087	0.75405351	0	0.8035317	0.97041338	1.02984519	1.03157267
7042333	BC158810 // Hif1an_predicted // hypoxia-inducible factor 1, alpha subunit inhibitor (predicted) // 1q54 // 309434 /// ENSRNOT00000019070 // Hif1an_predicted // hypoxia-inducible factor 1, alpha subunit inhibitor (predicted) // 1q54 // 309434	1.72e-7	0.31375341	0.08354138	0.90265225	0.00933548	0.87475929	0.85205082	0	0.99521511	1.19561665	0.98785453	1.01141291
7042374	ENSRNOT00000019634 // RGD1560300_predicted // similar to chromosome 10 open reading frame 6 (predicted) // 1q54 // 499360 /// XM_001062922 // RGD1560300_predicted // similar to chromosome 10 open reading frame 6 (predicted) // 1q54 // 499360 /// ENSRNOT000	1.86e-7	0.00498751	0.6174992	0.03041383	0.23179762	0.00772114	0.19348715	-1010	0.77967447	0.87997962	0.74046758	0.86896843
7042382	ENSRNOT00000019956 // Sema4g_predicted // sema domain, immunoglobulin domain (Ig), transmembrane domain (TM) and short cytoplasmic domain, (semaphorin) 4G (predicted) // 1q54 // 361764	2.71e-18	0.06241227	0.00011935	0.53468392	0.24655636	0.0032516	0.00541382	0	1.04158405	0.92215762	0.78046331	0.79260215
7042413	NM_001014247 // Lzts2 // leucine zipper, putative tumor suppressor 2 // 1q54 // 365468 /// ENSRNOT00000048843 // Lzts2 // leucine zipper, putative tumor suppressor 2 // 1q54 // 365468 /// BC083580 // Lzts2 // leucine zipper, putative tumor suppressor 2 //	8.96e-7	0.1751617	0.55456927	0.08840249	0.32675739	0.22716254	0.96769392	0	1.15557675	1.0837604	1.10961496	1.00528794
7042417	NM_022948 // Sfxn3 // sideroflexin 3 // 1q54 // 65042 /// ENSRNOT00000021171 // Sfxn3 // sideroflexin 3 // 1q54 // 65042 /// BC062043 // Sfxn3 // sideroflexin 3 // 1q54 // 65042	0.0000814	0.4326677	0.02892172	0.41476326	0.81910731	0.3286795	0.02446453	0	0.93134544	0.98631646	1.08648702	0.80813632
7042447	NM_001007148 // Btrc // beta-transducin repeat containing // 1q54 // 361765 /// ENSRNOT00000022426 // Btrc // beta-transducin repeat containing // 1q54 // 361765 /// BC085125 // Btrc // beta-transducin repeat containing // 1q54 // 361765	4.41e-15	0.57136943	0.01802508	0.02515961	0.34350944	0.57976427	0.39295818	0	0.86302943	1.07072809	1.03588071	0.94754129
7042479	NM_001013905 // RGD1307648 // similar to CG13901-PA // 1q54 // 294004 /// BC078988 // RGD1307648 // similar to CG13901-PA // 1q54 // 294004 /// ENSRNOT00000023278 // RGD1307648 // similar to CG13901-PA // 1q54 // 294004	0.00415991	0.78072277	0.77165376	0.54823435	0.88379217	0.80150099	0.65099361	0	1.09341087	1.0592442	0.96724412	1.0790698
7042499	---	0.04494728	0.96987791	0.43652579	0.88474759	0.55010687	0.40767502	0.97163452	0	1.05392468	1.18381223	0.85059279	0.96790687
7042520	NM_181432 // Hps6 // Hermansky-Pudlak syndrome 6 // 1q54 // 309446 /// ENSRNOT00000024898 // Hps6 // Hermansky-Pudlak syndrome 6 // 1q54 // 309446 /// BC086975 // Hps6 // Hermansky-Pudlak syndrome 6 // 1q54 // 309446	0.05836135	0.60040388	0.69560967	0.95924334	0.41485143	0.82205305	0.44861121	0	1.00590487	1.10089023	1.02697161	1.07850227
7042529	NM_001106363 // Pprc1_predicted // peroxisome proliferative activated receptor, gamma, coactivator-related 1 (predicted) // 1q54 // 294007 /// ENSRNOT00000025221 // Pprc1_predicted // peroxisome proliferative activated receptor, gamma, coactivator-related	1.03e-7	0.48689587	0.97263291	0.74912273	0.7922402	0.45428825	0.90204703	0	1.01677825	1.0284654	1.0648599	1.00877157
7042532	NM_022869 // Nolc1 // nucleolar and coiled-body phosphoprotein 1 // 1q54 // 64896 /// ENSRNOT00000025791 // Nolc1 // nucleolar and coiled-body phosphoprotein 1 // 1q54 // 64896 /// M94287 // Nolc1 // nucleolar and coiled-body phosphoprotein 1 // 1q54 // 64	0.00000041	0.11362921	0.86447771	0.19807906	0.13687744	0.53393925	0.54179016	0	1.18120036	1.23392684	1.08761335	1.07432218
7042539	NM_001107602 // Elovl3_predicted // elongation of very long chain fatty acids (FEN1/Elo2, SUR4/Elo3, yeast)-like 3 (predicted) // 1q54 // 309449 /// ENSRNOT00000025938 // Elovl3_predicted // elongation of very long chain fatty acids (FEN1/Elo2, SUR4/Elo3,	0.51066768	0.00510781	0.10030176	0.51520368	0.06032285	0.01698032	0.19542716	0	0.9641717	0.89388631	0.8683157	1.08448361
7042541	ENSRNOT00000036156 // Gbf1 // golgi-specific brefeldin A-resistance factor 1 // 1q54 // 309451	6.97e-9	0.3903104	0.1082697	0.80707112	0.7963638	0.84977231	0.03925425	0	0.98474024	0.97900963	0.98640413	0.85622209
7042559	NM_001008349 // Nfkb2 // nuclear factor of kappa light polypeptide gene enhancer in B-cells 2, p49/p100 // 1q54 // 309452 /// ENSRNOT00000026235 // Nfkb2 // nuclear factor of kappa light polypeptide gene enhancer in B-cells 2, p49/p100 // 1q54 // 309452 //	5.82e-16	0.47386152	0.12976455	0.68596494	0.81495284	0.52617103	0.09977398	0	0.96382949	1.02399438	0.9529064	0.85238521
7042568	NM_001107603 // Fbxl15_predicted // F-box and leucine-rich repeat protein 15 (predicted) // 1q54 // 309453 /// ENSRNOT00000026471 // Fbxl15_predicted // F-box and leucine-rich repeat protein 15 (predicted) // 1q54 // 309453	0.6397625	0.14464266	0.24107457	0.48005075	0.1473083	0.02826124	0.90726536	0	1.05738747	1.12867472	1.19726606	0.99521653
7042570	BC083852 // RGD1309313 // similar to RIKEN cDNA 4930538D17 // 1q54 // 309454 /// ENSRNOT00000052210 // RGD1309313 // similar to RIKEN cDNA 4930538D17 // 1q54 // 309454	3.62e-14	0.19568442	0.02695625	0.05713757	0.16251661	0.27234812	0.6081263	0	1.35123055	1.23961224	1.1826178	1.06932395
7042576	NM_001024899 // Sufu // suppressor of fused homolog (Drosophila) // 1q54 // 361769 /// ENSRNOT00000026987 // Sufu // suppressor of fused homolog (Drosophila) // 1q54 // 361769 /// BC097447 // Sufu // suppressor of fused homolog (Drosophila) // 1q54 // 3617	0.00349639	0.01221508	0.06374769	0.2942904	0.64407738	0.98041227	0.00055566	-1	0.94183774	0.9711621	1.00328217	0.80121486
7042607	NM_001013072 // Sfxn2 // sideroflexin 2 // 1q54 // 294011 /// ENSRNOT00000027112 // Sfxn2 // sideroflexin 2 // 1q54 // 294011 /// BC081888 // Sfxn2 // sideroflexin 2 // 1q54 // 294011	1.59e-14	0.50427104	0.76549012	0.74921602	0.81945694	0.50162878	0.30387314	0	0.94429157	1.01201409	0.92375079	0.8784455
7042630	BC088414 // RGD1305793 // similar to hypothetical protein FLJ20154 // 1q54 // 309456 /// ENSRNOT00000027118 // RGD1305793 // similar to hypothetical protein FLJ20154 // 1q54 // 309456 /// ENSRNOT00000049867 // RGD1305793 // similar to hypothetical protein	6.41e-11	0.10797719	0.62069199	0.03844543	0.2221971	0.21500281	0.22250732	0	0.7486471	0.85801587	0.85163199	0.86358617
7042667	NM_080890 // As3mt // arsenic (+3 oxidation state) methyltransferase // 1q54 // 140925 /// ENSRNOT00000027223 // As3mt // arsenic (+3 oxidation state) methyltransferase // 1q54 // 140925 /// AF393243 // As3mt // arsenic (+3 oxidation state) methyltransfera	4.97e-12	0.99814369	0.81503748	0.95675674	0.98575257	0.73066504	0.69769399	0	0.98829129	1.00613731	0.9692445	1.04064214
7042688	NM_001011942 // Cnnm2 // cyclin M2 // 1q54 // 294014 /// ENSRNOT00000054699 // Cnnm2 // cyclin M2 // 1q54 // 294014 /// BC085930 // Cnnm2 // cyclin M2 // 1q54 // 294014	8.43e-14	0.05596938	0.00655234	0.14876389	0.25124874	0.40802703	0.00028445	0	0.90111588	1.08422677	0.95212336	0.75161219
7042712	NM_019128 // Ina // internexin neuronal intermediate filament protein, alpha // 1q54 // 24503 /// ENSRNOT00000027417 // Ina // internexin neuronal intermediate filament protein, alpha // 1q54 // 24503	0.15970934	0.22720692	0.67993998	0.98424255	0.89092137	0.55932047	0.11651109	0	0.99506303	1.00777624	1.04678399	1.15758804
7042716	NM_001106365 // Taf5_predicted // TAF5 RNA polymerase II, TATA box binding protein (TBP)-associated factor (predicted) // 1q54 // 294018 /// ENSRNOT00000027482 // Taf5_predicted // TAF5 RNA polymerase II, TATA box binding protein (TBP)-associated factor (p	0.000274	0.50621029	0.1688885	0.85027151	0.13623606	0.97402265	0.36046971	0	0.95887308	1.22395965	1.00779999	1.11370682
7042717	NM_001107604 // Pdcd11_predicted // programmed cell death protein 11 (predicted) // 1q54 // 309458 /// ENSRNOT00000027521 // Pdcd11_predicted // programmed cell death protein 11 (predicted) // 1q54 // 309458	4.13e-11	0.86929513	0.66740416	0.39089907	0.67376763	0.91708872	0.35678255	0	1.05124114	1.02748524	0.9926597	0.94764075
7042722	NM_001107605 // Neurl // neuralized-like homolog (Drosophila) // 1q54 // 309459 /// ENSRNOT00000027567 // Neurl // neuralized-like homolog (Drosophila) // 1q54 // 309459	0.00000448	0.16999732	0.70633405	0.28388793	0.87206643	0.16218367	0.5508111	0	1.10754761	0.99056719	1.13329563	1.05208166
7042758	NM_019349 // Slk // STE20-like kinase (yeast) // 1q54 // 54308 /// ENSRNOT00000015495 // Slk // STE20-like kinase (yeast) // 1q54 // 54308	6.38e-8	0.14641839	0.10961485	0.02263937	0.49607938	0.08093379	0.84500863	0	0.76980552	0.92488811	0.81870471	1.01690775
7042793	NM_001007602 // Gsto1 // glutathione S-transferase omega 1 // 1q54 // 114846 /// ENSRNOT00000016851 // Gsto1 // glutathione S-transferase omega 1 // 1q54 // 114846 /// BC079363 // Gsto1 // glutathione S-transferase omega 1 // 1q54 // 114846	1.65e-7	0.7357101	0.04516732	0.31852946	0.13206314	0.26196126	0.73661774	0	1.06558551	1.10835411	0.92653118	0.97641254
7042805	NM_001012071 // Gsto2 // glutathione S-transferase omega 2 // 1q54 // 309465 /// ENSRNOT00000017186 // Gsto2 // glutathione S-transferase omega 2 // 1q54 // 309465 /// BC079295 // Gsto2 // glutathione S-transferase omega 2 // 1q54 // 309465	0.0000851	0.23092555	0.02955195	0.62067858	0.45184092	0.16158784	0.01374105	0	0.94538701	1.08628696	0.83826524	0.7333915
7043189	NM_013160 // Mxi1 // Max interacting protein 1 // 1q55 // 25701 /// ENSRNOT00000048124 // Mxi1 // Max interacting protein 1 // 1q55 // 25701 /// ENSRNOT00000042822 // Mxi1 // Max interacting protein 1 // 1q55 // 25701 /// BC081824 // Mxi1 // Max interactin	0.00223998	0.48734968	0.22740905	0.09713613	0.77568613	0.50994792	0.86404392	0	1.4276196	0.95695252	1.13916882	1.03375834
7043230	NM_133578 // Dusp5 // dual specificity phosphatase 5 // 1q55 // 171109 /// ENSRNOT00000018889 // Dusp5 // dual specificity phosphatase 5 // 1q55 // 171109 /// AF013144 // Dusp5 // dual specificity phosphatase 5 // 1q55 // 171109	2.02e-12	0.32387242	0.00571576	0.18828274	0.07509991	0.08443673	0.08399678	0	1.1691232	1.2124233	1.21322977	0.81972411
7043235	NM_031583 // Smc3 // structural maintenace of chromosomes 3 // 1q55 // 29486 /// U82626 // Smc3 // structural maintenace of chromosomes 3 // 1q55 // 29486 /// ENSRNOT00000019560 // Smc3 // structural maintenace of chromosomes 3 // 1q55 // 29486 /// ENSRNOT	7.7e-9	0.2753633	0.16890713	0.16903135	0.48908186	0.04561018	0.83009583	0	0.85180796	1.07745579	0.79079935	1.02386017
7043276	NM_022265 // Pdcd4 // programmed cell death 4 // 1q55 // 64031 /// ENSRNOT00000020155 // Pdcd4 // programmed cell death 4 // 1q55 // 64031 /// AF239739 // Pdcd4 // programmed cell death 4 // 1q55 // 64031	6.44e-7	0.12844195	0.00530363	0.0296782	0.2847589	0.00753452	0.03366287	0	1.23811815	0.89996747	0.76579191	0.81179931
7043327	NM_001106200 // Tectb_predicted // tectorin beta (predicted) // 1q55 // 292124 /// ENSRNOT00000021041 // Tectb_predicted // tectorin beta (predicted) // 1q55 // 292124	0.08104663	0.3193913	0.13050828	0.25127895	0.15278244	0.12405551	0.2440836	0	1.14304972	1.14479933	0.85516625	1.12716771
7043337	NM_053607 // Acsl5 // acyl-CoA synthetase long-chain family member 5 // 1q55 // 94340 /// BC072497 // Acsl5 // acyl-CoA synthetase long-chain family member 5 // 1q55 // 94340	3.48e-12	0.05075937	0.05594862	0.00250178	0.60578618	0.76441785	0.07567767	0	1.17726063	0.9754728	1.01584672	1.09835817
7043379	ENSRNOT00000019655 // LOC679869 // similar to transcription factor 7-like 2, T-cell specific, HMG-box // 1q55 // 679869 /// ENSRNOT00000051566 // LOC679869 // similar to transcription factor 7-like 2, T-cell specific, HMG-box // 1q55 // 679869	5.88e-10	0.00361519	0.05607381	0.00089714	0.63755378	0.54500629	0.10018367	-1000	0.77003218	0.97158133	1.04618986	0.88965631
7043426	NM_001001505 // Habp2 // hyaluronic acid binding protein 2 // 1q55 // 292126 /// ENSRNOT00000044183 // Habp2 // hyaluronic acid binding protein 2 // 1q55 // 292126 /// AB177406 // Habp2 // hyaluronic acid binding protein 2 // 1q55 // 292126 /// ENSRNOT0000	1.41e-22	0.28359342	0.03378681	0.0891155	0.96498772	0.34513391	0.02358352	0	0.81858317	1.00966835	1.11955484	0.76431812
7043433	NM_022260 // Casp7 // caspase 7 // 1q55 // 64026 /// ENSRNOT00000022693 // Casp7 // caspase 7 // 1q55 // 64026 /// BC070936 // Casp7 // caspase 7 // 1q55 // 64026	1.76e-15	0.21980465	0.03967701	0.979041	0.15367418	0.48162925	0.03296638	0	0.9850802	1.19313238	1.08398584	1.31055215
7043437	ENSRNOT00000022724 // RGD1559884_predicted // similar to RIKEN cDNA 9930023K05 (predicted) // 1q55 // 499377	0.00000171	0.331261	0.00957639	0.69063115	0.21612277	0.02261758	0.1288934	0	0.97392542	1.0849946	0.86939401	0.91058343
7043452	NM_001107444 // Nhlrc2_predicted // NHL repeat containing 2 (predicted) // 1q55 // 307986 /// ENSRNOT00000022788 // Nhlrc2_predicted // NHL repeat containing 2 (predicted) // 1q55 // 307986	4.08e-9	0.39164281	0.00405922	0.51628278	0.66211539	0.82804423	0.00988607	0	0.94521356	1.05104685	1.0277052	0.7540508
7043464	NM_012701 // Adrb1 // adrenergic receptor, beta 1 // 1q55 // 24925 /// ENSRNOT00000022813 // Adrb1 // adrenergic receptor, beta 1 // 1q55 // 24925	0.00041112	0.45357596	0.97350689	0.95606859	0.52558106	0.66323504	0.56701189	0	1.01322956	1.07565102	1.05231954	1.05971575
7043475	NM_001106202 // Tdrd1_predicted // tudor domain containing 1 (predicted) // 1q55 // 292129 /// ENSRNOT00000023024 // Tdrd1_predicted // tudor domain containing 1 (predicted) // 1q55 // 292129	0.02749718	0.11734603	0.39252164	0.82789295	0.68992721	0.04774492	0.17417952	0	0.99071961	1.01804053	1.10380895	1.06735242
7043477	---	0.00741406	0.77716014	0.27868938	0.30867958	0.33153438	0.68013653	0.66754066	0	1.07500833	0.93915235	1.03251178	1.0370078
7043515	ENSRNOT00000023247 // RGD1306116_predicted // LOC361774 (predicted) // 1q55 // 361774	7.17e-13	0.05129186	0.0423094	0.204657	0.38745443	0.4916	0.0013013	0	0.88414083	0.92867144	1.06223616	0.71380491
7043522	NM_001012173 // Trub1 // TruB pseudouridine (psi) synthase homolog 1 (E. coli) // 1q55 // 361775 /// ENSRNOT00000023309 // Trub1 // TruB pseudouridine (psi) synthase homolog 1 (E. coli) // 1q55 // 361775 /// BC087683 // Trub1 // TruB pseudouridine (psi) sy	5.85e-10	0.52023016	0.1937524	0.042578	0.61354844	0.55692674	0.51570842	0	1.20673209	1.05335936	0.95234327	0.93996128
7043535	ENSRNOT00000023414 // Atrnl1 // attractin like 1 // 1q55 // 307992	3.39e-8	0.03045255	0.24306101	0.02343752	0.0084392	0.05813375	0.4851146	-1100	0.79638498	0.779211	0.83656321	0.94256024
7043602	NM_001014169 // LOC361776 // LOC361776 // 1q55 // 361776 /// ENSRNOT00000036012 // LOC361776 // LOC361776 // 1q55 // 361776 /// BC079324 // LOC361776 // LOC361776 // 1q55 // 361776	0.08168156	0.88967317	0.93076643	0.9138685	0.63822871	0.69496905	0.88554951	0	0.99620971	0.96529764	1.02814438	0.99342456
7043626	NM_013161 // Pnlip // pancreatic lipase // 1q55 // 25702 /// ENSRNOT00000024065 // Pnlip // pancreatic lipase // 1q55 // 25702 /// M58369 // Pnlip // pancreatic lipase // 1q55 // 25702	9.67e-13	0.00241299	7.86e-7	0.74522284	3.11e-10	0.91922982	0.92243918	-100	1.10876266	0.06471935	1.03678207	0.96223552
7043637	NM_032081 // Pnliprp1 // pancreatic lipase related protein 1 // 1q55 // 84028 /// ENSRNOT00000024164 // Pnliprp1 // pancreatic lipase related protein 1 // 1q55 // 84028	7.2e-11	0.0007311	2.37e-7	0.84657134	3.07e-11	0.87703845	0.71040768	-100	0.93212938	0.03374574	1.06051995	0.87644718
7043646	NM_057206 // Pnliprp2 // pancreatic lipase-related protein 2 // 1q55 // 117554 /// L09216 // Pnliprp2 // pancreatic lipase-related protein 2 // 1q55 // 117554	1.65e-12	0.0256833	0.0000104	0.91250705	4.42e-8	0.29218633	0.54679384	-100	1.02556204	0.18534177	1.21597766	1.13429027
7043672	ENSRNOT00000024692 // RGD1308333_predicted // similar to enolase (46.6 kD) (2J223) (predicted) // 1q55 // 292138	0.00012686	0.30196251	0.00680683	0.16586192	0.38785295	0.35651313	0.00102878	0	0.91547434	0.94774506	1.0607371	1.2515441
7043689	NM_001003820 // Kcnk18 // potassium channel, subfamily K, member 18 // 1q55 // 445371 /// ENSRNOT00000042977 // Kcnk18 // potassium channel, subfamily K, member 18 // 1q55 // 445371 /// AY567970 // Kcnk18 // potassium channel, subfamily K, member 18 // 1q5	0.53049396	0.27167784	0.89577521	0.64955332	0.93827659	0.30385898	0.5434706	0	1.04254067	0.94467525	1.23618184	1.12146994
7043694	NM_013031 // Slc18a2 // solute carrier family 18 (vesicular monoamine), member 2 // 1q55 // 25549 /// ENSRNOT00000011983 // Slc18a2 // solute carrier family 18 (vesicular monoamine), member 2 // 1q55 // 25549 /// L00603 // Slc18a2 // solute carrier family	0.00000415	0.78332724	0.06855481	0.10031053	0.08124916	0.93576037	0.48926495	0	1.11302345	0.89272214	1.00868755	0.95516552
7043711	NM_001109169 // Emx2 // empty spiracles homeobox 2 // 1q55 // 499380 /// ENSRNOT00000012564 // Emx2 // empty spiracles homeobox 2 // 1q55 // 499380	0.36648711	0.45661091	0.21311215	0.79017583	0.03668616	0.73562276	0.44923899	0	0.97609518	1.19206695	1.03295941	0.9295859
7043801	ENSRNOT00000036203 // Nanos1_predicted // nanos homolog 1 (Drosophila) (predicted) // 1q55 // 365494	0.07847422	0.88422996	0.52068582	0.36341342	0.89215962	0.60228201	0.37345847	0	0.91035388	0.98170082	1.05952927	1.09557868
7043807	ENSRNOT00000013845 // Fam45a // family with sequence similarity 45, member A // 1q55 // 308009	1.49e-8	0.79946833	0.11834799	0.72338973	0.1486309	0.53715023	0.74542795	0	0.96342889	1.18064621	0.93244923	1.02714212
7043811	NM_030829 // Grk5 // G protein-coupled receptor kinase 5 // 1q55 // 59075 /// ENSRNOT00000015687 // Grk5 // G protein-coupled receptor kinase 5 // 1q55 // 59075 /// BC081792 // Grk5 // G protein-coupled receptor kinase 5 // 1q55 // 59075	2.69e-10	0.03967742	0.03747566	0.65451616	0.1610762	0.00064235	0.26263613	10	1.04173574	1.17754898	1.58846862	1.1434015
7043833	NM_133586 // Ces2 // carboxylesterase 2 (intestine, liver) // 1q55 // 171118 /// ENSRNOT00000045656 // Ces2 // carboxylesterase 2 (intestine, liver) // 1q55 // 171118 /// AB010635 // Ces2 // carboxylesterase 2 (intestine, liver) // 1q55 // 171118	8.79e-16	0.01215424	9.23e-8	0.00010971	0.00230345	0.00011247	0.00628624	1109	2.17070535	1.7246665	2.22509933	0.63036649
7043901	NM_001013063 // Raet1l // retinoic acid early transcript 1L // 1p13 // 292461 /// ENSRNOT00000062027 // Raet1l // retinoic acid early transcript 1L // 1p13 // 292461 /// BC079076 // Raet1l // retinoic acid early transcript 1L // 1p13 // 292461 /// ENSRNOT0	0.02963428	0.82369908	0.29932514	0.97221638	0.67666069	0.10150893	0.43048786	0	1.02040462	0.94699325	1.27242842	0.91443518
7043913	NM_013073 // Pcmt1 // protein-L-isoaspartate (D-aspartate) O-methyltransferase 1 // 1p13 // 25604 /// ENSRNOT00000019623 // Pcmt1 // protein-L-isoaspartate (D-aspartate) O-methyltransferase 1 // 1p13 // 25604 /// BC088417 // Pcmt1 // protein-L-isoaspartate	0.00022107	0.52638192	0.19125349	0.28083889	0.22629296	0.53011729	0.66017551	0	1.15681704	1.17478468	0.93205061	1.06138414
7043925	ENSRNOT00000020810 // RGD1309759_predicted // similar to cDNA sequence BC013529 (predicted) // 1p13 // 361448	1.8e-8	0.81549631	0.07213962	0.86828983	0.04471369	0.14697889	0.8532874	0	1.00875362	1.19488308	0.88600114	0.98429318
7043932	NM_001012062 // Map3k7ip2 // mitogen-activated protein kinase kinase kinase 7 interacting protein 2 // 1p13 // 308267 /// ENSRNOT00000061999 // Map3k7ip2 // mitogen-activated protein kinase kinase kinase 7 interacting protein 2 // 1p13 // 308267 /// BC0857	1.24e-12	0.96275589	0.03901459	0.01750757	0.36478089	0.68432393	0.19593688	0	0.86062571	1.05727014	1.03211003	1.08308055
7043938	NM_001108458 // Ust_predicted // uronyl-2-sulfotransferase (predicted) // 1p13 // 361450 /// ENSRNOT00000022003 // Ust_predicted // uronyl-2-sulfotransferase (predicted) // 1p13 // 361450	0.0000574	0.06568903	0.80790793	0.08587388	0.24567486	0.57998674	0.12862171	0	0.85507021	0.91108822	0.96108085	0.88104059
7044052	NM_001108901 // Samd5 // sterile alpha motif domain containing 5 // 1p13 // 365038 /// ENSRNOT00000034744 // Samd5 // sterile alpha motif domain containing 5 // 1p13 // 365038	0.00000346	0.36776405	0.69137295	0.63995563	0.27561513	0.37631239	0.93309397	0	0.92235554	1.17733039	1.09949291	1.00905963
7044070	NM_030843 // Stxbp5 // syntaxin binding protein 5 (tomosyn) // 1p13 // 81022 /// NM_178345 // Stxbp5 // syntaxin binding protein 5 (tomosyn) // 1p13 // 81022 /// NM_178346 // Stxbp5 // syntaxin binding protein 5 (tomosyn) // 1p13 // 81022 /// U92072 // Stx	6.48e-14	0.02380321	0.32835055	0.07304857	0.32379593	0.58469838	0.0061216	-1	0.86681145	0.93009112	0.96088998	0.79401186
7044111	ENSRNOT00000061956 // RGD1564259_predicted // similar to OTTHUMP00000040155 (predicted) // 1p13 // 292477 /// XM_218081 // RGD1564259_predicted // similar to OTTHUMP00000040155 (predicted) // 1p13 // 292477 /// ENSRNOT00000019078 // RGD1564259_predicted //	0.00033489	0.22218322	0.08548481	0.80279121	0.78518041	0.00786553	0.4163617	0	1.01243025	1.02063751	0.84980939	0.94824834
7044133	NM_017011 // Grm1 // glutamate receptor, metabotropic 1 // 1p13 // 24414 /// NM_001114330 // Grm1 // glutamate receptor, metabotropic 1 // 1p13 // 24414 /// ENSRNOT00000019319 // Grm1 // glutamate receptor, metabotropic 1 // 1p13 // 24414 /// M61099 // Grm	0.02846077	0.3432562	0.7553273	0.42471809	0.76457635	0.80221617	0.32173982	0	1.05919834	0.98957657	0.98224445	1.08176057
7044148	---	0.18143491	0.46531122	0.3470141	0.38165478	0.78404017	0.10700942	0.71103461	0	1.11580461	0.95952084	1.19696075	0.96084106
7044211	NM_013070 // Utrn // utrophin // 1p13 // 25600 /// ENSRNOT00000016273 // Utrn // utrophin // 1p13 // 25600 /// ENSRNOT00000041441 // Utrn // utrophin // 1p13 // 25600 /// ENSRNOT00000015208 // Utrn // utrophin // 1p13 // 25600	1.69e-7	0.00192451	0.88436132	0.01304774	0.04210041	0.10049919	0.01208515	0	0.75924388	0.80288871	0.84135883	0.75976485
7044269	NM_001014157 // Ltv1 // LTV1 homolog (S. cerevisiae) // 1p13 // 361452 /// ENSRNOT00000020453 // Ltv1 // LTV1 homolog (S. cerevisiae) // 1p13 // 361452 /// BC079397 // Ltv1 // LTV1 homolog (S. cerevisiae) // 1p13 // 361452	1.32e-7	0.30564374	0.73462032	0.75429339	0.15600938	0.92467838	0.62815371	0	1.0257696	1.16514497	0.99264441	1.04612751
7044287	NM_214458 // Phactr2 // phosphatase and actin regulator 2 // 1p13 // 308291 /// ENSRNOT00000048754 // Phactr2 // phosphatase and actin regulator 2 // 1p13 // 308291 /// AY500158 // Phactr2 // phosphatase and actin regulator 2 // 1p13 // 308291	0.01226555	0.10719757	0.855735	0.24767107	0.97032101	0.38387705	0.2744368	0	0.86780988	0.99067753	0.90360923	0.88292526
7044307	NM_031350 // Pex3 // peroxisomal biogenesis factor 3 // 1p13 // 83519 /// ENSRNOT00000021524 // Pex3 // peroxisomal biogenesis factor 3 // 1p13 // 83519 /// AB035306 // Pex3 // peroxisomal biogenesis factor 3 // 1p13 // 83519	9.53e-9	0.51975248	0.0350028	0.0858815	0.01595002	0.87868021	0.41733911	0	0.84885436	1.26894999	0.98786408	1.06725998
7044317	ENSRNOT00000046539 // Aig1 // androgen-induced 1 // 1p13 // 292486	1.46e-17	0.51417246	0.0165095	0.36960622	0.02906065	0.9827853	0.24297045	0	1.09701014	1.29995142	1.01197384	0.88463699
7044349	XM_001071417 // Gpr126_predicted // G protein-coupled receptor 126 (predicted) // 1p13 // 308376 /// ENSRNOT00000030511 // Gpr126_predicted // G protein-coupled receptor 126 (predicted) // 1p13 // 308376 /// XM_001060871 // LOC681235 // hypothetical protei	2.75e-13	0.03266088	0.02137821	0.01187251	0.59188077	0.0951292	0.00282547	-1001	0.7719042	0.95630014	0.85273052	0.72173727
7044358	NM_001025640 // Vta1 // Vps20-associated 1 homolog (S. cerevisiae) // 1p13 // 292640 /// BC098787 // Vta1 // Vps20-associated 1 homolog (S. cerevisiae) // 1p13 // 292640 /// ENSRNOT00000016082 // Vta1 // Vps20-associated 1 homolog (S. cerevisiae) // 1p13 /	6.55e-7	0.04233482	0.09592395	0.67628294	0.00142333	0.80826972	0.47456761	100	1.02647665	1.21808559	1.01384475	1.0436151
7044420	---	0.15498927	0.72382955	0.29903995	0.42605434	0.18534832	0.71660625	0.31107732	0	0.92298693	1.17975895	0.9523238	0.88614204
7044449	---	0.36236057	0.79178278	0.524763	0.37822582	0.4887054	0.73837364	0.63541665	0	1.12512452	1.12614023	0.94007842	0.92216068
7044476	NM_001099647 // LOC685045 // similar to Protein C6orf115 // 1p12 // 685045 /// BC089921 // LOC685045 // similar to Protein C6orf115 // 1p12 // 685045 /// ENSRNOT00000016618 // LOC684848 // similar to Protein C6orf115 // --- // 684848 /// ENSRNOT00000016618	1.75e-11	0.95569604	0.56925671	0.91676047	0.82941425	0.61331491	0.98316574	0	1.02725668	1.09381961	0.88876829	1.01290926
7044496	---	0.00799405	0.01229414	0.18747227	0.0012587	0.36284411	0.29226421	0.44376806	1000	1.5767001	1.11982458	1.15228512	1.10155096
7044501	NM_001037789 // Ccdc28a // coiled-coil domain containing 28A // 1p12 // 361454 /// BC100268 // Ccdc28a // coiled-coil domain containing 28A // 1p12 // 361454 /// ENSRNOT00000061756 // Ccdc28a // coiled-coil domain containing 28A // 1p12 // 361454	0.02697734	0.43829459	0.74128524	0.74113473	0.20027419	0.72971609	0.60222465	0	1.03457677	1.17875006	1.03991776	1.05383253
7044556	ENSRNOT00000015927 // RGD1309903_predicted // similar to mKIAA1244 protein (predicted) // 1p12 // 292947	0.0000322	0.05658292	0.4623187	0.73623834	0.0243396	0.11871651	0.15467302	0	0.95304651	0.80559801	0.86103073	0.87751114
7044579	---	0.15971684	0.53602798	0.6398056	0.85953214	0.20290497	0.81331743	0.66784561	0	0.98797722	1.14288486	1.04491266	1.04310448
7044633	NM_001034147 // Pex7 // peroxisome biogenesis factor 7 // 1p12 // 308718 /// ENSRNOT00000016728 // Pex7 // peroxisome biogenesis factor 7 // 1p12 // 308718 /// BC100091 // Pex7 // peroxisome biogenesis factor 7 // 1p12 // 308718	9.53e-12	0.61624879	0.21938918	0.72721738	0.28182069	0.65347941	0.42900538	0	1.05571715	1.36753329	0.91987978	1.20019137
7044680	NM_080894 // Pde7b // phosphodiesterase 7B // 1p12 // 140929 /// ENSRNOT00000044431 // Pde7b // phosphodiesterase 7B // 1p12 // 140929 /// AB057411 // Pde7b // phosphodiesterase 7B // 1p12 // 140929 /// ENSRNOT00000018556 // Pde7b // phosphodiesterase 7B /	0.00411827	0.40338683	0.05445875	0.05457928	0.38838363	0.8029361	0.82409217	0	0.68736281	0.85810554	0.94378859	1.03626716
7044719	ENSRNOT00000019313 // RGD1560020_predicted // similar to Myb proto-oncogene protein (C-myb) (predicted) // 1p12 // 498982	2.89e-16	0.02498376	0.81014357	0.42312948	0.39339167	0.10970191	0.8879399	0	0.91473883	0.91510675	0.86798158	0.98411154
7044750	---	2.69e-13	0.0081724	0.0411698	0.6892558	0.09197327	0.00125222	0.00088532	-11	0.94988615	0.808702	0.62177934	0.61745763
7044760	NM_001029902 // Ptprk // protein tyrosine phosphatase, receptor type, K, extracellular region // 1p12 // 360302 /// AB297790 // Ptprk // protein tyrosine phosphatase, receptor type, K, extracellular region // 1p12 // 360302	1.56e-12	0.00869504	0.01467122	0.00014669	0.67200059	0.34727907	0.00274678	-1001	0.75907297	0.97852985	0.94158425	0.81159957
7044884	---	0.00113877	0.4887105	0.73746634	0.23020691	0.69017807	0.76443019	0.92602965	0	0.87403572	1.04292994	0.96952829	0.99547495
7044906	XM_001053351 // Epb4.1l2 // erythrocyte membrane protein band 4.1-like 2 // 1p12 // 309557 /// ENSRNOT00000016601 // Epb4.1l2 // erythrocyte membrane protein band 4.1-like 2 // 1p12 // 309557 /// ENSRNOT00000017322 // Epb4.1l2 // erythrocyte membrane prote	1.06e-10	0.08398931	0.58492626	0.25838437	0.07415388	0.41892236	0.04251642	0	0.93673405	0.90496817	0.95428136	0.88083766
7044939	ENSRNOT00000018404 // Med23 // mediator complex subunit 23 // 1p12 // 309565 /// ENSRNOT00000032424 // Med23 // mediator complex subunit 23 // 1p12 // 309565 /// BC090022 // Med23 // mediator complex subunit 23 // 1p12 // 309565	6.61e-7	0.36294527	0.07089162	0.05142372	0.75763718	0.74376158	0.14971703	0	0.86053461	1.02613517	1.02211442	0.89520558
7044959	NM_022266 // Ctgf // connective tissue growth factor // 1p12 // 64032 /// ENSRNOT00000020528 // Ctgf // connective tissue growth factor // 1p12 // 64032 /// BC072503 // Ctgf // connective tissue growth factor // 1p12 // 64032	5.69e-9	0.06423496	0.35035811	0.02577419	0.86065586	0.31450183	0.14916515	0	1.25307244	0.98392281	1.09385996	1.13409643
7044988	ENSRNOT00000061234 // Moxd1 // monooxygenase, DBH-like 1 // 1p12 // 294119 /// BC091331 // Moxd1 // monooxygenase, DBH-like 1 // 1p12 // 294119	0.11198226	0.95547401	0.58229934	0.39091492	0.97351315	0.75714083	0.31365007	0	1.07296409	1.00295796	1.02835109	0.91285368
7044991	NM_021869 // Stx7 // syntaxin 7 // 1p12 // 60466 /// ENSRNOT00000021318 // Stx7 // syntaxin 7 // 1p12 // 60466 /// BC085737 // Stx7 // syntaxin 7 // 1p12 // 60466	2.23e-11	0.99712946	0.00287782	0.24046528	0.03010221	0.04989149	0.34520115	0	0.87668389	1.32177877	0.78089644	1.14012403
7045007	NM_175587 // Taar7h // trace-amine-associated receptor 7h // 1p12 // 294130 /// NM_175588 // Taar7g // trace-amine-associated receptor 7g // 1p12 // 294131 /// ENSRNOT00000043436 // Taar7h // trace-amine-associated receptor 7h // 1p12 // 294130 /// ENSRNOT	0.76312682	0.92925968	0.87856663	0.54580353	0.59313525	0.72922646	0.86409552	0	1.08732364	0.93409062	0.97904284	1.03025883
7045008	NM_175588 // Taar7g // trace-amine-associated receptor 7g // 1p12 // 294131 /// NM_001009975 // Taar7c // trace amine-associated receptor 7C // 1p12 // 494535 /// NM_175586 // Taar7b // trace-amine-associated receptor 7b // 1p12 // 294126 /// NM_175590 //	0.46987293	0.62111091	0.83995666	0.52660289	0.56852701	0.71523192	0.64111718	0	0.9391735	0.95031359	0.96583961	1.04263508
7045011	NM_175590 // Taar7e // trace-amine-associated receptor 7e // 1p12 // 294133 /// NM_175585 // Taar7a // trace-amine-associated receptor 7a // 1p12 // 294125 /// NM_001009975 // Taar7c // trace amine-associated receptor 7C // 1p12 // 494535 /// NM_175586 //	0.89608947	0.20816882	0.18424871	0.41143819	0.06747131	0.12987694	0.44771964	0	1.23278783	0.56545262	0.67475836	0.73140124
7045013	NM_001009975 // Taar7c // trace amine-associated receptor 7C // 1p12 // 494535 /// NM_175591 // Taar7d // trace-amine-associated receptor 7d // 1p12 // 294134 /// NM_175588 // Taar7g // trace-amine-associated receptor 7g // 1p12 // 294131 /// NM_175586 //	0.19873273	0.83860013	0.5181501	0.31804983	0.6123894	0.64664307	0.60438826	0	0.53995828	1.12129436	1.33338713	0.76765366
7045014	NM_175586 // Taar7b // trace-amine-associated receptor 7b // 1p12 // 294126 /// NM_175585 // Taar7a // trace-amine-associated receptor 7a // 1p12 // 294125 /// NM_175590 // Taar7e // trace-amine-associated receptor 7e // 1p12 // 294133 /// NM_175588 // Taa	0.00104209	0.18618791	0.64930033	0.11917589	0.68825309	0.83738454	0.38895017	0	1.29148676	1.08966227	0.9453746	1.16651906
7045016	NM_001009650 // Taar5 // trace amine associated receptor 5 // 1p12 // 294123 /// ENSRNOT00000061209 // Taar5 // trace amine associated receptor 5 // 1p12 // 294123	0.10614275	0.53031615	0.02410662	0.22295127	0.39992017	0.08758024	0.47229096	0	0.83279712	1.0965576	1.23049234	1.09348965
7045017	NM_175583 // Taar4 // trace-amine-associated receptor 4 // 1p12 // 294122 /// ENSRNOT00000047810 // Taar4 // trace-amine-associated receptor 4 // 1p12 // 294122	0.38810537	0.6347115	0.25540917	0.7225619	0.81984303	0.07554322	0.37769358	0	0.94419322	1.02738092	0.82083997	1.10876606
7045021	NM_001008512 // Taar2 // trace amine-associated receptor 2 // 1p12 // 294121 /// ENSRNOT00000035424 // Taar2 // trace amine-associated receptor 2 // 1p12 // 294121 /// AY702316 // Taar2 // trace amine-associated receptor 2 // 1p12 // 294121	0.68889992	0.08092979	0.71992237	0.23142606	0.90418643	0.51602566	0.14964211	0	0.7856619	1.02097047	0.90198308	0.75600159
7045024	NM_134328 // Taar1 // trace-amine-associated receptor 1 // 1p12 // 113914 /// ENSRNOT00000021510 // Taar1 // trace-amine-associated receptor 1 // 1p12 // 113914 /// AF421352 // Taar1 // trace-amine-associated receptor 1 // 1p12 // 113914	0.0303501	0.85280526	0.46335301	0.75057958	0.94854223	0.49751628	0.32318337	0	0.96382409	1.00640594	1.0648308	0.91925067
7045035	NM_001109136 // Vnn3 // vanin 3 // 1p12 // 498992 /// ENSRNOT00000021896 // Vnn3 // vanin 3 // 1p12 // 498992	2.78e-16	0.9886835	0.78901928	0.44061475	0.69952484	0.92379602	0.60781994	0	1.11705851	0.94608751	1.01228816	0.91167011
7045119	NM_001107451 // Slc2a12_predicted // solute carrier family 2 (facilitated glucose transporter), member 12 (predicted) // 1p12 // 308028 /// ENSRNOT00000015566 // Slc2a12_predicted // solute carrier family 2 (facilitated glucose transporter), member 12 (pre	8.19e-15	0.57553435	0.04626212	0.22745853	0.0156953	0.52633702	0.5300758	0	1.11010569	0.7590856	1.0751855	0.93988205
7045121	NM_019232 // Sgk // serum/glucocorticoid regulated kinase // 1p12 // 29517 /// ENSRNOT00000016121 // Sgk // serum/glucocorticoid regulated kinase // 1p12 // 29517 /// L01624 // Sgk // serum/glucocorticoid regulated kinase // 1p12 // 29517	1.81e-20	0.20734425	0.93878151	0.17242174	0.25328299	0.28673512	0.40769951	0	0.83885677	0.8898993	0.89449247	0.90783829
7045188	NM_021666 // Trdn // triadin // 1p11 // 59299 /// ENSRNOT00000017428 // Trdn // triadin // 1p11 // 59299 /// AJ243303 // Trdn // triadin // 1p11 // 59299	0.17662683	0.00414806	0.93044015	0.41403396	0.29950751	0.21823435	0.08211476	0	1.03312407	1.04438109	1.05578262	1.07808236
7045360	NM_001007734 // Echdc1 // enoyl Coenzyme A hydratase domain containing 1 // 1p11 // 361465 /// ENSRNOT00000015440 // Echdc1 // enoyl Coenzyme A hydratase domain containing 1 // 1p11 // 361465 /// BC079052 // Echdc1 // enoyl Coenzyme A hydratase domain cont	5.45e-12	0.10351672	0.27878496	0.90141312	0.03251664	0.38697168	0.06863145	0	1.01273049	1.79136454	1.22158615	1.57268935
7045399	NM_198766 // Ccdc127 // coiled-coil domain containing 127 // 1p11 // 308060 /// BC058157 // Ccdc127 // coiled-coil domain containing 127 // 1p11 // 308060 /// ENSRNOT00000017779 // Ccdc127 // coiled-coil domain containing 127 // 1p11 // 308060	0.00885039	0.31384761	0.55832215	0.96843125	0.15275028	0.78338702	0.23764576	0	1.04074462	1.2060767	1.02901378	1.16875164
7045415	NM_012654 // Slc9a3 // solute carrier family 9 (sodium/hydrogen exchanger), member 3 // 1p11 // 24784 /// ENSRNOT00000060974 // Slc9a3 // solute carrier family 9 (sodium/hydrogen exchanger), member 3 // 1p11 // 24784 /// M85300 // Slc9a3 // solute carrier	5.91e-21	0.05569907	0.00274667	0.89261064	0.40527314	0.74823954	0.0000619	0	1.02101907	0.89921159	0.96771826	0.5336447
7045501	BC086339 // Slc12a7 // solute carrier family 12, member 7 // 1p11 // 308069 /// ENSRNOT00000022635 // Slc12a7 // solute carrier family 12, member 7 // 1p11 // 308069	1.59e-13	0.07287444	0.68477952	0.15640136	0.31333816	0.20403978	0.0296359	0	0.88847583	0.9082943	0.88172084	0.80877108
7045525	NM_053423 // Tert // telomerase reverse transcriptase // 1p11 // 301965 /// ENSRNOT00000022683 // Tert // telomerase reverse transcriptase // 1p11 // 301965 /// AY539717 // Tert // telomerase reverse transcriptase // 1p11 // 301965 /// ENSRNOT00000034937 /	4.41e-15	0.80256179	0.49428728	0.2891374	0.95550786	0.42203577	0.65109607	0	0.86659925	1.00881341	1.0999873	0.94475369
7045554	NM_012694 // Slc6a3 // solute carrier family 6 (neurotransmitter transporter, dopamine), member 3 // 1p11 // 24898 /// ENSRNOT00000024015 // Slc6a3 // solute carrier family 6 (neurotransmitter transporter, dopamine), member 3 // 1p11 // 24898 /// ENSRNOT00	0.15923257	0.23264627	0.98284646	0.35232706	0.56445304	0.40540221	0.65084012	0	1.07102902	1.04933842	1.07714891	1.03412494
7045729	NM_001107460 // Zbtb2_predicted // zinc finger and BTB domain containing 2 (predicted) // 1p11 // 308126 /// ENSRNOT00000026433 // Zbtb2_predicted // zinc finger and BTB domain containing 2 (predicted) // 1p11 // 308126	0.00000309	0.29950238	0.25061959	0.15449867	0.55274023	0.28601828	0.20517455	0	0.87426827	1.05956412	0.9037639	0.87899653
7045772	NM_001029909 // Syne1 // spectrin repeat containing, nuclear envelope 1 // 1p11 // 499010 /// ENSRNOT00000047472 // Syne1 // spectrin repeat containing, nuclear envelope 1 // 1p11 // 499010 /// AF452647 // Syne1 // spectrin repeat containing, nuclear envel	4.86e-8	0.00109654	0.06782749	0.56095349	0.00044137	0.10743327	0.00051818	-101	0.95236217	0.72640806	0.86973421	0.7263686
7045859	NM_001029909 // Syne1 // spectrin repeat containing, nuclear envelope 1 // 1p11 // 499010 /// ENSRNOT00000047472 // Syne1 // spectrin repeat containing, nuclear envelope 1 // 1p11 // 499010 /// AY597251 // Syne1 // spectrin repeat containing, nuclear envel	0.0000637	0.01239446	0.01689455	0.30938316	0.00029512	0.67648684	0.00322868	-101	0.92083518	0.72340218	0.95941318	0.78075351
7045890	NM_001106206 // Fbxo5 // F-box protein 5 // 1p11 // 292263 /// ENSRNOT00000029416 // Fbxo5 // F-box protein 5 // 1p11 // 292263 /// BC158745 // Fbxo5 // F-box protein 5 // 1p11 // 292263	4.63e-11	0.20518274	0.06788799	0.98343646	0.04986297	0.91038406	0.04618633	0	0.99795432	1.47514252	1.02152099	1.46353717
7045891	NM_001025723 // Mtrf1l // mitochondrial translational release factor 1-like // 1p11 // 361473 /// BC097970 // Mtrf1l // mitochondrial translational release factor 1-like // 1p11 // 361473 /// ENSRNOT00000025398 // Mtrf1l // mitochondrial translational rele	9.88e-7	0.97223787	0.93007023	0.75829644	0.8537098	0.92396098	0.88170015	0	0.93452965	1.04929465	1.02074058	1.04150934
7045955	ENSRNOT00000024460 // Ipcef1 // interactor protein for cytohesin exchange factors 1 // 1p11 // 361474 /// AJ536192 // Ipcef1 // interactor protein for cytohesin exchange factors 1 // 1p11 // 361474	1.48e-9	0.28677157	0.37953215	0.35047872	0.61110826	0.77757457	0.0734803	0	0.90864305	0.95097386	0.96667099	0.82334906
7045969	NM_001012061 // Cnksr3 // Cnksr family member 3 // 1p11 // 308113 /// ENSRNOT00000024418 // Cnksr3 // Cnksr family member 3 // 1p11 // 308113 /// AY328890 // Cnksr3 // Cnksr family member 3 // 1p11 // 308113	4.51e-10	0.14904405	0.0419429	0.79914351	0.45488213	0.02658304	0.06326169	0	0.96427712	0.91607978	0.73227251	0.77966545
7046023	NM_181474 // Tfb1m // transcription factor B1, mitochondrial // 1p11-q11 // 308140 /// ENSRNOT00000022397 // Tfb1m // transcription factor B1, mitochondrial // 1p11-q11 // 308140 /// BC070907 // Tfb1m // transcription factor B1, mitochondrial // 1p11-q11 /	6.13e-10	0.98725129	0.04589595	0.68475157	0.26446255	0.08483897	0.31221847	0	0.95188105	1.19019995	0.80774455	1.1602482
7046044	NM_001004216 // Nox3 // NADPH oxidase 3 // 1q11 // 292279 /// ENSRNOT00000022148 // Nox3 // NADPH oxidase 3 // 1q11 // 292279 /// AY573239 // Nox3 // NADPH oxidase 3 // 1q11 // 292279	0.94677625	0.27693223	0.28410824	0.68512352	0.51293296	0.03764811	0.90680351	0	1.02136408	1.0441879	1.16541077	0.99664197
7046184	---	0.09091784	0.06184152	0.16849871	0.02597132	0.01888004	0.99101663	0.52014912	0	1.17751023	1.19782261	1.00458629	1.04302346
7046185	NM_183334 // Ldhal6b // lactate dehydrogenase A-like 6B // 1q11 // 369018 /// BC078970 // Ldhal6b // lactate dehydrogenase A-like 6B // 1q11 // 369018	0.10787683	0.80618967	0.51593756	0.30507765	0.29723031	0.8900989	0.71462303	0	1.10378191	0.89854559	0.98857647	0.97514678
7046264	NM_031318 // Dynlt1 // dynein light chain Tctex-type 1 // 1q11 // 83462 /// ENSRNOT00000024656 // Dynlt1 // dynein light chain Tctex-type 1 // 1q11 // 83462 /// AB010119 // Dynlt1 // dynein light chain Tctex-type 1 // 1q11 // 83462	2.93e-20	0.01988072	0.08260662	0.00137547	0.09408942	0.24610518	0.01464144	1001	1.52615578	1.21935941	1.14120097	1.35371458
7046271	NM_019357 // Vil2 // villin 2 // 1q11 // 54319 /// ENSRNOT00000025122 // Vil2 // villin 2 // 1q11 // 54319 /// BC081958 // Vil2 // villin 2 // 1q11 // 54319	8.41e-27	0.54528856	0.93111632	0.43481845	0.5973287	0.89470914	0.60968981	0	0.95220654	0.96506467	0.99316139	0.96458608
7046351	NM_017051 // Sod2 // superoxide dismutase 2, mitochondrial // 1q21 // 24787 /// ENSRNOT00000025794 // Sod2 // superoxide dismutase 2, mitochondrial // 1q21 // 24787 /// BC070913 // Sod2 // superoxide dismutase 2, mitochondrial // 1q21 // 24787	8.44e-8	0.16686977	0.06894452	0.83617854	0.05812461	0.60253536	0.03580765	0	1.01088596	1.30230485	1.08984983	1.35215316
7046360	NM_012670 // Tcp1 // t-complex protein 1 // 1q12 // 24818 /// ENSRNOT00000019531 // Tcp1 // t-complex protein 1 // 1q12 // 24818 /// D90345 // Tcp1 // t-complex protein 1 // 1q12 // 24818 /// ENSRNOT00000043237 // RGD1562716_predicted // similar to T-compl	1.52e-10	0.31427485	0.0293212	0.93418245	0.03607597	0.81252302	0.16889212	0	0.99168722	1.36711899	0.96720971	1.20967567
7046364	NM_001002281 // Mrgprh // MAS-related GPR, member H // 1q11 // 404641 /// ENSRNOT00000020070 // Mrgprh // MAS-related GPR, member H // 1q11 // 404641	0.00091614	0.98323679	0.20556138	0.22614118	0.65012447	0.22383742	0.61313625	0	0.73055328	0.93198881	1.29896798	1.14071505
7046399	NM_031584 // Slc22a2 // solute carrier family 22 (organic cation transporter), member 2 // 1q11 // 29503 /// D83044 // Slc22a2 // solute carrier family 22 (organic cation transporter), member 2 // 1q11 // 29503 /// ENSRNOT00000023116 // Slc22a2 // solute c	0.20334053	0.20532998	0.84600074	0.76642206	0.16108668	0.49878608	0.70261077	0	1.01539936	1.12528006	1.0586822	1.02804226
7046410	NM_053491 // Plg // plasminogen // 1q11 // 85253 /// ENSRNOT00000023368 // Plg // plasminogen // 1q11 // 85253 /// BC091135 // Plg // plasminogen // 1q11 // 85253 /// ENSRNOT00000042674 // Plg // plasminogen // 1q11 // 85253	1.37e-25	0.57619537	0.20903438	0.80504553	0.15240371	0.41327727	0.13082378	0	0.97762515	1.14415351	0.91446986	0.88376995
7046438	NM_133406 // Agpat4 // 1-acylglycerol-3-phosphate O-acyltransferase 4 (lysophosphatidic acid acyltransferase, delta) // 1q11 // 170919 /// ENSRNOT00000024213 // Agpat4 // 1-acylglycerol-3-phosphate O-acyltransferase 4 (lysophosphatidic acid acyltransferase	9.34e-17	0.70013099	0.09204385	0.9495569	0.25968922	0.48391865	0.33994804	0	0.96066894	1.29214653	0.88920992	1.21738683
7046449	NM_020093 // Park2 // parkin // 1q11 // 56816 /// AF381277 // Park2 // parkin // 1q11 // 56816 /// ENSRNOT00000049023 // Park2 // parkin // 1q11 // 56816 /// ENSRNOT00000050014 // Park2 // parkin // 1q11 // 56816 /// ENSRNOT00000047982 // Park2 // parkin /	1.6e-12	0.55777443	0.23192702	0.03685072	0.8688411	0.66460761	0.54009526	0	0.78970838	1.0174134	1.04154335	1.06269376
7046605	NM_022236 // Pde10a // phosphodiesterase 10A // 1q11 // 63885 /// ENSRNOT00000043474 // Pde10a // phosphodiesterase 10A // 1q11 // 63885 /// AB027156 // Pde10a // phosphodiesterase 10A // 1q11 // 63885 /// ENSRNOT00000049326 // Pde10a // phosphodiesterase	0.12366501	0.19612503	0.368753	0.16246344	0.67414652	0.11832608	0.28896149	0	1.06083969	0.98088901	1.06900177	1.04878184
7046624	NM_001106209 // T // brachyury // 1q11 // 292301 /// ENSRNOT00000016471 // T // brachyury // 1q11 // 292301	0.19105629	0.0609091	0.07033862	0.01260038	0.76725977	0.02463834	0.63237067	0	1.22663593	0.98116428	1.19027577	0.96922639
7046634	NM_001008302 // Sft2d1 // SFT2 domain containing 1 // 1q11 // 292305 /// ENSRNOT00000049831 // Sft2d1 // SFT2 domain containing 1 // 1q11 // 292305 /// BC085346 // Sft2d1 // SFT2 domain containing 1 // 1q11 // 292305	4.57e-13	0.55162106	0.22295339	0.48601344	0.23996558	0.8976816	0.66220071	0	1.12049431	1.25312655	0.99274411	1.10390934
7046645	NM_133561 // Brp44l // brain protein 44-like // 1q11 // 171087 /// ENSRNOT00000017282 // Brp44l // brain protein 44-like // 1q11 // 171087 /// BC097287 // Brp44l // brain protein 44-like // 1q11 // 171087	0.0000651	0.20560896	0.6487464	0.24581754	0.20763864	0.854516	0.15761896	0	1.19636662	1.23880517	1.02656352	1.26217684
7046656	NM_001013145 // Ccr6 // chemokine (C-C motif) receptor 6 // 1q11 // 308163 /// ENSRNOT00000017302 // Ccr6 // chemokine (C-C motif) receptor 6 // 1q11 // 308163 /// BC091197 // Ccr6 // chemokine (C-C motif) receptor 6 // 1q11 // 308163	3.35e-8	0.87706211	0.05601902	0.18173407	0.88919241	0.43170512	0.02474181	0	0.76424146	1.02237492	0.87285524	1.5190343
7046691	ENSRNOT00000060121 // Gpr31_predicted // G protein-coupled receptor 31 (predicted) // 1q11 // 292310	0.00294616	0.34808577	0.8856662	0.37352758	0.30789561	0.44102659	0.82614509	0	0.73596401	0.80806959	0.82054107	0.95016762
7046767	---	0.04258962	0.0111778	0.55387461	0.12904027	0.0125344	0.14575313	0.58564665	0	1.17335387	1.29633495	1.1508716	1.05059934
7046996	NM_001107464 // Dact2_predicted // dapper homolog 2, antagonist of beta-catenin (xenopus) (predicted) // 1q12 // 308212 /// ENSRNOT00000035125 // Dact2_predicted // dapper homolog 2, antagonist of beta-catenin (xenopus) (predicted) // 1q12 // 308212	3.41e-15	0.86216506	0.95161089	0.92180427	0.73772547	0.93826174	0.77479664	0	0.98716102	1.02318171	1.00844163	1.01791191
7047032	ENSRNOT00000014552 // Thbs2 // thrombospondin 2 // 1q12 // 292406	1.34e-14	0.74944142	0.05253256	0.09780515	0.51734482	0.22922148	0.89206049	0	0.9009558	0.96175838	1.07960143	1.00378903
7047039	ENSRNOT00000021141 // Wdr27_predicted // WD repeat domain 27 (predicted) // 1q12 // 308222	0.00100817	0.36196312	0.30547008	0.40611735	0.50400489	0.94275807	0.06536566	0	0.94463108	1.04061871	1.00376937	1.12028048
7047066	ENSRNOT00000020552 // Tcte3_predicted // t-complex-associated testis expressed 3 (predicted) // 1q12 // 365153	0.00241018	0.02696404	0.34774537	0.48326651	0.42555282	0.00828004	0.70201422	-10	0.94594767	0.93390764	0.77753793	0.96297565
7047087	---	0.96069911	0.31628889	0.68197002	0.2083204	0.70414917	0.40381027	0.69825001	0	1.1564029	0.95996347	1.10587474	1.04532319
7047097	NM_032063 // Dll1 // delta-like 1 (Drosophila) // 1q12 // 84010 /// ENSRNOT00000019934 // Dll1 // delta-like 1 (Drosophila) // 1q12 // 84010 /// U78889 // Dll1 // delta-like 1 (Drosophila) // 1q12 // 84010	1.1e-16	0.97833716	0.067813	0.47852998	0.53349671	0.17059156	0.85565329	0	0.89800897	0.93671023	1.16927499	0.9784273
7047107	NM_053590 // Psmb1 // proteasome (prosome, macropain) subunit, beta type 1 // 1q12 // 94198 /// ENSRNOT00000002037 // Psmb1 // proteasome (prosome, macropain) subunit, beta type 1 // 1q12 // 94198 /// BC058455 // Psmb1 // proteasome (prosome, macropain) su	0.00404521	0.55632843	0.36235843	0.61803403	0.37152411	0.92820997	0.44657666	0	1.117484	1.27204277	1.05526891	1.205819
7047129	NM_001108903 // Prdm9 // PR domain containing 9 // 1q12 // 365155 /// ENSRNOT00000034232 // Prdm9 // PR domain containing 9 // 1q12 // 365155	8.19e-7	0.03414946	0.3240734	0.13318744	0.61668326	0.00660789	0.12717837	-10	0.89566368	0.96663962	0.80623386	0.89380598
7047191	NM_001113403 // Lnpep // leucyl/cystinyl aminopeptidase // 1q12 // 171105 /// NM_133574 // Lnpep // leucyl/cystinyl aminopeptidase // 1q12 // 171105 /// ENSRNOT00000017718 // Lnpep // leucyl/cystinyl aminopeptidase // 1q12 // 171105 /// ENSRNOT00000059766	6.9e-12	0.01521721	0.00831	0.0000721	0.51023631	0.02090123	0.62055479	-1010	0.58507329	0.93070549	0.77206198	0.94707299
7047218	NM_172323 // Has1 // hyaluronan synthase 1 // 1q12 // 282821 /// ENSRNOT00000014824 // Has1 // hyaluronan synthase 1 // 1q12 // 282821 /// AB097568 // Has1 // hyaluronan synthase 1 // 1q12 // 282821	0.10775361	0.00983395	0.6416186	0.11205829	0.93404738	0.35111301	0.10268242	0	1.21898336	0.98626669	1.14482469	1.25327562
7047254	NM_001008962 // V1re23 // vomeronasal V1r-type receptor V1re23 // 1q12 // 494306 /// ENSRNOT00000041231 // V1re23 // vomeronasal V1r-type receptor V1re23 // 1q12 // 494306 /// AY510364 // V1re23 // vomeronasal V1r-type receptor V1re23 // 1q12 // 494306	0.00286353	0.54261751	0.05627944	0.58743188	0.15303944	0.1095397	0.51464476	0	0.94568525	1.15223148	1.17700863	0.93495657
7047257	NM_001008961 // V1re7 // vomeronasal 1 receptor, e7 // 1q12 // 494304 /// ENSRNOT00000042724 // V1re7 // vomeronasal 1 receptor, e7 // 1q12 // 494304 /// AY510357 // V1re7 // vomeronasal 1 receptor, e7 // 1q12 // 494304	0.0624428	0.55554431	0.19679324	0.63699409	0.12180396	0.69753667	0.61384829	0	1.17371572	1.46224876	1.13912308	0.94933213
7047368	XM_001075125 // Zfp40 // zinc finger protein 40 // 1q12 // 690661	0.00000714	0.86190241	0.75142943	0.81838688	0.66369377	0.60512865	0.44175638	0	1.01616538	1.0545489	1.05846444	0.92103496
7047396	NM_001013893 // LOC292516 // similar to actin-like 7-alpha-like protein // 1q12 // 292516 /// ENSRNOT00000031286 // LOC292516 // similar to actin-like 7-alpha-like protein // 1q12 // 292516 /// BC079230 // LOC292516 // similar to actin-like 7-alpha-like pr	0.74894068	0.82073477	0.23284489	0.34668619	0.78548366	0.04890535	0.58283264	0	0.9217794	0.96577155	1.24349198	0.9458254
7047412	NM_001008936 // V1re14 // vomeronasal 1 receptor, e14 // 1q12 // 494283 /// ENSRNOT00000043828 // V1re14 // vomeronasal 1 receptor, e14 // 1q12 // 494283 /// AY510362 // V1re14 // vomeronasal 1 receptor, e14 // 1q12 // 494283	0.49821049	0.76462232	0.65311479	0.88930053	0.41883543	0.50493525	0.37989349	0	1.06753791	0.83910452	0.83865357	1.25461989
7047415	NM_001009525 // V1rm1 // vomeronasal V1r-type receptor V1rm1 // 1q12 // 494245 /// ENSRNOT00000048309 // V1rm1 // vomeronasal V1r-type receptor V1rm1 // 1q12 // 494245 /// AY510372 // V1rm1 // vomeronasal V1r-type receptor V1rm1 // 1q12 // 494245	0.62276367	0.97515929	0.79851686	0.53295335	0.66977565	0.68185627	0.58298325	0	1.17675333	0.90875078	1.07451307	0.90503582
7047449	NM_001037357 // Lilrb3 // leukocyte immunoglobulin-like receptor, subfamily B (with TM and ITIM domains), member 3 // 1q12 // 361493 /// AF169637 // Lilrb3 // leukocyte immunoglobulin-like receptor, subfamily B (with TM and ITIM domains), member 3 // 1q12	0.21341485	0.44990665	0.37291829	0.13403134	0.72109906	0.62557541	0.30293274	0	1.20922037	0.93653642	0.93821749	1.14572208
7047485	NM_031713 // Pirb // paired-Ig-like receptor B // 1q12 // 65146 /// AF082534 // Pirb // paired-Ig-like receptor B // 1q12 // 65146 /// AF169636 // Lilrb3 // leukocyte immunoglobulin-like receptor, subfamily B (with TM and ITIM domains), member 3 // 1q12 //	0.05393164	0.95228966	0.25703257	0.43846241	0.28283697	0.8441074	0.75397529	0	1.100248	0.8636242	0.97606447	1.04027527
7047499	NM_031108 // Rps9 // ribosomal protein S9 // 1q12 // 81772 /// ENSRNOT00000015234 // Rps9 // ribosomal protein S9 // 1q12 // 81772 /// BC060560 // Rps9 // ribosomal protein S9 // 1q12 // 81772	0.00527838	0.28610415	0.56134475	0.25419653	0.13556254	0.48495724	0.72584445	0	1.30167865	1.53427292	1.23867779	1.106726
7047506	NM_001006968 // Tsen34 // tRNA splicing endonuclease 34 homolog (SEN34, S. cerevisiae) // 1q12 // 292534 /// ENSRNOT00000016198 // Tsen34 // tRNA splicing endonuclease 34 homolog (SEN34, S. cerevisiae) // 1q12 // 292534 /// BC083767 // Tsen34 // tRNA splic	0.00562482	0.6848267	0.03332657	0.33421907	0.30531451	0.97844934	0.19515565	0	0.88154136	1.19572508	1.01201303	1.21057858
7047520	NM_001107471 // Cnot3_predicted // CCR4-NOT transcription complex, subunit 3 (predicted) // 1q12 // 308311 /// ENSRNOT00000018017 // Cnot3_predicted // CCR4-NOT transcription complex, subunit 3 (predicted) // 1q12 // 308311	0.000048	0.06141032	0.34124999	0.06420438	0.35338945	0.16734541	0.01469416	0	0.87494059	0.94139061	0.90155409	0.82171832
7047524	NM_001106219 // Prpf31_predicted // PRP31 pre-mRNA processing factor 31 homolog (yeast) (predicted) // 1q12 // 292536 /// ENSRNOT00000018683 // Prpf31_predicted // PRP31 pre-mRNA processing factor 31 homolog (yeast) (predicted) // 1q12 // 292536	2.92e-8	0.50897803	0.01654304	0.36003512	0.10392765	0.70561016	0.24668746	0	0.92398463	1.1743561	1.03695659	1.10392185
7047547	NM_080694 // Cacng6 // calcium channel, voltage-dependent, gamma subunit 6 // 1q12 // 140727 /// ENSRNOT00000019211 // Cacng6 // calcium channel, voltage-dependent, gamma subunit 6 // 1q12 // 140727 /// AF361343 // Cacng6 // calcium channel, voltage-depend	0.35829234	0.82296344	0.29287574	0.39581204	0.87145014	0.61653643	0.0712867	0	1.12537081	1.02721095	1.07447779	0.77280562
7047552	NM_080696 // Cacng8 // calcium channel, voltage-dependent, gamma subunit 8 // 1q12 // 140729 /// ENSRNOT00000019300 // Cacng8 // calcium channel, voltage-dependent, gamma subunit 8 // 1q12 // 140729 /// AF361346 // Cacng8 // calcium channel, voltage-depend	0.38909552	0.74494872	0.23219278	0.30515728	0.26251608	0.71541953	0.47467612	0	1.17769969	0.84352077	1.03312171	1.12639183
7047557	NM_080695 // Cacng7 // calcium channel, voltage-dependent, gamma subunit 7 // 1q12 // 140728 /// ENSRNOT00000019683 // Cacng7 // calcium channel, voltage-dependent, gamma subunit 7 // 1q12 // 140728 /// AF361345 // Cacng7 // calcium channel, voltage-depend	0.49609615	0.65334344	0.39206964	0.51371208	0.72449558	0.28507523	0.25652341	0	1.06602148	1.02546903	0.90553915	1.11803541
7047561	NM_012628 // Prkcc // protein kinase C, gamma // 1q12 // 24681 /// ENSRNOT00000019825 // Prkcc // protein kinase C, gamma // 1q12 // 24681 /// BC089226 // Prkcc // protein kinase C, gamma // 1q12 // 24681	0.09979088	0.83794671	0.07572988	0.36797498	0.10182233	0.17001537	0.96515323	0	1.07812871	0.87705725	1.11767912	0.99485583
7047566	NM_183332 // Myadm // myeloid-associated differentiation marker // 1q12 // 369016 /// ENSRNOT00000022264 // Myadm // myeloid-associated differentiation marker // 1q12 // 369016 /// ENSRNOT00000059214 // Myadm // myeloid-associated differentiation marker //	1.22e-10	0.14364337	0.00000103	0.0000766	0.37753888	0.5067339	0.89577342	0	1.78644753	0.91291228	1.07404612	0.98205376
7047575	---	0.00000145	0.20091022	0.57409438	0.39656686	0.25995743	0.48129953	0.41203522	0	0.7785008	1.50800144	1.23412289	1.22167686
7047577	---	0.00000133	0.83536065	0.78603484	0.72632651	0.93656829	0.33856307	0.74069715	0	0.97160694	0.99574504	0.5422384	1.26312097
7047591	NM_173130 // LOC286914 // putative pheromone receptor (Go-VN5) // 1q12 // 286914 /// ENSRNOT00000036530 // LOC286914 // putative pheromone receptor (Go-VN5) // 1q12 // 286914 /// AF016182 // LOC286914 // putative pheromone receptor (Go-VN5) // 1q12 // 2869	0.04235439	0.27274296	0.02596598	0.012662	0.37185349	0.08041887	0.49150526	0	1.14470905	0.95258038	1.09962732	0.96250856
7047593	NM_001106220 // Nlrp4a // NLR family, pyrin domain containing 4A // 1q12 // 292545 /// ENSRNOT00000043739 // Nlrp4a // NLR family, pyrin domain containing 4A // 1q12 // 292545	0.23250279	0.99375011	0.80965318	0.7751643	0.57143962	0.72489878	0.53865485	0	0.98257475	1.03904835	1.0223061	0.95462319
7047667	AB083820 // Apeg3 // antisense paternally expressed gene 3 // 1q // 619476 /// ENSRNOT00000037528 // Apeg3 // antisense paternally expressed gene 3 // 1q // 619476	2.16e-7	0.67083298	0.08879731	0.03013818	0.16969309	0.9559142	0.88658593	0	1.69106991	0.73441379	0.971849	1.04558871
7047675	NM_001000768 // Olr7_predicted // olfactory receptor 7 (predicted) // 1q12 // 405043 /// ENSRNOT00000020514 // Olr7_predicted // olfactory receptor 7 (predicted) // 1q12 // 405043	0.15843503	0.10909958	0.95835697	0.49196698	0.34612034	0.20545529	0.57587458	0	1.17783716	1.17761911	1.35478827	1.0932269
7047690	ENSRNOT00000020523 // Zfp28 // zinc finger protein 28 // 1q12 // 502294	2.68e-8	0.99571084	0.10465422	0.22433258	0.32923421	0.38735192	0.27515132	0	1.06229683	0.95277479	1.04311627	0.94040142
7047713	NM_001008557 // Zfp667 // zinc finger protein 667 // 1q12 // 308326 /// ENSRNOT00000020572 // Zfp667 // zinc finger protein 667 // 1q12 // 308326 /// AY221750 // Zfp667 // zinc finger protein 667 // 1q12 // 308326	0.00038327	0.61543712	0.26546553	0.97074695	0.06257914	0.78419781	0.64495014	0	1.00705703	1.23044673	0.97828384	0.94861447
7047723	NM_022633 // Galp // galanin-like peptide // 1q12 // 64568 /// ENSRNOT00000034854 // Galp // galanin-like peptide // 1q12 // 64568 /// AF188491 // Galp // galanin-like peptide // 1q12 // 64568	0.27011549	0.71992121	0.66513735	0.83659183	0.30206151	0.86099048	0.41714518	0	0.98721591	0.93045342	0.9788123	1.06618166
7047767	ENSRNOT00000046152 // Nlrp4e // NLR family, pyrin domain containing 4E // 1q12 // 499069	0.36856988	0.00487899	0.78760112	0.0240783	0.34879404	0.22457809	0.20495686	0	0.74974582	0.89150378	0.83957056	0.86664547
7047787	NM_057136 // Epn1 // Epsin 1 // 1q12 // 117277 /// ENSRNOT00000021286 // Epn1 // Epsin 1 // 1q12 // 117277 /// AF018261 // Epn1 // Epsin 1 // 1q12 // 117277	5.31e-19	0.91297554	0.05316563	0.46976108	0.41149022	0.31708508	0.46431801	0	0.95424085	1.05463985	1.06980816	0.95200351
7047814	ENSRNOT00000021613 // Ccdc106 // coiled-coil domain containing 106 // 1q12 // 499071	0.00440336	0.69091802	0.48974101	0.73304946	0.821319	0.7573257	0.1933505	0	1.01793439	0.98135003	0.95476798	1.13264571
7047815	ENSRNOT00000021772 // Zfp580_predicted // zinc finger protein 580 (predicted) // 1q12 // 308336	0.01899723	0.69435989	0.14859867	0.28366877	0.1714263	0.94249711	0.35591457	0	1.15351278	0.85135823	0.98092618	0.89744929
7047839	NM_001108905 // Zfp524 // zinc finger protein 524 // 1q12 // 365179 /// ENSRNOT00000022193 // Zfp524 // zinc finger protein 524 // 1q12 // 365179	0.00010595	0.97460496	0.90739999	0.81763739	0.69151748	0.76666602	0.81132857	0	0.9768815	0.94302376	1.04271025	1.05620027
7047843	ENSRNOT00000022480 // RGD1565772_predicted // similar to hypothetical protein A430110N23 (predicted) // 1q12 // 308341	0.00332723	0.71405762	0.42210572	0.32253847	0.98421316	0.47956369	0.25463854	0	0.88348172	0.99997462	1.08268371	1.12466218
7047861	NM_001108466 // Nat14 // N-acetyltransferase 14 // 1q12 // 361500 /// ENSRNOT00000029136 // Nat14 // N-acetyltransferase 14 // 1q12 // 361500	0.00035616	0.97209876	0.30489933	0.23462335	0.31613953	0.27242767	0.38876329	0	0.89361454	1.09070135	1.09938002	0.91997471
7047865	ENSRNOT00000029136 // Nat14 // N-acetyltransferase 14 // 1q12 // 361500	0.0000268	0.82004477	0.02423266	0.40011172	0.09905097	0.33438528	0.02443124	0	0.93572725	1.14027842	1.07588526	0.84255161
7047876	NM_022697 // Rpl28 // ribosomal protein L28 // 1q12 // 64638 /// ENSRNOT00000058943 // Rpl28 // ribosomal protein L28 // 1q12 // 64638 /// ENSRNOT00000023227 // Rpl28 // ribosomal protein L28 // 1q12 // 64638 /// BC081800 // Rpl28 // ribosomal protein L28	0.11341936	0.24958371	0.10267528	0.85601575	0.58318284	0.00788379	0.6182724	0	0.96708444	0.92567771	2.35986658	0.8018695
7047883	XM_001071700 // LOC684718 // hypothetical protein LOC684718 // --- // 684718	0.91503412	0.28287414	0.39844381	0.64168841	0.47351801	0.10007545	0.39715779	0	1.06430615	1.10533851	1.26907039	0.89476325
7047948	NM_001108467 // Eps8l1_predicted // EPS8-like 1 (predicted) // 1q12 // 361503 /// ENSRNOT00000032306 // Eps8l1_predicted // EPS8-like 1 (predicted) // 1q12 // 361503	0.00025294	0.73715433	0.04017324	0.20405148	0.40879959	0.96264322	0.13947229	0	1.09846398	0.94713095	1.00177276	0.89572147
7047956	NM_057199 // Ncr1 // natural cytotoxicity triggering receptor 1 // 1q12 // 117547 /// ENSRNOT00000025080 // Ncr1 // natural cytotoxicity triggering receptor 1 // 1q12 // 117547 /// AF082533 // Ncr1 // natural cytotoxicity triggering receptor 1 // 1q12 // 1	0.05112283	0.12772551	0.77007736	0.1342963	0.44313228	0.53934459	0.98448717	0	0.84438666	0.92350218	0.93522112	1.02541175
7047971	NM_181479 // Kir3dl1 // killer cell immunoglobulin-like receptor, three domains, long cytoplasmic tail, 1 // 1q12 // 353253 /// ENSRNOT00000039823 // Kir3dl1 // killer cell immunoglobulin-like receptor, three domains, long cytoplasmic tail, 1 // 1q12 // 35	0.0005131	0.36539094	0.8554935	0.29015584	0.82996214	0.67616381	0.74803559	0	1.13516555	0.98038921	1.04046886	1.03517888
7047977	NM_001013894 // Lilrb4 // leukocyte immunoglobulin-like receptor, subfamily B, member 4 // 1q12 // 292594 /// ENSRNOT00000038898 // Lilrb4 // leukocyte immunoglobulin-like receptor, subfamily B, member 4 // 1q12 // 292594 /// AY359280 // Lilrb4 // leukocyt	0.000025	0.37111334	0.01776475	0.4051681	0.46444038	0.04469006	0.37197173	0	0.88417228	1.10606891	0.74365579	0.88931642
7048014	BC100101 // Leng8 // leukocyte receptor cluster (LRC) member 8 // 1q12 // 361506 /// ENSRNOT00000058706 // Leng8 // leukocyte receptor cluster (LRC) member 8 // 1q12 // 361506	0.00000146	0.0021441	0.0435979	0.40724001	0.01184773	0.01982737	0.0000315	-111	0.9192284	0.78817509	0.7973803	0.63318426
7048098	NM_001008909 // V1rg5 // vomeronasal 1 receptor, g5 // 1q21 // 494261 /// ENSRNOT00000049350 // V1rg5 // vomeronasal 1 receptor, g5 // 1q21 // 494261 /// AY510299 // V1rg5 // vomeronasal 1 receptor, g5 // 1q21 // 494261	0.2657896	0.33756968	0.87852552	0.67315102	0.54184581	0.87135268	0.32497572	0	1.04636104	1.07092402	0.9844579	1.1361401
7048229	ENSRNOT00000036880 // RGD1560671_predicted // similar to hypothetical protein FLJ12895 (predicted) // 1q21 // 499083	0.29913535	0.82884123	0.88921039	0.5067657	0.75714671	0.81138304	0.9430908	0	0.9245818	1.03308915	0.98057589	1.01836285
7048259	NM_001025131 // Sult2a2_predicted // sulfotransferase family 2A, dehydroepiandrosterone (DHEA)-preferring, member 2 (predicted) // 1q21 // 361510 /// D14989 // Sult2a2_predicted // sulfotransferase family 2A, dehydroepiandrosterone (DHEA)-preferring, membe	1.87e-7	0.91506258	0.43762382	0.91816482	0.60521312	0.23299796	0.40043121	0	1.11799277	1.11687248	0.76859246	1.19625788
7048268	NM_012695 // Smp2a // rat senescence marker protein 2A gene, exons 1 and 2 // 1q21 // 24902 /// NM_001025131 // Sult2a2_predicted // sulfotransferase family 2A, dehydroepiandrosterone (DHEA)-preferring, member 2 (predicted) // 1q21 // 361510 /// ENSRNOT000	3.58e-23	0.92652807	0.8299462	0.69293138	0.64654285	0.76285622	0.56321604	0	0.97852646	1.07484484	1.05630469	0.89673532
7048296	NM_012695 // Smp2a // rat senescence marker protein 2A gene, exons 1 and 2 // 1q21 // 24902 /// NM_001025131 // Sult2a2_predicted // sulfotransferase family 2A, dehydroepiandrosterone (DHEA)-preferring, member 2 (predicted) // 1q21 // 361510 /// ENSRNOT000	1.79e-23	0.54669693	0.2906258	0.65502382	0.64842816	0.07891572	0.8335586	0	0.90593329	1.09369278	0.71356916	1.03732335
7048312	NM_021855 // Crx // cone-rod homeobox containing gene // 1q21 // 60446 /// ENSRNOT00000018858 // Crx // cone-rod homeobox containing gene // 1q21 // 60446 /// AB021129 // Crx // cone-rod homeobox containing gene // 1q21 // 60446	0.46099973	0.64191343	0.88072155	0.73370216	0.54652904	0.56641977	0.78456807	0	0.97259271	1.11358563	1.11304927	1.05710313
7048315	NM_013027 // Sepw1 // selenoprotein W, muscle 1 // 1q21 // 25545 /// ENSRNOT00000018559 // Sepw1 // selenoprotein W, muscle 1 // 1q21 // 25545 /// BC087625 // Sepw1 // selenoprotein W, muscle 1 // 1q21 // 25545	1.26e-7	0.80720753	0.97557264	0.73903362	0.9457005	0.73274559	0.87339809	0	1.08532477	0.97409652	1.09471932	1.02511683
7048321	NM_207591 // Gltscr2 // glioma tumor suppressor candidate region gene 2 // 1q21 // 292624 /// ENSRNOT00000017555 // Gltscr2 // glioma tumor suppressor candidate region gene 2 // 1q21 // 292624 /// BC086359 // Gltscr2 // glioma tumor suppressor candidate re	0.01809746	0.50839499	0.6406047	0.84317139	0.67767241	0.48835777	0.28240531	0	0.95121462	0.94782211	0.91936306	0.85168061
7048375	NM_001012063 // Sae1 // SUMO1 activating enzyme subunit 1 // 1q21 // 308384 /// ENSRNOT00000020402 // Sae1 // SUMO1 activating enzyme subunit 1 // 1q21 // 308384 /// BC079411 // Sae1 // SUMO1 activating enzyme subunit 1 // 1q21 // 308384	3.55e-7	0.01501263	0.2086754	0.82371971	0.00595994	0.02851909	0.03168856	111	1.00251995	1.21975211	1.16868399	1.15692269
7048382	NM_001107479 // Npas1_predicted // neuronal PAS domain protein 1 (predicted) // 1q21 // 308387 /// ENSRNOT00000020855 // Npas1_predicted // neuronal PAS domain protein 1 (predicted) // 1q21 // 308387	0.0472425	0.42125485	0.31326565	0.14031436	0.52122776	0.38185889	0.5169977	0	1.14018512	1.06093727	1.07563492	0.93902532
7048412	ENSRNOT00000008608 // Mif // macrophage migration inhibitory factor // 20p12 // 81683 /// BC061545 // Mif // macrophage migration inhibitory factor // 20p12 // 81683	0.74218891	0.8244134	0.81775799	0.38929057	0.63986241	0.98039117	0.97927216	0	0.82375277	1.15099658	0.87048173	1.02342429
7048423	NM_012518 // Calm3 // calmodulin 3 // 1q22 // 24244 /// ENSRNOT00000022603 // Calm1 // calmodulin 1 // 6q31-q32 // 24242 /// ENSRNOT00000022603 // Calm3 // calmodulin 3 // 1q22 // 24244 /// ENSRNOT00000022603 // Calm2 // calmodulin 2 // 6q11-q12 // 50663 /	2.84e-18	0.04804495	0.21471652	0.32100784	0.44388917	0.00498442	0.87927834	-10	0.93763495	0.95125298	0.83643727	0.98440464
7048434	NM_031729 // Ppp5c // protein phosphatase 5, catalytic subunit // 1q21 // 65179 /// ENSRNOT00000023078 // Ppp5c // protein phosphatase 5, catalytic subunit // 1q21 // 65179 /// BC078786 // Ppp5c // protein phosphatase 5, catalytic subunit // 1q21 // 65179	2.1e-9	0.00259046	0.05781524	0.66617925	0.50242138	0.00102355	0.57549555	-10	0.98086027	1.03669965	0.82661975	0.96953399
7048444	NM_022528 // Hif3a // hypoxia inducible factor 3, alpha subunit // 1q21 // 64345 /// ENSRNOT00000023490 // Hif3a // hypoxia inducible factor 3, alpha subunit // 1q21 // 64345	0.0000154	0.91006375	0.07901954	0.81269881	0.3938483	0.50759629	0.04826227	0	1.01259791	1.05501395	1.03990994	0.88293702
7048487	NM_019126 // Psg19 // pregnancy specific glycoprotein 19 // 1q21 // 24256 /// ENSRNOT00000058000 // Psg19 // pregnancy specific glycoprotein 19 // 1q21 // 24256 /// U09815 // Psg19 // pregnancy specific glycoprotein 19 // 1q21 // 24256 /// ENSRNOT000000239	0.05015787	0.72968369	0.11305712	0.13917586	0.0586961	0.98178735	0.70761181	0	0.86648244	1.19930209	1.00059694	1.03804455
7048532	NM_017077 // Foxa3 // forkhead box A3 // 1q21-q22 // 25100 /// ENSRNOT00000019219 // Foxa3 // forkhead box A3 // 1q21-q22 // 25100 /// L09648 // Foxa3 // forkhead box A3 // 1q21-q22 // 25100	7.28e-9	0.28285659	0.00165875	0.00043883	0.26889762	0.39382324	0.38627259	0	1.66659351	0.86521245	0.89509652	1.10689745
7048577	NM_012714 // Gipr // gastric inhibitory polypeptide receptor // 1q21 // 25024 /// ENSRNOT00000057884 // Gipr // gastric inhibitory polypeptide receptor // 1q21 // 25024 /// L19660 // Gipr // gastric inhibitory polypeptide receptor // 1q21 // 25024 /// ENSR	0.61088366	0.70136692	0.45517188	0.83325671	0.76843013	0.12699934	0.88198575	0	1.01645367	1.01923886	0.89797404	1.00932796
7048593	NM_001108475 // Vasp_predicted // vasodilator-stimulated phosphoprotein (predicted) // 1q21 // 361517 /// ENSRNOT00000022214 // Vasp_predicted // vasodilator-stimulated phosphoprotein (predicted) // 1q21 // 361517	1.79e-20	0.75211781	0.29464805	0.75951976	0.61038894	0.29616106	0.87573744	0	0.97472884	1.0541579	1.11652736	0.98597784
7048605	XM_001075659 // Fosb // FBJ osteosarcoma oncogene B // 1q21 // 308411 /// ENSRNOT00000022556 // Fosb // FBJ osteosarcoma oncogene B // 1q21 // 308411	2.52e-13	0.39703744	0.55425141	0.86054224	0.93756393	0.21607888	0.24985326	0	1.02807702	1.07303095	1.35401687	1.29246156
7048622	ENSRNOT00000023392 // Mark4 // MAP/microtubule affinity-regulating kinase 4 // 1q21 // 680407 /// ENSRNOT00000023392 // LOC686800 // similar to MAP/microtubule affinity-regulating kinase 4 // --- // 686800	0.00000048	0.21266218	0.16760563	0.03977836	0.5674171	0.22279324	0.33668758	0	0.88296878	0.97096301	1.07181798	0.94819284
7048643	NM_138520 // Klc3 // kinesin light chain 3 // 1q21 // 171549 /// ENSRNOT00000024498 // Klc3 // kinesin light chain 3 // 1q21 // 171549 /// BC097284 // Klc3 // kinesin light chain 3 // 1q21 // 171549	0.03964945	0.51500046	0.21261049	0.87673377	0.41520451	0.07585938	0.3695037	0	0.98248782	1.07570954	1.15768344	0.93845467
7048679	NM_012824 // Apoc1 // apolipoprotein C-I // 1q21 // 25292 /// NM_001109996 // Apoc1 // apolipoprotein C-I // 1q21 // 25292 /// ENSRNOT00000024870 // Apoc1 // apolipoprotein C-I // 1q21 // 25292 /// ENSRNOT00000046169 // Apoc1 // apolipoprotein C-I // 1q21	1.56e-21	0.08058046	0.67883289	0.32604097	0.4932155	0.33529998	0.50258546	0	1.14190602	1.09139815	1.1484998	0.92207683
7048681	NM_138828 // Apoe // apolipoprotein E // 1q21 // 25728 /// ENSRNOT00000041891 // Apoe // apolipoprotein E // 1q21 // 25728 /// BC086581 // Apoe // apolipoprotein E // 1q21 // 25728	1.1e-19	0.28246634	0.10486505	0.94005713	0.72689945	0.01644328	0.72206958	0	0.98537884	0.92707139	0.62191147	0.86502388
7048688	NM_212520 // Tomm40 // translocase of outer mitochondrial membrane 40 homolog (yeast) // 1q21 // 308416 /// ENSRNOT00000025281 // Tomm40 // translocase of outer mitochondrial membrane 40 homolog (yeast) // 1q21 // 308416 /// AB162855 // Tomm40 // transloca	0.00001927	0.03637146	0.42396915	0.018755	0.02123649	0.38236858	0.17598542	0	1.39930479	1.40972587	1.16831662	1.22144764
7048696	NM_001012064 // Pvrl2 // poliovirus receptor-related 2 // 1q21 // 308417 /// ENSRNOT00000025388 // Pvrl2 // poliovirus receptor-related 2 // 1q21 // 308417 /// BC090075 // Pvrl2 // poliovirus receptor-related 2 // 1q21 // 308417	2.08e-10	0.79238707	0.5081237	0.83635977	0.33327072	0.86337905	0.91266816	0	1.02260748	1.13279849	0.9859485	0.97030025
7048702	NM_031752 // Bcam // basal cell adhesion molecule // 1q21 // 78958 /// ENSRNOT00000045574 // Bcam // basal cell adhesion molecule // 1q21 // 78958 /// BC072479 // Bcam // basal cell adhesion molecule // 1q21 // 78958	0.00000861	0.79642384	0.02802226	0.70918467	0.30515833	0.05486038	0.17857174	0	0.96426376	0.9054279	1.20827012	0.88244831
7048723	NM_001109422 // Bcl3 // B-cell leukemia/lymphoma 3 // 1q21 // 680611 /// ENSRNOT00000025913 // Ceacam16 // CEA-related cell adhesion molecule 16 // 1q21 // 292700 /// ENSRNOT00000025913 // Bcl3 // B-cell leukemia/lymphoma 3 // 1q21 // 680611 /// ENSRNOT000	9.36e-8	0.46512551	0.24938074	0.15594828	0.9293978	0.30144974	0.15115357	0	0.87496258	1.01280373	1.11104305	1.13333963
7048738	NM_017076 // PVR // poliovirus receptor // 1q22 // 25066 /// ENSRNOT00000043096 // PVR // poliovirus receptor // 1q22 // 25066 /// L12025 // PVR // poliovirus receptor // 1q22 // 25066	2.03e-20	0.02263731	0.24163159	0.02565702	0.03041518	0.01093746	0.71374664	0	1.18573317	1.18689208	1.23459141	1.02238522
7048757	NM_133323 // Zfp111 // zinc finger protein 111 // 1q21 // 170849 /// ENSRNOT00000051473 // Zfp111 // zinc finger protein 111 // 1q21 // 170849 /// U27186 // Zfp111 // zinc finger protein 111 // 1q21 // 170849 /// ENSRNOT00000030422 // Zfp111 // zinc finger	0.0000654	0.47584477	0.23774614	0.20519666	0.57884727	0.15843473	0.95386118	0	0.76787442	1.12382728	0.7611691	0.98531488
7048763	NM_001017512 // Zfp61 // zinc finger protein 61 // 1q21 // 499094 /// ENSRNOT00000026252 // Zfp61 // zinc finger protein 61 // 1q21 // 499094 /// BC079015 // Zfp61 // zinc finger protein 61 // 1q21 // 499094	0.00010176	0.3076744	0.63595437	0.47651256	0.93753218	0.14276309	0.37442666	0	0.85800465	0.98739987	0.78841431	0.87932392
7048774	NM_001037212 // Zfp94 // zinc finger protein 94 // 1q21 // 499095 /// ENSRNOT00000042636 // Zfp94 // zinc finger protein 94 // 1q21 // 499095 /// BC108299 // Zfp94 // zinc finger protein 94 // 1q21 // 499095 /// ENSRNOT00000026263 // Zfp94 // zinc finger p	0.00003062	0.8360992	0.75492619	0.67933323	0.82858694	0.52128699	0.41636621	0	1.09414712	0.9750883	0.9345089	1.09680445
7048801	BC079061 // RGD1311107 // similar to hypothetical protein R30953_1 // 1q21 // 308428 /// BC079034 // RGD1311107 // similar to hypothetical protein R30953_1 // 1q21 // 308428 /// ENSRNOT00000030900 // RGD1311107 // similar to hypothetical protein R30953_1 /	0.16971955	0.09873754	0.20630591	0.18086857	0.43083184	0.03541428	0.35531694	0	1.18247984	1.11011628	1.32525741	0.89523257
7048819	NM_001107488 // RGD1565787_predicted // similar to RIKEN cDNA 1810065E05 (predicted) // 1q21 // 308429 /// ENSRNOT00000026946 // RGD1565787_predicted // similar to RIKEN cDNA 1810065E05 (predicted) // 1q21 // 308429	0.00516633	0.53306426	0.04961793	0.01012974	0.74687451	0.87374725	0.4936248	0	1.34631988	0.95406698	0.95812365	0.92860376
7048820	NM_001107489 // Zfp575 // zinc finger protein 575 // 1q21 // 308430 /// ENSRNOT00000035356 // Zfp575 // zinc finger protein 575 // 1q21 // 308430	0.73224056	0.1412595	0.15993062	0.82828536	0.02416608	0.16307183	0.41615705	0	1.01290313	1.18570098	1.11442608	0.94221814
7048823	NM_139037 // Tex101 // testis expressed gene 101 // 1q21 // 207113 /// ENSRNOT00000027202 // Tex101 // testis expressed gene 101 // 1q21 // 207113 /// AF347056 // Tex101 // testis expressed gene 101 // 1q21 // 207113	0.23543093	0.08729651	0.8988545	0.37773262	0.19752201	0.60275085	0.14856081	0	0.90104386	0.85803783	0.92394019	0.8088865
7048840	BC158626 // RGD1565655_predicted // similar to BC049730 protein (predicted) // 1q21 // 499097 /// ENSRNOT00000035648 // RGD1565655_predicted // similar to BC049730 protein (predicted) // 1q21 // 499097	0.00758775	0.13066579	0.00258445	0.79792148	0.33928556	0.7965731	0.00012456	0	1.01305495	0.94831392	1.01049807	1.29627954
7048849	NM_001110295 // Lypd4 // Ly6/Plaur domain containing 4 // 1q21 // 681194 /// ENSRNOT00000027226 // Lypd4 // Ly6/Plaur domain containing 4 // 1q21 // 681194	0.03724	0.43494707	0.0193205	0.10766874	0.02142419	0.52221157	0.06598828	0	1.1519592	0.80205443	1.059666	1.17732763
7048859	NM_031774 // Rabac1 // Rab acceptor 1 (prenylated) // 1q21 // 83583 /// ENSRNOT00000027435 // Rabac1 // Rab acceptor 1 (prenylated) // 1q21 // 83583 /// AF025506 // Rabac1 // Rab acceptor 1 (prenylated) // 1q21 // 83583	1.82e-14	0.86345433	0.82863573	0.95636593	0.90378743	0.75134049	0.6978604	0	0.99453412	1.0197994	0.96312183	0.93384373
7048865	NM_012506 // Atp1a3 // ATPase, Na+/K+ transporting, alpha 3 polypeptide // 1q21 // 24213 /// ENSRNOT00000027497 // Atp1a3 // ATPase, Na+/K+ transporting, alpha 3 polypeptide // 1q21 // 24213 /// M14513 // Atp1a3 // ATPase, Na+/K+ transporting, alpha 3 poly	0.04048861	0.03704269	0.22470059	0.00889055	0.07176994	0.53350356	0.96754182	1000	1.16342428	1.11089427	1.03328101	1.0029787
7048873	NM_031508 // Grik5 // glutamate receptor, ionotropic, kainate 5 // 1q21 // 24407 /// NM_017262 // Grik5 // glutamate receptor, ionotropic, kainate 5 // 1q21 // 24407 /// ENSRNOT00000027578 // Grik5 // glutamate receptor, ionotropic, kainate 5 // 1q21 // 24	0.00001251	0.0166917	0.00002446	0.00443431	0.10401812	0.0000728	0.00015993	989	1.25162807	0.88861862	0.70710678	0.71763847
7048947	NM_053654 // Pafah1b3 // platelet-activating factor acetylhydrolase, isoform 1b, alpha1 subunit // 1q21 // 114113 /// ENSRNOT00000027774 // Pafah1b3 // platelet-activating factor acetylhydrolase, isoform 1b, alpha1 subunit // 1q21 // 114113 /// BC126079 //	5.7e-16	0.28330608	0.00919522	0.72025092	0.03237074	0.05612593	0.78183668	0	0.95492679	1.28906022	1.23728172	0.9642861
7048951	NM_001108909 // Cnfn // cornifelin // 1q21 // 365217 /// ENSRNOT00000027845 // Cnfn // cornifelin // 1q21 // 365217	0.31774589	0.099362	0.66533272	0.24294536	0.6886738	0.60900669	0.06154892	0	1.13478264	1.03789352	1.07103892	1.2176404
7048952	NM_012859 // Lipe // lipase, hormone sensitive // 1q21 // 25330 /// ENSRNOT00000027910 // Lipe // lipase, hormone sensitive // 1q21 // 25330 /// U40001 // Lipe // lipase, hormone sensitive // 1q21 // 25330 /// ENSRNOT00000027879 // Lipe // lipase, hormone	7.54e-17	0.64612219	0.00012759	0.00538048	0.25892998	0.46706728	0.19826105	0	1.38954165	0.89870715	1.0666255	0.87638561
7048969	NM_001033860 // Ceacam1 // CEA-related cell adhesion molecule 1 // 1q21-q22 // 81613 /// NM_001033862 // Ceacam1 // CEA-related cell adhesion molecule 1 // 1q21-q22 // 81613 /// NM_031755 // Ceacam1 // CEA-related cell adhesion molecule 1 // 1q21-q22 // 81	2.47e-9	0.59323891	0.02257866	0.13869608	0.34991847	0.55560079	0.23171041	0	0.86210757	0.9195916	0.94906261	1.11723013
7048995	XM_001070046 // Bckdha // branched chain ketoacid dehydrogenase E1, alpha polypeptide // 1q21 // 25244	0.01377698	0.62349476	0.15261821	0.18243475	0.76164873	0.16235297	0.1381649	0	1.11670233	0.97011519	1.13684052	0.86573355
7049003	NM_001106235 // Ccdc97 // coiled-coil domain containing 97 // 1q21 // 292724 /// ENSRNOT00000028065 // Ccdc97 // coiled-coil domain containing 97 // 1q21 // 292724	0.00281	0.83507961	0.07575122	0.83106178	0.58106978	0.12523995	0.20992131	0	0.9832316	1.04913151	1.1546814	0.89429127
7049006	NM_001108477 // Hnrpul1_predicted // heterogeneous nuclear ribonucleoprotein U-like 1 (predicted) // 1q21 // 361522 /// ENSRNOT00000028100 // Hnrpul1_predicted // heterogeneous nuclear ribonucleoprotein U-like 1 (predicted) // 1q21 // 361522	3.12e-9	0.3880514	0.16093619	0.47967842	0.55376895	0.79113089	0.1116261	0	0.94750008	0.95963853	0.98109936	0.88625893
7049010	NM_031794 // Axl // Axl receptor tyrosine kinase // 1q21 // 308444 /// NM_001013147 // Axl // Axl receptor tyrosine kinase // 1q21 // 308444 /// ENSRNOT00000028131 // Axl // Axl receptor tyrosine kinase // 1q21 // 308444 /// ENSRNOT00000028132 // Axl // Ax	1.53e-10	0.70296465	0.11240879	0.47400268	0.42102956	0.51208448	0.59523041	0	0.88874634	0.88947136	1.1207905	0.90904841
7049055	NM_198733 // Cyp2b21 // cytochrome P450, family 2, subfamily b, polypeptide 21 // 1q21 // 292728 /// ENSRNOT00000049175 // Cyp2b21 // cytochrome P450, family 2, subfamily b, polypeptide 21 // 1q21 // 292728 /// AF159245 // Cyp2b21 // cytochrome P450, famil	0.71508312	0.45540369	0.96578544	0.95434863	0.48965309	0.62313709	0.91016097	0	0.98071196	0.93283701	0.95111768	0.9886623
7049079	NM_001004083 // Egln2 // EGL nine homolog 2 (C. elegans) // 1q21 // 308457 /// ENSRNOT00000028434 // Egln2 // EGL nine homolog 2 (C. elegans) // 1q21 // 308457 /// BC081858 // Egln2 // EGL nine homolog 2 (C. elegans) // 1q21 // 308457	3.79e-11	0.72774068	0.23086371	0.8358596	0.23768752	0.53578256	0.66519311	0	0.96494104	1.14124199	1.08174042	0.95527648
7049092	NM_017355 // Rab4b // RAB4B, member RAS oncogene family // 1q21 // 50866 /// ENSRNOT00000002052 // Rab4b // RAB4B, member RAS oncogene family // 1q21 // 50866	9.44e-8	0.32882224	0.42595444	0.66973905	0.08845612	0.40287068	0.90380306	0	1.07604772	1.2810875	1.1492439	1.00741952
7049099	NM_030852 // Mia1 // melanoma inhibitory activity 1 // 1q21 // 81510 /// ENSRNOT00000002050 // Mia1 // melanoma inhibitory activity 1 // 1q21 // 81510 /// U67884 // Mia1 // melanoma inhibitory activity 1 // 1q21 // 81510	0.27537604	0.08757676	0.18200219	0.01680331	0.67167237	0.11912605	0.336123	0	1.36451984	0.97558574	1.18328554	1.12331734
7049107	NM_001008303 // Snrpa // small nuclear ribonucleoprotein polypeptide A // 1q21 // 292729 /// ENSRNOT00000002053 // Snrpa // small nuclear ribonucleoprotein polypeptide A // 1q21 // 292729 /// BC086331 // Snrpa // small nuclear ribonucleoprotein polypeptide	1.27e-8	0.17605038	0.11193102	0.75114744	0.06296999	0.43535762	0.06452152	0	1.06587351	1.36791272	1.13416386	1.39058382
7049112	NM_178094 // Itpkc // inositol 1,4,5-trisphosphate 3-kinase C // 1q21 // 308451 /// ENSRNOT00000018696 // Itpkc // inositol 1,4,5-trisphosphate 3-kinase C // 1q21 // 308451 /// AY160770 // Itpkc // inositol 1,4,5-trisphosphate 3-kinase C // 1q21 // 308451	4.99e-16	0.9994368	0.75886526	0.63851249	0.8166676	0.9985441	0.48254013	0	1.05489531	1.01977724	1.00213975	0.93543665
7049118	BC082801 // Ltbp4 // latent transforming growth factor beta binding protein 4 // 1q21 // 292734	0.00035145	0.25785755	0.01122097	0.55044256	0.05673118	0.62678086	0.06389195	0	0.9367836	0.78890442	1.07066441	0.78102994
7049147	ENSRNOT00000028393 // Spnb4 // spectrin beta 4 // 1q21 // 308458 /// BC091321 // Spnb4 // spectrin beta 4 // 1q21 // 308458	0.00840578	0.58875996	0.90076398	0.59269681	0.99462348	0.4615532	0.64526409	0	1.02928781	1.00356155	1.04267512	1.02897937
7049155	NM_001012167 // Pld3 // phospholipase D family, member 3 // 1q21 // 361527 /// ENSRNOT00000057177 // Pld3 // phospholipase D family, member 3 // 1q21 // 361527 /// ENSRNOT00000024804 // Pld3 // phospholipase D family, member 3 // 1q21 // 361527 /// BC08998	7.26e-11	0.47023819	0.2876872	0.5990889	0.14688839	0.43191819	0.57542284	0	0.9453341	1.16751559	1.09318328	1.05390765
7049184	ENSRNOT00000034609 // Map3k10 // mitogen activated protein kinase kinase kinase 10 // 1q21 // 308463 /// AY240867 // Map3k10 // mitogen activated protein kinase kinase kinase 10 // 1q21 // 308463	0.00258284	0.85978213	0.31297306	0.13414813	0.3127416	0.65846984	0.53425525	0	1.10015404	0.94431344	1.03103283	0.96460317
7049245	NM_057122 // Psmc4 // proteasome (prosome, macropain) 26S subunit, ATPase, 4 // 1q21 // 117262 /// ENSRNOT00000025819 // Psmc4 // proteasome (prosome, macropain) 26S subunit, ATPase, 4 // 1q21 // 117262 /// D50695 // Psmc4 // proteasome (prosome, macropain	0.00114505	0.09160593	0.39019413	0.14366619	0.05798967	0.83782305	0.06959983	0	1.14379359	1.19748495	1.02842927	1.19017663
7049256	BC158767 // RGD1562943_predicted // similar to selenoprotein V (predicted) // 1q21 // 499113	0.15599438	0.95217223	0.62341154	0.38839467	0.58200322	0.86446307	0.74872647	0	1.10099038	0.95015168	0.98887135	0.97075104
7049259	NM_053666 // Dll3 // delta-like 3 (Drosophila) // 1q21 // 114125 /// ENSRNOT00000026182 // Dll3 // delta-like 3 (Drosophila) // 1q21 // 114125 /// AF084576 // Dll3 // delta-like 3 (Drosophila) // 1q21 // 114125 /// ENSRNOT00000026145 // Dll3 // delta-like	0.06715779	0.89734622	0.70536078	0.7276435	0.7328879	0.86399425	0.27608554	0	1.04071092	1.04569851	0.99096632	0.89049189
7049308	ENSRNOT00000043477 // Plekhg2_predicted // pleckstrin homology domain containing, family G (with RhoGef domain) member 2 (predicted) // 1q21 // 292750	2.04e-14	0.45079738	0.16203414	0.26814907	0.2873093	0.20907416	0.25634694	0	0.92398218	0.92778009	1.09182645	0.91901325
7049312	NM_133290 // Zfp36 // zinc finger protein 36 // 1q21 // 79426 /// ENSRNOT00000026661 // Zfp36 // zinc finger protein 36 // 1q21 // 79426 /// BC060308 // Zfp36 // zinc finger protein 36 // 1q21 // 79426	5.28e-7	0.70231839	0.53434852	0.56446802	0.84186755	0.37545313	0.70306992	0	1.14657898	1.03353571	1.15770028	0.90661001
7049329	NM_001107498 // Samd4b // sterile alpha motif domain containing 4B // 1q21 // 308473 /// ENSRNOT00000026839 // Samd4b // sterile alpha motif domain containing 4B // 1q21 // 308473 /// BC090319 // Samd4b // sterile alpha motif domain containing 4B // 1q21 /	9.03e-12	0.51405872	0.52572836	0.47371516	0.90032244	0.8854533	0.21912881	0	0.94591206	0.99199611	0.98501094	0.90445231
7049332	ENSRNOT00000035328 // LOC685840 // similar to interferon-lambda2 // 1q21 // 685840	0.89890968	0.17605313	0.17034093	0.56093383	0.93763242	0.01810804	0.35281133	0	1.05220824	1.01491076	1.42614126	0.86669059
7049334	ENSRNOT00000038565 // RGD1305932_predicted // similar to F-box only protein 6 (F-box/G-domain protein 2) (predicted) // 1q21 // 292755	0.01008928	0.25535119	0.57113752	0.72772484	0.66608073	0.07832092	0.96978503	0	1.036915	1.0511142	1.20844523	0.98802431
7049336	NM_001106238 // Pak4_predicted // p21 (CDKN1A)-activated kinase 4 (predicted) // 1q21 // 292756 /// ENSRNOT00000026966 // Pak4_predicted // p21 (CDKN1A)-activated kinase 4 (predicted) // 1q21 // 292756	2.57e-14	0.84786547	0.54985153	0.98268963	0.45141006	0.55412744	0.45937813	0	1.00103103	1.04820001	0.96393611	0.95850797
7049346	NM_001106239 // Mrps12_predicted // mitochondrial ribosomal protein S12 (predicted) // 1q21 // 292758 /// ENSRNOT00000027029 // Mrps12_predicted // mitochondrial ribosomal protein S12 (predicted) // 1q21 // 292758	0.00071458	0.21711855	0.47227122	0.45247208	0.11533606	0.22327662	0.24766761	0	1.16492088	1.41472281	1.27710181	1.26102143
7049352	NM_030867 // Nfkbib // nuclear factor of kappa light chain gene enhancer in B-cells inhibitor, beta // 1q21 // 81525 /// ENSRNOT00000027212 // Nfkbib // nuclear factor of kappa light chain gene enhancer in B-cells inhibitor, beta // 1q21 // 81525 /// BC085	1.68e-8	0.19055582	0.35036109	0.05295582	0.20380452	0.49106651	0.89951504	0	1.20023013	1.11722034	1.06918497	0.979551
7049356	---	0.17982977	0.16008962	0.32544123	0.03873344	0.78260619	0.22374414	0.79533883	0	1.33558944	1.0380701	1.15764146	0.95946007
7049366	NM_031675 // Actn4 // actinin alpha 4 // 1q22 // 63836 /// ENSRNOT00000027773 // Actn4 // actinin alpha 4 // 1q22 // 63836 /// BC061788 // Actn4 // actinin alpha 4 // 1q22 // 63836	3.42e-21	0.93790642	0.00247349	0.17775401	0.81176165	0.33322144	0.70530109	0	0.88767528	0.98124068	1.09348968	1.03318819
7049399	ENSRNOT00000027893 // Ryr1 // ryanodine receptor 1, skeletal muscle // 1q21 // 114207 /// AF130879 // Ryr1 // ryanodine receptor 1, skeletal muscle // 1q21 // 114207 /// AF112256 // Ryr1 // ryanodine receptor 1, skeletal muscle // 1q21 // 114207	4.07e-9	0.502576	0.09291486	0.18266872	0.49863989	0.93360703	0.03024506	0	1.04890971	0.97640255	1.00302149	0.91853152
7049401	BC079080 // RGD1303117 // hypothetical protein LOC292764 // 1q21 // 292764 /// ENSRNOT00000031989 // RGD1303117 // hypothetical protein LOC292764 // 1q21 // 292764	9.09e-14	0.44494779	0.1999956	0.62670191	0.8379748	0.58475669	0.08974262	0	0.9489671	1.01961811	0.95666938	0.85106292
7049462	NM_053806 // Kcnk6 // potassium inwardly-rectifying channel, subfamily K, member 6 // 1q21 // 116491 /// ENSRNOT00000027974 // Kcnk6 // potassium inwardly-rectifying channel, subfamily K, member 6 // 1q21 // 116491 /// AF281304 // Kcnk6 // potassium inward	2.23e-15	0.68856068	0.44907859	0.85813551	0.82147789	0.9358753	0.32589357	0	1.01867444	1.041952	1.03336926	1.25541298
7049508	---	2.15e-14	0.82822953	0.8560592	0.55222847	0.62894888	0.64041988	0.79534584	0	1.06763171	1.05834507	0.93502172	0.96472105
7049509	NM_001082549 // Spint2 // serine protease inhibitor, Kunitz type 2 // 1q21 // 292770 /// NM_199087 // Spint2 // serine protease inhibitor, Kunitz type 2 // 1q21 // 292770 /// ENSRNOT00000046611 // Spint2 // serine protease inhibitor, Kunitz type 2 // 1q21	1.16e-18	0.83352884	0.05125046	0.1141018	0.05418421	0.70845996	0.85178328	0	0.90625946	1.1223773	1.02364934	0.98952472
7049520	NM_001013066 // Sipa1l3 // signal-induced proliferation-associated 1 like 3 // 1q21 // 292771 /// ENSRNOT00000042207 // Sipa1l3 // signal-induced proliferation-associated 1 like 3 // 1q21 // 292771 /// BC091303 // Sipa1l3 // signal-induced proliferation-as	6.81e-18	0.18807857	0.43402435	0.65391277	0.41479785	0.779604	0.03845719	0	0.94337673	0.92477318	0.97160509	0.80989085
7049592	ENSRNOT00000034158 // Zfp74 // zinc finger protein 74 // 1q21 // 365224	0.00239645	0.87749559	0.53948144	0.65135578	0.93223834	0.253807	0.84970031	0	0.97757871	0.99160226	1.13807973	0.97779877
7049663	NM_001107502 // Lrfn3_predicted // leucine rich repeat and fibronectin type III domain containing 3 (predicted) // 1q21 // 308495 /// ENSRNOT00000028275 // Lrfn3_predicted // leucine rich repeat and fibronectin type III domain containing 3 (predicted) // 1	1.88e-8	0.17041575	0.47080272	0.06133302	0.26753043	0.31145361	0.97493604	0	1.22037459	1.11186801	1.10422615	1.01052491
7049668	NM_001005900 // Hcst // hematopoietic cell signal transducer // 1q21 // 474146 /// ENSRNOT00000028287 // Hcst // hematopoietic cell signal transducer // 1q21 // 474146 /// AY247020 // Hcst // hematopoietic cell signal transducer // 1q21 // 474146	0.000005	0.53811293	0.71525718	0.32895117	0.66989276	0.54089496	0.80948882	0	0.63366983	0.83338606	0.80668236	0.95923166
7049673	BC161904 // RGD1561211_predicted // similar to Amyloid beta (A4) precursor-like protein 1 (predicted) // 1q21 // 502317 /// ENSRNOT00000028297 // RGD1561211_predicted // similar to Amyloid beta (A4) precursor-like protein 1 (predicted) // 1q21 // 502317 //	2.64e-18	0.81484711	0.00636369	0.05157001	0.68207883	0.88910328	0.03642182	0	1.27454074	0.94545645	0.9762727	0.77006302
7049675	---	0.10060545	0.66682883	0.47592558	0.25964188	0.77994643	0.41185394	0.54936347	0	1.09676823	0.98018464	1.05812453	0.95756654
7049689	ENSRNOT00000034001 // Snx26_predicted // sorting nexin 26 (predicted) // 1q21 // 361540 /// XM_001079120 // Snx26_predicted // sorting nexin 26 (predicted) // 1q21 // 361540	1.21e-8	0.43296041	0.53519027	0.46555192	0.76048182	0.15488366	0.9892093	0	1.04620045	1.02055679	1.09095007	0.99801556
7049727	NM_001008764 // Psenen // presenilin enhancer 2 homolog (C. elegans) // 1q21 // 292788 /// ENSRNOT00000028438 // Psenen // presenilin enhancer 2 homolog (C. elegans) // 1q21 // 292788 /// BC100104 // Psenen // presenilin enhancer 2 homolog (C. elegans) //	0.000018	0.95996448	0.11362557	0.5354926	0.13332016	0.78520531	0.6133499	0	0.94915706	1.134808	0.97906435	0.96314646
7049793	NM_001109517 // Zbtb32 // zinc finger and BTB domain containing 32 // 1q21 // 688845 /// ENSRNOT00000028477 // Wbp7 // WW domain binding protein 7 // 1q21 // 361543	0.05343796	0.75841398	0.66209857	0.86417103	0.66454776	0.48505444	0.57820474	0	0.98832046	1.02550386	0.95817352	0.9631481
7049811	ENSRNOT00000031873 // Etv2 // ets variant gene 2 // 1q21 // 361544	0.16739877	0.08867599	0.92107042	0.60357836	0.9757686	0.71101342	0.28144306	0	1.05370568	1.00567727	1.04283416	1.10102681
7049812	NM_001014159 // Rbm42 // RNA binding motif protein 42 // 1q21 // 361545 /// BC079321 // Rbm42 // RNA binding motif protein 42 // 1q21 // 361545 /// ENSRNOT00000031254 // Rbm42 // RNA binding motif protein 42 // 1q21 // 361545	0.00271252	0.22287612	0.81500025	0.34045357	0.2154749	0.17926247	0.63937427	0	1.13482309	1.16641038	1.21541192	1.05447661
7049865	NM_023964 // Gapdhs // glyceraldehyde-3-phosphate dehydrogenase, spermatogenic // 1q21 // 66020 /// ENSRNOT00000028518 // Gapdhs // glyceraldehyde-3-phosphate dehydrogenase, spermatogenic // 1q21 // 66020 /// BC161847 // Gapdhs // glyceraldehyde-3-phosphat	0.88170569	0.60156548	0.23901984	0.4012728	0.66469408	0.87661254	0.07443115	0	1.08275321	0.97592339	1.01820071	0.84340978
7049873	NM_001005877 // Ffar2 // free fatty acid receptor 2 // 1q21 // 292794 /// ENSRNOT00000028532 // Ffar2 // free fatty acid receptor 2 // 1q21 // 292794 /// AB106675 // Ffar2 // free fatty acid receptor 2 // 1q21 // 292794	0.00000141	0.61760178	0.75641017	0.67367685	0.66058399	0.3513168	0.72850717	0	1.08100996	0.89736952	1.19044629	1.05037022
7049875	NM_001108912 // Ffar3 // free fatty acid receptor 3 // 1q21 // 365228 /// ENSRNOT00000056714 // Ffar3 // free fatty acid receptor 3 // 1q21 // 365228	0.00011198	0.46320043	0.05741405	0.0121442	0.50275931	0.49071127	0.15149307	0	1.64000411	1.07887642	0.89748	0.75596574
7049878	NM_153304 // Ffar1 // free fatty acid receptor 1 // 1q21 // 266607 /// ENSRNOT00000028533 // Ffar1 // free fatty acid receptor 1 // 1q21 // 266607 /// AF539810 // Ffar1 // free fatty acid receptor 1 // 1q21 // 266607	0.08838935	0.02972701	0.29157627	0.52917519	0.68295259	0.01839076	0.88273783	0	0.90349309	1.10190892	0.69353956	0.98258918
7049916	NM_017190 // Mag // myelin-associated glycoprotein // 1q21 // 29409 /// ENSRNOT00000028544 // Mag // myelin-associated glycoprotein // 1q21 // 29409 /// ENSRNOT00000044532 // Mag // myelin-associated glycoprotein // 1q21 // 29409 /// M16800 // Mag // myeli	0.02189752	0.01534975	0.73224316	0.04044628	0.12922966	0.00754961	0.05509791	1010	1.13477709	1.10164645	1.19330296	1.1259732
7049929	NM_053469 // Hamp // hepcidin antimicrobial peptide // 1q21 // 84604 /// ENSRNOT00000028545 // Hamp // hepcidin antimicrobial peptide // 1q21 // 84604 /// AF344185 // Hamp // hepcidin antimicrobial peptide // 1q21 // 84604	9.65e-23	0.88215589	0.17719532	0.17958547	0.73178537	0.34742924	0.25427461	0	0.83008102	0.95365534	1.11297953	1.18045138
7049931	NM_031139 // Usf2 // upstream transcription factor 2 // 1q21 // 81817 /// ENSRNOT00000028550 // Usf2 // upstream transcription factor 2 // 1q21 // 81817 /// AB047556 // Usf2 // upstream transcription factor 2 // 1q21 // 81817 /// ENSRNOT00000041809 // Usf2	6.03e-11	0.01324881	0.09345898	0.01187621	0.28936198	0.54446758	0.03965702	0	0.87891007	1.04592709	0.97092333	0.90099077
7049937	NM_032616 // Lsr // lipolysis stimulated lipoprotein receptor // 1q21 // 64355 /// ENSRNOT00000044678 // Lsr // lipolysis stimulated lipoprotein receptor // 1q21 // 64355 /// AF119667 // Lsr // lipolysis stimulated lipoprotein receptor // 1q21 // 64355 ///	2.42e-11	0.21113654	0.00573699	0.01952178	0.28766729	0.28085514	0.94697079	0	1.36721809	1.11800022	1.13388464	0.9960011
7049945	NM_021909 // Fxyd5 // FXYD domain-containing ion transport regulator 5 // 1q21 // 60338 /// ENSRNOT00000028597 // Fxyd5 // FXYD domain-containing ion transport regulator 5 // 1q21 // 60338 /// BC060571 // Fxyd5 // FXYD domain-containing ion transport regul	5.31e-11	0.65554687	0.87317495	0.85428243	0.5234127	0.54485356	0.87541399	0	0.97683223	0.92757758	0.92486543	0.95627019
7049949	NM_022008 // Fxyd7 // FXYD domain-containing ion transport regulator 7 // 1q21 // 63848	0.00235601	0.20670187	0.81906871	0.14352988	0.71253343	0.65595813	0.74142471	0	1.14133978	1.03599101	1.04409902	1.01888788
7049957	NM_031648 // Fxyd1 // FXYD domain-containing ion transport regulator 1 // 1q21 // 58971 /// ENSRNOT00000028624 // Fxyd1 // FXYD domain-containing ion transport regulator 1 // 1q21 // 58971 /// U72246 // Fxyd1 // FXYD domain-containing ion transport regulat	4.56e-18	0.42565577	0.32009194	0.94282536	0.08778873	0.88995085	0.50033584	0	1.01271179	0.75762585	0.96411002	0.8860746
7049968	NM_172317 // Fxyd3 // FXYD domain-containing ion transport regulator 3 // 1q21 // 116831 /// ENSRNOT00000028637 // Fxyd3 // FXYD domain-containing ion transport regulator 3 // 1q21 // 116831	3.24e-19	0.62763916	0.38421727	0.56090328	0.41325763	0.85898255	0.56105607	0	1.10619121	1.20569345	0.97283236	1.14995057
7049980	NM_017112 // Hpn // hepsin // 1q21 // 29135 /// BC072688 // Hpn // hepsin // 1q21 // 29135 /// ENSRNOT00000056626 // Hpn // hepsin // 1q21 // 29135 /// ENSRNOT00000056625 // Hpn // hepsin // 1q21 // 29135	2.67e-28	0.08934692	0.00087212	0.09575594	0.00633576	0.00427879	0.01414082	0	1.09421713	0.85592494	1.17505503	1.15105686
7049988	NM_017288 // Scn1b // sodium channel, voltage-gated, type I, beta // 1q21 // 29686 /// ENSRNOT00000028653 // Scn1b // sodium channel, voltage-gated, type I, beta // 1q21 // 29686 /// BC094523 // Scn1b // sodium channel, voltage-gated, type I, beta // 1q21	1.73e-15	0.73852266	0.20761779	0.64383823	0.70660419	0.74358566	0.33285272	0	0.93133428	1.03801696	1.04416642	1.1038804
7049995	NM_001014160 // Gramd1a // GRAM domain containing 1A // 1q21 // 361550 /// ENSRNOT00000028660 // Gramd1a // GRAM domain containing 1A // 1q21 // 361550 /// AY171575 // Gramd1a // GRAM domain containing 1A // 1q21 // 361550	2.06e-8	0.07339028	0.03908489	0.7011541	0.00634331	0.79717642	0.01948203	0	1.03174614	0.8141049	0.97552384	0.8288712
7050013	ENSRNOT00000046226 // LOC292801 // lacrimal gland protein // 1q21 // 292801 /// ENSRNOT00000046282 // LOC292801 // lacrimal gland protein // 1q21 // 292801 /// AY871779 // LOC292801 // lacrimal gland protein // 1q21 // 292801	0.63183127	0.26730673	0.68244594	0.77206491	0.37030454	0.64419308	0.2279934	0	1.08198413	1.31731623	0.94173707	1.58888361
7050048	BC161985 // Sae2 // SUMO1 activating enzyme subunit 2 // 1q21 // 308508 /// ENSRNOT00000028672 // Sae2 // SUMO1 activating enzyme subunit 2 // 1q21 // 308508	0.00332916	0.82671159	0.84105157	0.88598724	0.54433753	0.78077566	0.71037329	0	0.97652549	0.92989689	0.95266663	1.05048539
7050052	NM_001109544 // Pdcd2l // programmed cell death 2-like // 1q21 // 689637 /// ENSRNOT00000028674 // LOC687670 // similar to Zinc finger protein RP-8 CG3260-PA // --- // 687670 /// ENSRNOT00000028674 // Pdcd2l // programmed cell death 2-like // 1q21 // 68963	0.00000661	0.96708569	0.36920681	0.89179876	0.46314862	0.49050577	0.97094856	0	1.02491139	1.08945064	0.94383169	0.99643957
7050055	NM_207592 // Gpi // glucose phosphate isomerase // 1q21 // 292804 /// ENSRNOT00000032613 // Gpi // glucose phosphate isomerase // 1q21 // 292804 /// BC062005 // Gpi // glucose phosphate isomerase // 1q21 // 292804	3.27e-9	0.00542904	0.00486022	0.00003412	0.02510613	0.33796957	0.34234753	1100	1.27901872	1.12742082	1.04902639	0.95164743
7050063	---	6.77e-13	0.43393503	0.44010917	0.29777288	0.97742607	0.57733976	0.24222785	0	0.88622137	1.00904947	0.92880419	0.87984965
7050065	ENSRNOT00000028690 // Lsm14a_predicted // LSM14 homolog A (SCD6, S. cerevisiae) (predicted) // 1q21 // 361554	1.36e-10	0.34559548	0.24242409	0.22816987	0.5743117	0.08441046	0.80117679	0	0.92327982	1.03499581	0.89955783	0.98914318
7050090	NM_001109141 // Kctd15 // potassium channel tetramerisation domain containing 15 // 1q21 // 499129 /// ENSRNOT00000028698 // Kctd15 // potassium channel tetramerisation domain containing 15 // 1q21 // 499129	0.20233839	0.24068597	0.8049214	0.28702329	0.97719712	0.47445537	0.2568438	0	1.09459606	0.989499	1.06396095	1.11318941
7050096	NM_001107504 // Chst8_predicted // carbohydrate (N-acetylgalactosamine 4-0) sulfotransferase 8 (predicted) // 1q21 // 308511 /// ENSRNOT00000037700 // Chst8_predicted // carbohydrate (N-acetylgalactosamine 4-0) sulfotransferase 8 (predicted) // 1q21 // 308	7.02e-7	0.49045925	0.34885748	0.44263881	0.48209033	0.69969365	0.1374625	0	1.06586236	0.95495668	0.97151691	0.89410248
7050128	XM_001079658 // LOC687671 // hypothetical protein LOC687671 // --- // 687671	0.62765851	0.13295295	0.4971515	0.57342039	0.71472141	0.07385061	0.92318993	0	1.04664859	0.95849952	1.2722066	0.97984575
7050130	NM_053541 // Lrp3 // low density lipoprotein receptor-related protein 3 // 1q21 // 89787 /// ENSRNOT00000015384 // Lrp3 // low density lipoprotein receptor-related protein 3 // 1q21 // 89787 /// AB009463 // Lrp3 // low density lipoprotein receptor-related	7.81e-15	0.06195819	0.8659132	0.54455291	0.38128051	0.09197199	0.21799721	0	1.08281166	1.10979183	1.25481519	1.18262225
7050155	NM_001106246 // Gpatch1 // G patch domain containing 1 // 1q21 // 292810 /// ENSRNOT00000015791 // Gpatch1 // G patch domain containing 1 // 1q21 // 292810	2.29e-7	0.34909647	0.83744703	0.30106922	0.95941244	0.6617604	0.3754905	0	0.92325479	1.00619226	0.96466665	0.93014661
7050160	NM_001109335 // RGD1564719_predicted // similar to RIKEN cDNA C230052I12 (predicted) // 1q21 // 502320 /// ENSRNOT00000033396 // RGD1564719_predicted // similar to RIKEN cDNA C230052I12 (predicted) // 1q21 // 502320	0.00378048	0.29177632	0.98673418	0.71536026	0.63573437	0.50146129	0.40742421	0	1.03916664	1.07291695	1.07871783	1.09178284
7050167	ENSRNOT00000017021 // Tdrd12 // tudor domain containing 12 // 1q21 // 292813	0.01730835	0.75973783	0.60501906	0.29176341	0.75353333	0.59170495	0.49766968	0	1.04360188	0.98585608	1.02052431	0.97149862
7050174	NM_001004258 // Nudt19 // nudix (nucleoside diphosphate linked moiety X)-type motif 19 // 1q21 // 308518 /// ENSRNOT00000017153 // Nudt19 // nudix (nucleoside diphosphate linked moiety X)-type motif 19 // 1q21 // 308518 /// BC079088 // Nudt19 // nudix (nuc	6.23e-8	0.01185998	0.13800142	0.74222214	0.00317938	0.070826	0.2989875	100	0.97036471	1.25360676	1.14320156	1.0769671
7050178	NM_001106247 // Pdcd5_predicted // programmed cell death 5 (predicted) // 1q21 // 292814 /// ENSRNOT00000017708 // Pdcd5_predicted // programmed cell death 5 (predicted) // 1q21 // 292814	0.0000347	0.70345395	0.14626749	0.92457799	0.33028496	0.52932493	0.29893077	0	0.92006478	1.32227862	0.91922773	1.31178064
7050384	NM_001100821 // Ccne1 // cyclin E1 // 1q22 // 25729 /// ENSRNOT00000020014 // Ccne1 // cyclin E1 // 1q22 // 25729 /// BC162008 // Ccne1 // cyclin E1 // 1q22 // 25729	0.00000352	0.00179142	0.00458054	0.00000146	0.18861585	0.00622047	0.07056011	1010	1.94440474	1.16682673	1.33534189	1.2132004
7050397	NM_001013148 // Plekhf1 // pleckstrin homology domain containing, family F (with FYVE domain) member 1 // 1q22 // 308543 /// ENSRNOT00000020383 // Plekhf1 // pleckstrin homology domain containing, family F (with FYVE domain) member 1 // 1q22 // 308543 ///	2.99e-8	0.94970117	0.26445492	0.9390795	0.67476725	0.59843393	0.95468693	0	0.98200367	1.15002327	0.86109393	1.00013776
7050402	NM_001009642 // Pop4 // processing of precursor 4, ribonuclease P/MRP family, (S. cerevisiae) // 1q22 // 292831 /// ENSRNOT00000020474 // Pop4 // processing of precursor 4, ribonuclease P/MRP family, (S. cerevisiae) // 1q22 // 292831 /// BC088183 // Pop4 /	6.38e-7	0.04885124	0.0339716	0.87466294	0.00132322	0.69974929	0.05940199	100	1.02026989	1.57715982	0.94637825	1.27681301
7050412	ENSRNOT00000028923 // LOC687761 // hypothetical protein LOC687761 // --- // 687761	0.76959783	0.44490048	0.39747093	0.86758402	0.79928257	0.08998481	0.41578507	0	1.02018033	1.02270124	1.13835396	0.94156585
7050516	---	0.00115134	0.35900218	0.30688641	0.99030287	0.44364615	0.46828481	0.06472535	0	0.9845176	1.21733164	0.85986063	0.70930849
7050522	NM_030846 // Grb2 // growth factor receptor bound protein 2 // 10q32.3 // 81504 /// ENSRNOT00000005347 // Grb2 // growth factor receptor bound protein 2 // 10q32.3 // 81504 /// D49848 // Grb2 // growth factor receptor bound protein 2 // 10q32.3 // 81504 //	0.73695172	0.23304865	0.50960892	0.56051409	0.08237835	0.68652701	0.868359	0	1.08189793	1.2038835	0.96124549	1.00969271
7050537	---	0.0000435	0.03950094	0.10965309	0.00215056	0.89879301	0.65468033	0.3704063	-1000	0.7120806	1.01163559	0.94605804	0.9116539
7050554	ENSRNOT00000024150 // RGD1305344_predicted // similar to Opioid binding protein/cell adhesion molecule precursor (OBCAM) (Opioid-binding cell adhesion molecule) (OPCML) (predicted) // 1q22 // 308557	0.03929755	0.06276732	0.04667445	0.49203547	0.71308783	0.00138911	0.19687317	0	1.06148812	0.97288388	1.38452185	1.12122287
7050557	ENSRNOT00000024170 // LOC687854 // hypothetical protein LOC687854 // --- // 687854 /// ENSRNOT00000024170 // LOC690483 // hypothetical protein LOC690483 // 1q22 // 690483	0.02202519	0.56437981	0.28929708	0.32059532	0.18410669	0.7635061	0.38105329	0	1.07834754	0.89952955	0.978162	0.93190814
7050563	XM_001080365 // LOC687856 // similar to Myeloid cell surface antigen CD33 precursor (Siglec-3) // --- // 687856 /// ENSRNOT00000047473 // LOC687856 // similar to Myeloid cell surface antigen CD33 precursor (Siglec-3) // --- // 687856	0.0000637	0.81747245	0.42599124	0.54410581	0.79169613	0.51110941	0.35879566	0	0.90762556	0.94780569	1.08636369	1.12485928
7050603	NM_001005382 // Klk1 // kallikrein 1 // 1q22 // 292855 /// ENSRNOT00000025631 // Klk1 // kallikrein 1 // 1q22 // 292855	0.02769178	0.24676366	0.01184978	0.00134922	0.76163343	0.10516069	0.45371492	0	1.61997443	0.96551718	0.77441369	1.10589897
7050622	XM_577801 // RGD1565684_predicted // similar to kallikrein 1 precursor (predicted) // 1q22 // 502336 /// XM_001075076 // LOC690645 // similar to Kallikrein-2 precursor (Tissue kallikrein-2) (Glandular kallikrein-1) (hGK-1) // 1q22 // 690645	0.01930986	0.52824334	0.66378758	0.42820674	0.47759091	0.58581964	0.45278055	0	0.90932235	0.90349786	0.93688841	1.09826564
7050637	NM_001003977 // Gk11 // glandular kallikrein 11 // 1q22 // 408242 /// ENSRNOT00000046377 // Gk11 // glandular kallikrein 11 // 1q22 // 408242	0.02505449	0.21246381	0.08625374	0.11226783	0.53887005	0.36103214	0.04426327	0	1.29666975	0.91389204	1.17888447	1.37448615
7050641	NM_012677 // Ton // tonin // 1q22 // 24841 /// NM_001005382 // Klk1 // kallikrein 1 // 1q22 // 292855 /// ENSRNOT00000025701 // Ton // tonin // 1q22 // 24841 /// ENSRNOT00000025631 // Klk1 // kallikrein 1 // 1q22 // 292855 /// M11565 // Ton // tonin // 1q2	0.01643663	0.5856541	0.20636651	0.7782716	0.37279424	0.4895314	0.07670771	0	1.042818	1.13390386	0.9073034	0.77170272
7050655	NM_001107510 // Acpt_predicted // acid phosphatase, testicular (predicted) // 1q22 // 308569 /// ENSRNOT00000032200 // Acpt_predicted // acid phosphatase, testicular (predicted) // 1q22 // 308569	0.0006983	0.06632028	0.3951651	0.5404518	0.54283088	0.01776279	0.10902982	0	1.04604136	1.06118518	1.22875179	1.15474186
7050683	BC079041 // MGC93975 // similar to 2310044H10Rik protein // 1q22 // 292878 /// ENSRNOT00000026445 // MGC93975 // similar to 2310044H10Rik protein // 1q22 // 292878	0.00335799	0.56933544	0.79014575	0.54511385	0.37297377	0.73940308	0.82414939	0	1.11122594	1.15195937	1.07971951	1.01993703
7050687	NM_001106257 // Mybpc2_predicted // myosin binding protein C, fast-type (predicted) // 1q22 // 292879 /// ENSRNOT00000026590 // Mybpc2_predicted // myosin binding protein C, fast-type (predicted) // 1q22 // 292879	0.24940735	0.00595357	0.17214492	0.03658733	0.37912777	0.03804978	0.09918787	0	1.10516139	0.95646807	1.10558906	1.08550683
7050688	NM_001024286 // Spib // Spi-B transcription factor (Spi-1/PU.1 related) // 1q22 // 499146 /// BC089881 // Spib // Spi-B transcription factor (Spi-1/PU.1 related) // 1q22 // 499146 /// ENSRNOT00000026599 // Spib // Spi-B transcription factor (Spi-1/PU.1 rel	5.68e-19	0.37418077	0.00000562	0.29736765	0.42191354	0.19772484	0.00115596	0	0.85053922	1.14640757	1.23556319	0.49642785
7050691	NM_021662 // Pold1 // polymerase (DNA directed), delta 1, catalytic subunit // 1q22 // 59294 /// ENSRNOT00000026797 // Pold1 // polymerase (DNA directed), delta 1, catalytic subunit // 1q22 // 59294	8.57e-9	0.26832131	0.59468918	0.70510882	0.1349879	0.21443722	0.76475403	0	1.05341818	1.22605897	1.19487283	1.02242976
7050695	NM_031626 // Nr1h2 // nuclear receptor subfamily 1, group H, member 2 // 1q22 // 58851 /// ENSRNOT00000026862 // Nr1h2 // nuclear receptor subfamily 1, group H, member 2 // 1q22 // 58851 /// U20389 // Nr1h2 // nuclear receptor subfamily 1, group H, member	0.00002544	0.16311967	0.02982837	0.77218905	0.00454497	0.21646766	0.74415895	0	0.97634477	1.29774399	1.11542575	1.01430433
7050710	NM_001100690 // Myh14 // myosin, heavy polypeptide 14 // 1q22 // 308572 /// ENSRNOT00000027132 // Myh14 // myosin, heavy polypeptide 14 // 1q22 // 308572 /// ENSRNOT00000030722 // Myh14 // myosin, heavy polypeptide 14 // 1q22 // 308572	5.12e-21	0.55657415	0.02208893	0.07705499	0.12379767	0.59853699	0.14768286	0	1.19225671	0.84346955	0.93890025	0.86512781
7050716	ENSRNOT00000037973 // Zfp473 // zinc finger protein 473 // 1q22 // 292884	0.00125209	0.54972098	0.44141099	0.1037894	0.91060254	0.77934723	0.84009961	0	1.09485284	0.99483269	0.98377591	1.01552092
7050720	NM_172336 // Atf5 // activating transcription factor 5 // 1q22 // 282840 /// ENSRNOT00000027260 // Atf5 // activating transcription factor 5 // 1q22 // 282840 /// BC061786 // Atf5 // activating transcription factor 5 // 1q22 // 282840	3.19e-17	0.78156255	0.74641081	0.67300334	0.98730325	0.43325703	0.66154354	0	0.96968639	0.99512349	1.11460189	1.05993107
7050726	NM_001106258 // Tbc1d17_predicted // TBC1 domain family, member 17 (predicted) // 1q22 // 292886 /// ENSRNOT00000027436 // Tbc1d17_predicted // TBC1 domain family, member 17 (predicted) // 1q22 // 292886 /// BC160880 // Tbc1d17_predicted // TBC1 domain fam	1.77e-16	0.5868009	0.07290956	0.44270262	0.37681912	0.40983683	0.65310745	0	1.0920683	1.1020623	1.10220361	0.95014321
7050729	NM_001008304 // Ptov1 // prostate tumor over expressed gene 1 // 1q22 // 292888 /// ENSRNOT00000027580 // Ptov1 // prostate tumor over expressed gene 1 // 1q22 // 292888 /// BC085836 // Ptov1 // prostate tumor over expressed gene 1 // 1q22 // 292888	3.61e-8	0.89046973	0.57667823	0.63255321	0.89712383	0.55862713	0.64156499	0	1.04704333	0.97563069	1.0889077	0.94098641
7050779	NM_001107511 // Ap2a1_predicted // adaptor protein complex AP-2, alpha 1 subunit (predicted) // 1q22 // 308578 /// ENSRNOT00000020304 // Ap2a1_predicted // adaptor protein complex AP-2, alpha 1 subunit (predicted) // 1q22 // 308578	6.53e-9	0.24591556	0.07913533	0.49121194	0.07955788	0.07179595	0.63353486	0	1.0454122	1.11840382	1.1185484	0.96663403
7050780	BC105882 // Cpt1c // carnitine palmitoyltransferase 1c // 1q22 // 308579 /// ENSRNOT00000035908 // Cpt1c // carnitine palmitoyltransferase 1c // 1q22 // 308579	2.98e-7	0.10802539	0.0000989	0.19825293	0.70123749	0.00025449	0.0640836	0	0.93531692	1.01733562	1.2725941	1.10466012
7050792	NM_001108480 // Bcl2l12_predicted // BCL2-like 12 (proline rich) (predicted) // 1q22 // 361567 /// ENSRNOT00000027777 // Bcl2l12_predicted // BCL2-like 12 (proline rich) (predicted) // 1q22 // 361567	0.18576391	0.83413899	0.18017743	0.13399375	0.21865126	0.7856895	0.57546115	0	0.8930075	1.10737258	1.03311749	1.04885488
7050793	NM_019384 // Scaf1 // SR-related CTD-associated factor 1 // 1q22 // 56081 /// ENSRNOT00000027801 // Scaf1 // SR-related CTD-associated factor 1 // 1q22 // 56081 /// U49056 // Scaf1 // SR-related CTD-associated factor 1 // 1q22 // 56081	0.00052775	0.83462608	0.12387372	0.84042615	0.67410257	0.48169145	0.06537768	0	1.01563044	1.03171666	1.05598446	0.87015314
7050858	NM_001008694 // Rcn3_predicted // reticulocalbin 3, EF-hand calcium binding domain (predicted) // 1q22 // 494125 /// BC083719 // Rcn3_predicted // reticulocalbin 3, EF-hand calcium binding domain (predicted) // 1q22 // 494125 /// ENSRNOT00000027917 // Aldh	0.0002121	0.16748088	0.51214837	0.92793637	0.29810427	0.09644343	0.19567326	0	0.96658399	1.23581672	1.38587617	1.29735091
7050860	NM_033351 // Fcgrt // Fc receptor, IgG, alpha chain transporter // 1q22 // 29558 /// ENSRNOT00000027944 // Fcgrt // Fc receptor, IgG, alpha chain transporter // 1q22 // 29558 /// M35495 // Fcgrt // Fc receptor, IgG, alpha chain transporter // 1q22 // 29558	2.82e-11	0.85835109	0.08876866	0.11315307	0.06862799	0.90359206	0.42995922	0	0.86423934	1.16671717	1.01351547	0.93837181
7050878	NM_173340 // Rpl13a // ribosomal protein L13A // 1q22 // 317646 /// ENSRNOT00000056277 // Rpl13a // ribosomal protein L13A // 1q22 // 317646 /// BC086382 // Rpl13a // ribosomal protein L13A // 1q22 // 317646	1.09e-10	0.73947353	0.45878125	0.69770143	0.7593147	0.94183313	0.27559351	0	1.0631547	0.95817767	0.96161407	0.81842834
7050930	ENSRNOT00000037998 // RGD1561972_predicted // similar to hypothetical protein FLJ32658 (predicted) // 1q22 // 308581	0.01116309	0.11295005	0.03308296	0.00381205	0.84557784	0.08637673	0.81049957	0	1.22282612	1.01301849	1.1170459	0.98452729
7050931	NM_001109145 // Dkkl1 // dickkopf-like 1 // 1q22 // 499150 /// ENSRNOT00000028082 // Dkkl1 // dickkopf-like 1 // 1q22 // 499150	0.85192595	0.10828799	0.82410902	0.34069435	0.51728823	0.86494486	0.13984455	0	1.09475217	1.07974218	1.02172077	1.20015629
7050932	NM_017124 // Cd37 // CD37 antigen // 1q22 // 29185 /// ENSRNOT00000028103 // Cd37 // CD37 antigen // 1q22 // 29185 /// BC059144 // Cd37 // CD37 antigen // 1q22 // 29185	4.21e-10	0.321051	0.63541014	0.64158731	0.67797024	0.12562832	0.41901286	0	0.93029041	0.92115951	0.77599481	0.85400372
7050943	AB040807 // Trpm4 // transient receptor potential cation channel, subfamily M, member 4 // 1q22 // 171143 /// ENSRNOT00000041513 // Trpm4 // transient receptor potential cation channel, subfamily M, member 4 // 1q22 // 171143 /// ENSRNOT00000030444 // Trpm	7.25e-22	0.20000406	5.5e-9	2.11e-9	0.0239521	0.42766582	0.00564118	0	2.17634421	0.83226479	0.94261419	0.79333007
7050972	ENSRNOT00000028142 // Ppfia3 // protein tyrosine phosphatase, receptor type, f polypeptide (PTPRF), interacting protein (liprin), alpha 3 // 1q22 // 140591 /// AY057065 // Ppfia3 // protein tyrosine phosphatase, receptor type, f polypeptide (PTPRF), intera	0.00171849	0.27769697	0.18541278	0.09173809	0.41553593	0.63870126	0.12519423	0	1.11730592	0.94562958	1.02342341	1.10945518
7050974	NM_021758 // Lin7b // lin-7 homolog b (C. elegans) // 1q22 // 60377 /// ENSRNOT00000028164 // Lin7b // lin-7 homolog b (C. elegans) // 1q22 // 60377 /// AF090133 // Lin7b // lin-7 homolog b (C. elegans) // 1q22 // 60377	0.33538519	0.13268939	0.44407625	0.02919873	0.6177836	0.30757348	0.63521002	0	1.30798895	1.08045684	1.10696169	1.05450863
7051009	NM_001025405 // Ruvbl2 // RuvB-like protein 2 // 1q22 // 292907 /// ENSRNOT00000028217 // Ruvbl2 // RuvB-like protein 2 // 1q22 // 292907 /// BC082022 // Ruvbl2 // RuvB-like protein 2 // 1q22 // 292907	5.27e-9	0.12104119	0.19058662	0.55346355	0.02527241	0.76661756	0.09110597	0	1.04140323	1.20343441	0.98321722	1.1371208
7051016	NM_017059 // Bax // Bcl2-associated X protein // 1q31.2 // 24887 /// ENSRNOT00000028328 // Bax // Bcl2-associated X protein // 1q31.2 // 24887 /// AF235993 // Bax // Bcl2-associated X protein // 1q31.2 // 24887	0.24996378	0.94948559	0.20308007	0.61709498	0.99656825	0.85316592	0.65573402	0	1.42902006	1.21410908	1.06124433	1.02514733
7051019	ENSRNOT00000028334 // Dhdh // dihydrodiol dehydrogenase (dimeric) // 1q22 // 691002 /// XM_001080738 // Dhdh // dihydrodiol dehydrogenase (dimeric) // 1q22 // 691002	5.35e-7	0.0813211	0.43006319	0.67922879	0.39348725	0.07334848	0.03404109	0	0.97221008	0.91908992	0.83085502	0.7974475
7051021	NM_053463 // Nucb1 // nucleobindin 1 // 1q22 // 84595 /// ENSRNOT00000028390 // Nucb1 // nucleobindin 1 // 1q22 // 84595 /// BC100643 // Nucb1 // nucleobindin 1 // 1q22 // 84595 /// ENSRNOT00000042258 // Nucb1 // nucleobindin 1 // 1q22 // 84595	0.00000223	0.1627664	0.0678109	0.30345648	0.16349993	0.02888893	0.63861626	0	1.10743532	1.14890898	1.25448705	1.03858659
7051029	NM_133546 // Myd116 // myeloid differentiation primary response gene 116 // 1q22 // 171071 /// ENSRNOT00000028415 // Myd116 // myeloid differentiation primary response gene 116 // 1q22 // 171071 /// ENSRNOT00000044788 // Myd116 // myeloid differentiation p	0.00000429	0.20768843	0.00733376	0.28868337	0.28871717	0.00118447	0.87610019	0	0.88493127	1.13196641	1.56252836	0.9748352
7051039	NM_130752 // Fgf21 // fibroblast growth factor 21 // 1q22 // 170580 /// ENSRNOT00000028490 // Fgf21 // fibroblast growth factor 21 // 1q22 // 170580 /// AB078901 // Fgf21 // fibroblast growth factor 21 // 1q22 // 170580	1.82e-13	0.00863893	0.05713175	0.0003406	0.85944614	0.05119275	0.45446721	1000	2.13907763	1.05721397	1.48603659	1.16440382
7051048	NM_031635 // Fut2 // fucosyltransferase 2 (secretor status included) // --- // 58924 /// ENSRNOT00000028519 // RGD1562499_predicted // similar to GDP-L-fucose:beta-D-galactoside 2-alpha-1-fucosyltransferase (predicted) // 1q22 // 308586 /// ENSRNOT00000028	1.33e-24	0.06968415	0.26292681	0.04661443	0.50853261	0.03275285	0.07162831	0	1.33206474	1.09455618	1.35253787	1.27349133
7051070	NM_001012066 // Sphk2 // sphingosine kinase 2 // 1q22 // 308589 /// ENSRNOT00000028549 // Sphk2 // sphingosine kinase 2 // 1q22 // 308589 /// BC079120 // Sphk2 // sphingosine kinase 2 // 1q22 // 308589	1.29e-17	0.3685883	0.1726669	0.2108352	0.44535527	0.20876791	0.95657443	0	1.16360303	1.08743059	1.15381899	0.9997602
7051081	NM_001109623 // Spaca4 // sperm acrosome associated 4 // 1q22 // 691120	0.06247274	0.25497633	0.86921947	0.48223627	0.30450314	0.93714002	0.4284994	0	0.92071438	0.805055	1.05210979	0.82642495
7051083	NM_001039665 // Sult2b1_predicted // sulfotransferase family, cytosolic, 2B, member 1 (predicted) // 1q22 // 292915 /// AY827148 // Sult2b1_predicted // sulfotransferase family, cytosolic, 2B, member 1 (predicted) // 1q22 // 292915 /// ENSRNOT00000028570 /	6.81e-26	0.01269471	0.00000266	6.04e-9	0.93336662	0.65227919	0.07927185	1000	1.55755027	1.00611127	0.97827689	0.91158346
7051090	NM_053911 // Pscd2 // pleckstrin homology, Sec7 and coiled-coil domains 2 // 1q22 // 116692 /// ENSRNOT00000028588 // Pscd2 // pleckstrin homology, Sec7 and coiled-coil domains 2 // 1q22 // 116692 /// BC070928 // Pscd2 // pleckstrin homology, Sec7 and coil	5.83e-8	0.2459256	0.27515721	0.1114994	0.37052796	0.20840648	0.42050266	0	0.88901234	1.08054598	0.90757252	0.94061242
7051093	NM_170718 // Kcnj14 // potassium inwardly-rectifying channel, subfamily J, member 14 // 1q22 // 276720	0.00016651	0.02029118	0.08026216	0.0005288	0.36225113	0.34592239	0.07804216	1000	1.37939896	1.08319563	1.08614082	1.16216295
7051098	NM_001012067 // Grwd1 // glutamate-rich WD repeat containing 1 // 1q22 // 308592 /// BC083883 // Grwd1 // glutamate-rich WD repeat containing 1 // 1q22 // 308592 /// ENSRNOT00000056181 // Grwd1 // glutamate-rich WD repeat containing 1 // 1q22 // 308592	1.31e-11	0.1699185	0.55519112	0.919508	0.1287403	0.59608018	0.11431065	0	1.00635627	1.23609677	1.08501128	1.21775898
7051103	NM_022797 // Grin2d // glutamate receptor, ionotropic, N-methyl D-aspartate 2D // 1q22 // 24412 /// ENSRNOT00000028615 // Grin2d // glutamate receptor, ionotropic, N-methyl D-aspartate 2D // 1q22 // 24412 /// U08260 // Grin2d // glutamate receptor, ionotro	4e-12	0.50549267	0.00258675	0.00164682	0.39713688	0.01448309	0.17981477	0	1.24256067	0.94767486	0.85228832	0.92298988
7051104	NM_001025644 // Syngr4 // synaptogyrin 4 // 1q22 // 292916 /// ENSRNOT00000028635 // Syngr4 // synaptogyrin 4 // 1q22 // 292916 /// BC098938 // Syngr4 // synaptogyrin 4 // 1q22 // 292916	0.69550276	0.22271867	0.62982537	0.10889903	0.50896417	0.6725817	0.82475702	0	0.85604538	0.93901166	0.9494235	1.01413309
7051105	NM_030847 // Emp3 // epithelial membrane protein 3 // 1q22 // 81505 /// ENSRNOT00000028656 // Emp3 // epithelial membrane protein 3 // 1q22 // 81505 /// BC088131 // Emp3 // epithelial membrane protein 3 // 1q22 // 81505	0.00028312	0.62513051	0.78426279	0.75590223	0.89180371	0.55752322	0.37949458	0	0.93080646	1.04589931	1.16030919	1.18529802
7051110	NM_031013 // Abcc6 // ATP-binding cassette, sub-family C (CFTR/MRP), member 6 // 1q22 // 81642 /// ENSRNOT00000042115 // Abcc6 // ATP-binding cassette, sub-family C (CFTR/MRP), member 6 // 1q22 // 81642 /// U73038 // Abcc6 // ATP-binding cassette, sub-fami	1.19e-18	0.00509967	0.14118691	0.10867595	0.02985421	0.08931866	0.00016062	-101	0.88808171	0.85164117	0.88524804	0.73073984
7051122	NM_013039 // Abcc8 // ATP-binding cassette, sub-family C (CFTR/MRP), member 8 // 1q22 // 25559 /// ENSRNOT00000028696 // Abcc8 // ATP-binding cassette, sub-family C (CFTR/MRP), member 8 // 1q22 // 25559 /// AF039595 // Abcc8 // ATP-binding cassette, sub-fa	3.79e-10	0.9713353	0.64431873	0.53465798	0.4833001	0.58742681	0.47927273	0	0.97629843	0.97350621	1.0218978	1.02727496
7051138	BC098641 // Ush1c // Usher syndrome 1C homolog (human) // 1q22 // 308596 /// AY588414 // Ush1c // Usher syndrome 1C homolog (human) // 1q22 // 308596 /// ENSRNOT00000028719 // Ush1c // Usher syndrome 1C homolog (human) // 1q22 // 308596 /// ENSRNOT00000028	5.47e-26	0.11039266	0.00757292	0.00018702	0.90335777	0.75088386	0.40904864	0	1.2747249	0.99152172	0.98564643	0.9512558
7051164	ENSRNOT00000015352 // Sergef // secretion regulating guanine nucleotide exchange factor // 1q22 // 365243	0.0000649	0.38064184	0.25108895	0.74459221	0.057769	0.54426943	0.70886959	0	0.96655886	1.17057128	1.04923825	1.02954162
7051241	NM_001009478 // Saa4 // serum amyloid A 4 // 1q22 // 365245 /// ENSRNOT00000056095 // Hps5 // Hermansky-Pudlak syndrome 5 // 1q22 // 308598 /// ENSRNOT00000056095 // Saa4 // serum amyloid A 4 // 1q22 // 365245 /// BC088188 // Saa4 // serum amyloid A 4 // 1	2.37e-29	0.63901412	0.0000903	0.17403351	0.08787091	0.03111754	0.00049977	0	1.11409669	1.14441352	1.18430283	0.73670698
7051261	NM_001009977 // LOC494539 // spectrin beta-like // 1q22 // 494539 /// AY856054 // LOC494539 // spectrin beta-like // 1q22 // 494539	0.10017605	0.01583052	0.7603932	0.51874564	0.31938458	0.78147863	0.07165313	0	0.84951133	0.76844824	0.91653847	0.66623973
7051290	NM_181628 // Tsg101 // tumor susceptibility gene 101 // 1q22 // 292925 /// BC070951 // Tsg101 // tumor susceptibility gene 101 // 1q22 // 292925	5.14e-12	0.10570938	0.00629937	0.47554061	0.00525046	0.0174617	0.24938105	0	1.04014112	1.19828736	1.16264248	0.935306
7051330	NM_019253 // Ptpn5 // protein tyrosine phosphatase, non-receptor type 5 // 1q22 // 29644 /// ENSRNOT00000018860 // Ptpn5 // protein tyrosine phosphatase, non-receptor type 5 // 1q22 // 29644 /// BC092196 // Ptpn5 // protein tyrosine phosphatase, non-recept	4.91e-7	0.25287598	0.72295201	0.55391798	0.6349811	0.23220798	0.54258784	0	1.06958947	0.94188428	1.14324104	1.04982002
7051345	---	0.1896146	0.66911408	0.74507514	0.27528209	0.82031803	0.95557255	0.824755	0	0.70381698	1.02670849	1.16925086	1.02783987
7051350	NM_145787 // Mrga10 // nuclear receptor MrgA10 RF-amide G protein-coupled receptor // 1q22 // 252960 /// BC089774 // Mrga10 // nuclear receptor MrgA10 RF-amide G protein-coupled receptor // 1q22 // 252960	2.23e-10	0.53756565	0.54719143	0.93015699	0.91709378	0.16912929	0.73316199	0	1.02732481	1.00495956	1.21488789	1.0444438
7051356	NM_172158 // Mrgprx1 // MAS-related GPR, member X1 // 1q22 // 282547 /// ENSRNOT00000019061 // Mrgprx1 // MAS-related GPR, member X1 // 1q22 // 282547 /// NM_001002286 // Mrgprc // MAS-related G-protein coupled receptor, member C // --- // 404646	0.45392926	0.04499179	0.90740474	0.70505425	0.19375703	0.21918408	0.23553137	0	1.05263017	1.22992141	1.19025352	1.19365141
7051367	NM_001002283 // Mrgprb13 // MAS-related GPR, member B13 // 1q22 // 404643 /// ENSRNOT00000049022 // Mrgprb13 // MAS-related GPR, member B13 // 1q22 // 404643	0.17211576	0.20113945	0.5238779	0.29931312	0.92892614	0.08173522	0.86093839	0	1.34112132	0.97225056	1.63246619	1.09848671
7051376	NM_001002285 // Mrgprb2 // MAS-related G protein-coupled receptor, member B2 // 1q22 // 404645 /// ENSRNOT00000030162 // Mrgprb2 // MAS-related G protein-coupled receptor, member B2 // 1q22 // 404645	0.01046099	0.13640714	0.03851691	0.15292559	0.14829634	0.31481608	0.01052384	0	0.88401581	1.13967258	1.08346933	1.25438859
7051386	NM_057144 // Csrp3 // cysteine and glycine-rich protein 3 // 1q22 // 117505 /// ENSRNOT00000019311 // Csrp3 // cysteine and glycine-rich protein 3 // 1q22 // 117505	0.01638961	0.8230824	0.21715523	0.25536138	0.35019987	0.61734311	0.21076585	0	1.10273644	0.91870746	1.02928912	0.89656337
7051393	ENSRNOT00000035512 // E2f8 // E2F transcription factor 8 // 1q22 // 308607 /// ENSRNOT00000056074 // E2f8 // E2F transcription factor 8 // 1q22 // 308607 /// BC099080 // E2f8 // E2F transcription factor 8 // 1q22 // 308607	1.37e-11	0.01088595	0.38300633	0.57055908	0.02745899	0.21317813	0.00781141	101	1.06349934	1.28132731	1.14515047	1.32961213
7051620	XM_001080931 // RGD1559980_predicted // RGD1559980 (predicted) // 1q22 // 499158	0.9106696	0.83752906	0.00211694	0.09804536	0.30523282	0.0240191	0.00182349	0	1.1467462	0.92565415	1.21048672	0.76189458
7051876	NM_024370 // Gabrg3 // gamma-aminobutyric acid (GABA) A receptor, subunit gamma 3 // 1q22 // 79211 /// ENSRNOT00000019971 // Gabrg3 // gamma-aminobutyric acid (GABA) A receptor, subunit gamma 3 // 1q22 // 79211 /// M81142 // Gabrg3 // gamma-aminobutyric ac	0.08013521	0.49060756	0.86575011	0.89964633	0.94543659	0.67658944	0.30707489	0	1.00165092	0.9950866	1.02378804	1.07016388
7051886	NM_017295 // Gabra5 // gamma-aminobutyric acid (GABA-A) receptor, subunit alpha 5 // 1q22 // 29707 /// ENSRNOT00000014573 // Gabra5 // gamma-aminobutyric acid (GABA-A) receptor, subunit alpha 5 // 1q22 // 29707 /// X51992 // Gabra5 // gamma-aminobutyric ac	0.02358844	0.20948332	0.66527522	0.15792027	0.84536338	0.67300491	0.2838477	0	1.0940587	0.98526646	1.02960262	1.07022168
7052016	---	0.055287	0.29942218	0.28746904	0.68566096	0.06012069	0.30727941	0.64419284	0	1.03085659	1.14418263	0.93204504	1.0301696
7052022	NM_031117 // Snrpn // small nuclear ribonucleoprotein N // 1q22 // 81781 /// NM_130738 // Snurf // SNRPN upstream reading frame // 1q22 // 113938 /// ENSRNOT00000021763 // Snrpn // small nuclear ribonucleoprotein N // 1q22 // 81781 /// M29293 // Snrpn // s	0.52480514	0.96635871	0.12660355	0.21809242	0.73109418	0.48296282	0.09527898	0	1.38513074	0.90995471	1.28419311	0.6954847
7052029	---	0.749009	0.07685742	0.62032447	0.95313494	0.21510428	0.10145488	0.92311765	0	1.00001968	1.17199428	1.22196828	1.00781697
7052125	---	0.40545956	0.9526642	0.45342798	0.89807795	0.52085818	0.21311104	0.52904075	0	1.02293335	1.06515759	0.90380489	1.05045868
7052135	---	0.26857116	0.49033784	0.07077727	0.60902656	0.09238452	0.23086346	0.08393926	0	1.03300467	1.13163482	1.07781116	0.88723951
7052176	---	0.10645198	0.73395443	0.8637686	0.90710758	0.6320603	0.97589201	0.42027036	0	1.0041396	0.96943748	0.99500793	1.04959185
7052189	---	0.50044926	0.18002958	0.81550581	0.12974539	0.44664579	0.58937847	0.76750426	0	0.81923872	0.92450473	0.9469171	0.96823481
7052199	ENSRNOT00000013551 // Mkrn3_predicted // makorin, ring finger protein, 3 (predicted) // 1q22 // 292988	0.0000015	0.92052118	0.43581398	0.33553412	0.55403106	0.81063346	0.37886326	0	1.07967586	0.94117591	1.01636793	0.90760893
7052201	XM_218737 // Peg12_predicted // paternally expressed 12 (predicted) // 1q22 // 308692	0.2536029	0.40234805	0.08012055	0.02704766	0.93016771	0.35073048	0.39383633	0	1.33015783	0.99814075	0.88400311	1.10581031
[truncated: 12,894 more rows]
