# Supplementary material for: Differential gene expression in liver and small intestine from lactating rats compared to age-matched virgin controls detects increased mRNA of cholesterol biosynthetic genes
Source: BMC Genomics. 2011 Feb 3;12:95. doi: 10.1186/1471-2164-12-95 (PMC3045338; doi:10.1186/1471-2164-12-95)
Supplement: Additional File 2 — Benjamini-Hochberg false discovery rates (Benjamini_Hochberg_False_Discovery_Rates.txt). False Discovery Rate corrections [81] for all genes studied is presented in .txt format. Transcript_ID is an Affymetrix Identifier for each gene. False discovery rates are provided for the tissue*physiological state interaction term and the overall physiological state effect. Q-values were calculated as the number of false positives expected by chance (uncorrected p* total number of tests) divided by the total number of results with an equal or lower p-value. [file 1471-2164-12-95-S2.TXT]

Transcript_ID	gene_assignment	Physiological state p	Physiological state* tissue p	Physiological state q	Physiological state*tissue q value
7351229	NM_133296 // Slc6a20 // solute carrier family 6 (neurotransmitter transporter), member 20 // 8q32 // 113918 /// ENSRNOT00000007467 // Slc6a20 // solute carrier family 6 (neurotransmitter transporter), member 20 // 8q32 // 113918	3.79e-7	0.0045772	0.00535243	0.08377106
7208784	ENSRNOT00000020916 // RGD1562629_predicted // similar to neurobeachin (predicted) // 2q26 // 361948	0.00000594	0.45689705	0.04197712	0.72705242
7378456	NM_001009399 // Nsdhl // NAD(P) dependent steroid dehydrogenase-like // Xq37 // 309262 /// ENSRNOT00000022985 // Nsdhl // NAD(P) dependent steroid dehydrogenase-like // Xq37 // 309262 /// BC087626 // Nsdhl // NAD(P) dependent steroid dehydrogenase-like //	0.00000845	0.00012805	0.03978152	0.00918385
7329323	NM_001077669 // Slc39a4_predicted // solute carrier family 39 (zinc transporter), member 4 (predicted) // 7q34 // 300051 /// ENSRNOT00000040422 // Slc39a4_predicted // solute carrier family 39 (zinc transporter), member 4 (predicted) // 7q34 // 300051 ///	0.0000105	2.14e-7	0.03723945	0.00010441
7230017	NM_031322 // Lrp4 // low density lipoprotein receptor-related protein 4 // 3q24 // 83469 /// ENSRNOT00000021353 // Lrp4 // low density lipoprotein receptor-related protein 4 // 3q24 // 83469 /// AB073317 // Lrp4 // low density lipoprotein receptor-related	0.00001156	0.66827508	0.03266625	0.84788601
7139070	NM_019238 // Fdft1 // farnesyl diphosphate farnesyl transferase 1 // 15p12 // 29580 /// ENSRNOT00000032089 // Fdft1 // farnesyl diphosphate farnesyl transferase 1 // 15p12 // 29580 /// BC081810 // Fdft1 // farnesyl diphosphate farnesyl transferase 1 // 15p	0.0000145	0.04826158	0.03412813	0.28388337
7148281	BC086323 // RGD1305689 // similar to DNA segment, Chr 14, ERATO Doi 449, expressed // 16p16 // 290529 /// ENSRNOT00000015011 // RGD1305689 // similar to DNA segment, Chr 14, ERATO Doi 449, expressed // 16p16 // 290529	0.0000217	0.08722604	0.04384976	0.36624568
7096738	NM_001107123 // Zfp469_predicted // zinc finger protein 469 (predicted) // 12p11 // 304302 /// ENSRNOT00000038203 // Zfp469_predicted // zinc finger protein 469 (predicted) // 12p11 // 304302 /// ENSRNOT00000001478 // Zfp469_predicted // zinc finger protei	0.0000254	0.01305905	0.04485481	0.14808292
7037488	AF540887 // Dmbt1 // deleted in malignant brain tumors 1 // 1q37 // 170568 /// AY548057 // Dmbt1 // deleted in malignant brain tumors 1 // 1q37 // 170568 /// U32681 // Dmbt1 // deleted in malignant brain tumors 1 // 1q37 // 170568 /// ENSRNOT00000027919 //	0.0000291	0.0003351	0.04571297	0.01649696
7309734	ENSRNOT00000005908 // Ccdc88c // coiled-coil domain containing 88C // 6q32 // 362770	0.0000321	0.00049932	0.04535409	0.02164077
7040487	NM_057211 // Klf9 // Kruppel-like factor 9 // 1q51 // 117560 /// ENSRNOT00000019367 // Klf9 // Kruppel-like factor 9 // 1q51 // 117560 /// D12769 // Klf9 // Kruppel-like factor 9 // 1q51 // 117560	0.0000325	0.01108793	0.04169185	0.13540308
7174281	NM_001107397 // Epb4.1l4a_predicted // erythrocyte protein band 4.1-like 4a (predicted) // 18p12 // 307514 /// ENSRNOT00000038247 // Epb4.1l4a_predicted // erythrocyte protein band 4.1-like 4a (predicted) // 18p12 // 307514	0.0000345	0.02168464	0.04064854	0.19342316
7274260	NM_001008871 // Spink4 // serine peptidase inhibitor, Kazal type 4 // 5q22 // 408233 /// ENSRNOT00000010912 // Spink4 // serine peptidase inhibitor, Kazal type 4 // 5q22 // 408233	0.0000356	0.06048624	0.03870694	0.31523795
7250653	NM_012941 // Cyp51 // cytochrome P450, subfamily 51 // --- // 25427 /// ENSRNOT00000009985 // Cyp51 // cytochrome P450, subfamily 51 // --- // 25427 /// BC087033 // Cyp51 // cytochrome P450, subfamily 51 // --- // 25427	0.0000404	0.00031075	0.04072523	0.01620143
7144113	NM_052983 // Slc5a5 // solute carrier family 5 (sodium iodide symporter), member 5 // 16p14 // 114613 /// ENSRNOT00000025576 // Slc5a5 // solute carrier family 5 (sodium iodide symporter), member 5 // 16p14 // 114613 /// U60282 // Slc5a5 // solute carrier	0.000044	0.00727295	0.04140409	0.10805417
7154968	NM_173132 // Testin // testin gene // 17p14 // 286916 /// ENSRNOT00000024467 // Testin // testin gene // 17p14 // 286916 /// U16858 // Testin // testin gene // 17p14 // 286916	0.0000494	2.36e-7	0.0436617	0.00010084
7036458	NM_017100 // Plk1 // polo-like kinase 1 (Drosophila) // 1q36 // 25515 /// BC083926 // Plk1 // polo-like kinase 1 (Drosophila) // 1q36 // 25515	0.00005151	0.83696886	0.04281087	0.92946106
7034445	ENSRNOT00000055332 // Wnt11 // wingless-related MMTV integration site 11 // 1q32 // 140584 /// ENSRNOT00000021674 // Wnt11 // wingless-related MMTV integration site 11 // 1q32 // 140584 /// AB073722 // Wnt11 // wingless-related MMTV integration site 11 //	0.0000517	0.90953514	0.04055934	0.96052186
7139425	NM_001107273 // Cdca2 // cell division cycle associated 2 // 15p12 // 305984 /// ENSRNOT00000031163 // Cdca2 // cell division cycle associated 2 // 15p12 // 305984 /// ENSRNOT00000031152 // Cdca2 // cell division cycle associated 2 // 15p12 // 305984 /// B	0.000057	0.63303095	0.042407	0.83154465
7291054	ENSRNOT00000042371 // Eif2c3_predicted // eukaryotic translation initiation factor 2C, 3 (predicted) // 5q36 // 313593	0.0000611	0.00203006	0.04319652	0.05103686
7206128	ENSRNOT00000038546 // Car13 // carbonic anhydrase 13 // 2q23 // 499566 /// ENSRNOT00000003371 // LOC679325 // similar to carbonic anhydrase 13 // --- // 679325 /// ENSRNOT00000003371 // LOC685173 // similar to carbonic anhydrase 13 // 7q11 // 685173	0.0000651	0.00564813	0.04380999	0.09421774
7126500	ENSRNOT00000058839 // RGD1562646_predicted // similar to chromosome condensation protein G (predicted) // 14q21 // 305392	0.0000656	0.11069973	0.04212626	0.40720554
7326271	ENSRNOT00000031005 // Lrp1 // low density lipoprotein receptor-related protein 1 // 7q22 // 299858 /// BC088327 // Lrp1 // low density lipoprotein receptor-related protein 1 // 7q22 // 299858	0.0000668	0.60341703	0.04102841	0.81530833
7116362	ENSRNOT00000033194 // Wdfy3_predicted // WD repeat and FYVE domain containing 3 (predicted) // 14p22 // 305164	0.0000698	0.80620574	0.04108925	0.91426928
7305576	NM_001106723 // Pik3cg_predicted // phosphoinositide-3-kinase, catalytic, gamma polypeptide (predicted) // 6q16 // 298947 /// ENSRNOT00000045589 // Pik3cg_predicted // phosphoinositide-3-kinase, catalytic, gamma polypeptide (predicted) // 6q16 // 298947 //	0.00007238	0.38787586	0.04090628	0.67985337
7258100	NM_012488 // A2m // alpha-2-macroglobulin // 4q42 // 24153 /// ENSRNOT00000044374 // A2m // alpha-2-macroglobulin // 4q42 // 24153 /// J02635 // A2m // alpha-2-macroglobulin // 4q42 // 24153 /// ENSRNOT00000019346 // A2m // alpha-2-macroglobulin // 4q42 //	0.0000782	8.13e-11	0.04251318	3.83e-7
7377305	NM_001106846 // Cldn2_predicted // claudin 2 (predicted) // Xq35 // 300920 /// ENSRNOT00000050571 // Cldn2_predicted // claudin 2 (predicted) // Xq35 // 300920	0.00008341	0.00221997	0.04364814	0.05398616
7083521	NM_001034848 // Gh1 // growth hormone 1 // 10q32 // 24391 /// ENSRNOT00000015818 // Gh1 // growth hormone 1 // 10q32 // 24391 /// V01237 // Gh1 // growth hormone 1 // 10q32 // 24391	0.000094	0.77023944	0.04742671	0.89813593
7264198	NM_053686 // Trpv6 // transient receptor potential cation channel, subfamily V, member 6 // 4q22 // 114246 /// ENSRNOT00000020616 // Trpv6 // transient receptor potential cation channel, subfamily V, member 6 // 4q22 // 114246 /// AF160798 // Trpv6 // tran	0.0000962	2.36e-8	0.04688494	0.0000196
7262054	NM_013079 // Asns // asparagine synthetase // --- // 25612 /// ENSRNOT00000060851 // Asns // asparagine synthetase // --- // 25612 /// ENSRNOT00000010079 // Asns // asparagine synthetase // --- // 25612 /// BC081719 // Asns // asparagine synthetase // ---	0.0000995	0.00016102	0.04685775	0.01073138
7206114	NM_019292 // Car3 // carbonic anhydrase 3 // 2q23 // 54232 /// ENSRNOT00000014180 // Car3 // carbonic anhydrase 3 // 2q23 // 54232 /// BC061980 // Car3 // carbonic anhydrase 3 // 2q23 // 54232	0.00010131	0.0000611	0.04617448	0.00535954
7267802	NM_001034131 // Foxp1 // forkhead box P1 // 4q34 // 297480 /// NM_001106612 // Eif4e3 // eukaryotic translation initiation factor 4E member 3 // 4q34 // 297481 /// BC100267 // Foxp1 // forkhead box P1 // 4q34 // 297480 /// ENSRNOT00000013271 // Foxp1 // fo	0.0001054	0.42469627	0.04653739	0.70661017
7078982	ENSRNOT00000012983 // Chd3 // chromodomain helicase DNA binding protein 3 // 10q24 // 303241 /// AY903249 // Chd3 // chromodomain helicase DNA binding protein 3 // 10q24 // 303241	0.00010992	0.43388243	0.04706242	0.71241428
7199743	NM_001044232 // Rg9mtd2 // RNA (guanine-9-) methyltransferase domain containing 2 // 2q44 // 295496 /// ENSRNOT00000014694 // Rg9mtd2 // RNA (guanine-9-) methyltransferase domain containing 2 // 2q44 // 295496 /// BC099190 // Rg9mtd2 // RNA (guanine-9-) me	0.00012372	0.14208327	0.05141294	0.45531742
7169182	NM_001108426 // Kif20a_predicted // kinesin family member 20A (predicted) // 18p12 // 361308 /// ENSRNOT00000033784 // Kif20a_predicted // kinesin family member 20A (predicted) // 18p12 // 361308 /// BC161953 // Kif20a_predicted // kinesin family member 20	0.00014298	0.89987603	0.05771898	0.95654141
7364922	NM_021776 // Ecel1 // endothelin converting enzyme-like 1 // 9q35 // 60417 /// ENSRNOT00000026387 // Ecel1 // endothelin converting enzyme-like 1 // 9q35 // 60417 /// AB026293 // Ecel1 // endothelin converting enzyme-like 1 // 9q35 // 60417	0.00014437	5.32e-11	0.05666122	7.52e-7
7093296	NM_001105880 // Zbtb20_predicted // zinc finger and BTB domain containing 20 (predicted) // 11q21 // 288105 /// ENSRNOT00000002692 // Zbtb20_predicted // zinc finger and BTB domain containing 20 (predicted) // 11q21 // 288105	0.00015012	0.29542072	0.05732555	0.61265219
7317317	NM_017136 // Sqle // squalene epoxidase // 7q33 // 29230 /// ENSRNOT00000012883 // Sqle // squalene epoxidase // 7q33 // 29230 /// BC097330 // Sqle // squalene epoxidase // 7q33 // 29230	0.00015255	0.18408972	0.0567205	0.50990074
7255179	NM_012641 // Reg1 // regenerating islet-derived 1 // 4q33-q34 // 24714 /// ENSRNOT00000008583 // Reg1 // regenerating islet-derived 1 // 4q33-q34 // 24714 /// ENSRNOT00000057867 // Reg1 // regenerating islet-derived 1 // 4q33-q34 // 24714 /// M62930 // Reg	0.00016254	0.00070477	0.05888533	0.02586414
7110738	NM_134372 // Acmsd // aminocarboxymuconate semialdehyde decarboxylase // 13q12 // 171385 /// ENSRNOT00000005206 // Acmsd // aminocarboxymuconate semialdehyde decarboxylase // 13q12 // 171385 /// AB069781 // Acmsd // aminocarboxymuconate semialdehyde decarb	0.00016403	5.62e-8	0.0579395	0.0000397
7069999	NM_012611 // Nos2 // nitric oxide synthase 2, inducible // 10q25 // 24599 /// ENSRNOT00000016133 // Nos2 // nitric oxide synthase 2, inducible // 10q25 // 24599 /// U03699 // Nos2 // nitric oxide synthase 2, inducible // 10q25 // 24599	0.00016604	0.0000193	0.057219	0.00242952
7123848	NM_017123 // Areg // amphiregulin // 14p22 // 29183 /// ENSRNOT00000003703 // Areg // amphiregulin // 14p22 // 29183	0.00016808	0.00236527	0.05654291	0.05607198
7074310	ENSRNOT00000004563 // Ercc4 // excision repair cross-complementing rodent repair deficiency, complementation group 4 // 10q11 // 304719 /// ENSRNOT00000047701 // LOC688631 // similar to DNA repair endonuclease XPF (DNA excision repair protein ERCC-4) // 10	0.00017449	0.26191943	0.05733417	0.58471475
7080099	NM_001008334 // Tmem97 // transmembrane protein 97 // 10q25 // 303330 /// ENSRNOT00000011808 // Tmem97 // transmembrane protein 97 // 10q25 // 303330 /// BC085344 // Tmem97 // transmembrane protein 97 // 10q25 // 303330	0.00017978	0.76130319	0.05772981	0.89406141
7179785	NM_030866 // Nfix // nuclear factor I/X // 19q11 // 81524 /// ENSRNOT00000039354 // Nfix // nuclear factor I/X // 19q11 // 81524 /// ENSRNOT00000060371 // Nfix // nuclear factor I/X // 19q11 // 81524 /// ENSRNOT00000004021 // Nfix // nuclear factor I/X //	0.00018172	0.00938093	0.05705604	0.12283889
7299663	NM_001108037 // Rdh12_predicted // retinol dehydrogenase 12 (predicted) // 6q24 // 314264 /// ENSRNOT00000015951 // Rdh12_predicted // retinol dehydrogenase 12 (predicted) // 6q24 // 314264	0.00021615	0.34736774	0.06639094	0.65014688
7316118	ENSRNOT00000014703 // Cohh1_predicted // Cohen syndrome homolog 1 (predicted) // 7q22 // 315036	0.0002168	0.68076716	0.06517377	0.85452729
7231564	NM_001109204 // Rad51 // RAD51 homolog (S. cerevisiae) // 3q35 // 499870 /// ENSRNOT00000056432 // Rad51 // RAD51 homolog (S. cerevisiae) // 3q35 // 499870	0.00022335	0.42131566	0.065744	0.70347069
7092939	ENSRNOT00000033837 // RGD1310335_predicted // similar to RIKEN cDNA C330027C09 (predicted) // 11q21 // 360711	0.00022862	0.01151819	0.06592188	0.13756594
7033337	ENSRNOT00000022606 // LOC683179 // similar to CG13745-PA // --- // 683179	0.00022882	0.02892473	0.06465996	0.22356538
7126510	NM_001011910 // Lap3 // leucine aminopeptidase 3 // 14q21 // 289668 /// ENSRNOT00000004770 // Lap3 // leucine aminopeptidase 3 // 14q21 // 289668 /// BC079381 // Lap3 // leucine aminopeptidase 3 // 14q21 // 289668	0.00023497	0.0030544	0.06509591	0.06568587
7094091	NM_001108843 // Lmln_predicted // leishmanolysin-like (metallopeptidase M8 family) (predicted) // 11q22 // 363795 /// ENSRNOT00000002427 // Lmln_predicted // leishmanolysin-like (metallopeptidase M8 family) (predicted) // 11q22 // 363795	0.00023596	0.63075195	0.06411306	0.83055865
7331795	NM_013173 // Slc11a2 // solute carrier family 11 (proton-coupled divalent metal ion transporters), member 2 // 7q36 // 25715 /// AF008439 // Slc11a2 // solute carrier family 11 (proton-coupled divalent metal ion transporters), member 2 // 7q36 // 25715 ///	0.00023615	0.0000005	0.06295403	0.00015704
7270933	NM_013089 // Gys2 // glycogen synthase 2 // 4q44 // 25623 /// J05446 // Gys2 // glycogen synthase 2 // 4q44 // 25623	0.00024671	0.02004719	0.06455122	0.1854923
7144691	NM_080886 // Sc4mol // sterol-C4-methyl oxidase-like // 16p13 // 140910 /// ENSRNOT00000044171 // Sc4mol // sterol-C4-methyl oxidase-like // 16p13 // 140910 /// BC063155 // Sc4mol // sterol-C4-methyl oxidase-like // 16p13 // 140910	0.00024686	0.00063697	0.06341609	0.02486119
7059020	ENSRNOT00000040850 // Trpm5_predicted // transient receptor potential cation channel, subfamily M, member 5 (predicted) // 1q41 // 365391 /// ENSRNOT00000027832 // Trpm5_predicted // transient receptor potential cation channel, subfamily M, member 5 (predi	0.00024954	3.59e-7	0.06295983	0.00012369
7245188	NM_017316 // Slc23a2 // solute carrier family 23 (nucleobase transporters), member 2 // 3q36 // 50622 /// ENSRNOT00000028885 // Slc23a2 // solute carrier family 23 (nucleobase transporters), member 2 // 3q36 // 50622 /// AF080453 // Slc23a2 // solute carri	0.00026334	0.93642376	0.06527598	0.97356375
7173665	NM_001108885 // Klhl14 // kelch-like 14 (Drosophila) // 18p12 // 364823 /// ENSRNOT00000020697 // Klhl14 // kelch-like 14 (Drosophila) // 18p12 // 364823	0.00026687	0.03904024	0.06501045	0.26068032
7078988	NM_001108829 // Jmjd3_predicted // jumonji domain containing 3 (predicted) // 10q24 // 363630 /// ENSRNOT00000013592 // Jmjd3_predicted // jumonji domain containing 3 (predicted) // 10q24 // 363630 /// ENSRNOT00000045220 // Dnahc2 // dynein, axonemal, heav	0.00027717	0.41234186	0.06637517	0.6962211
7348662	ENSRNOT00000018553 // LOC501033 // similar to UPF0258 protein KIAA1024 // 8q31 // 501033	0.00028083	0.03135528	0.06613079	0.23073893
7094537	NM_182736 // Ccdc50 // coiled-coil domain containing 50 // 11q22 // 288022 /// ENSRNOT00000002649 // Ccdc50 // coiled-coil domain containing 50 // 11q22 // 288022	0.00028098	0.33832571	0.06508142	0.6450147
7140113	XM_001071563 // Lrch1 // leucine-rich repeats and calponin homology (CH) domain containing 1 // 15q11 // 502020 /// ENSRNOT00000012590 // Lrch1 // leucine-rich repeats and calponin homology (CH) domain containing 1 // 15q11 // 502020 /// ENSRNOT00000047192	0.00028226	0.85259656	0.06432341	0.93709349
7148633	NM_017298 // Cacna1d // calcium channel, voltage-dependent, L type, alpha 1D subunit // 16p16 // 29716 /// ENSRNOT00000049531 // Cacna1d // calcium channel, voltage-dependent, L type, alpha 1D subunit // 16p16 // 29716 /// D38101 // Cacna1d // calcium chan	0.00029028	0.07381835	0.06510105	0.34229717
7312684	NM_001000418 // Olr1087_predicted // olfactory receptor 1087 (predicted) // 7q11 // 299586 /// ENSRNOT00000009615 // Olr1087_predicted // olfactory receptor 1087 (predicted) // 7q11 // 299586	0.00029234	0.76748426	0.06453862	0.89699604
7113859	NM_138922 // Nos1ap // nitric oxide synthase 1 (neuronal) adaptor protein // 13q24 // 192363 /// ENSRNOT00000032218 // Nos1ap // nitric oxide synthase 1 (neuronal) adaptor protein // 13q24 // 192363 /// AF037071 // Nos1ap // nitric oxide synthase 1 (neuron	0.00029885	0.01190569	0.0649608	0.14006286
7382501	ENSRNOT00000004310 // Ercc6l // excision repair cross-complementing rodent repair deficiency complementation group 6 - like // Xq31 // 317252	0.00030139	0.01330992	0.06452029	0.14901415
7226607	NM_001000560 // Olr399_predicted // olfactory receptor 399 (predicted) // 3p11 // 366026 /// ENSRNOT00000046196 // Olr399_predicted // olfactory receptor 399 (predicted) // 3p11 // 366026	0.00030155	0.21812142	0.06359104	0.54181391
7129596	NM_031828 // Kcnma1 // potassium large conductance calcium-activated channel, subfamily M, alpha member 1 // 15p16 // 83731 /// U40603 // Kcnma1 // potassium large conductance calcium-activated channel, subfamily M, alpha member 1 // 15p16 // 83731 /// ENS	0.00030439	0.00987097	0.06324598	0.12587269
7129810	NM_133605 // Camk2g // calcium/calmodulin-dependent protein kinase II gamma // 15p16 // 171140 /// J04063 // Camk2g // calcium/calmodulin-dependent protein kinase II gamma // 15p16 // 171140 /// ENSRNOT00000013011 // Camk2g // calcium/calmodulin-dependent	0.00030744	0.01113979	0.06295391	0.13556769
7247230	---	0.00031156	0.08084181	0.06288616	0.35439464
7113785	NM_017235 // Hsd17b7 // hydroxysteroid (17-beta) dehydrogenase 7 // 13q24 // 29540 /// ENSRNOT00000003812 // Hsd17b7 // hydroxysteroid (17-beta) dehydrogenase 7 // 13q24 // 29540 /// BC081818 // Hsd17b7 // hydroxysteroid (17-beta) dehydrogenase 7 // 13q24	0.00034728	0.02269785	0.06910872	0.1986976
7376965	NM_012955 // Cenpi // centromere protein I // Xq34 // 25448 /// ENSRNOT00000047901 // Cenpi // centromere protein I // Xq34 // 25448	0.00034992	0.0556839	0.06866694	0.30447284
7249503	---	0.00036492	0.58234247	0.07062952	0.80241045
7274779	NM_001011975 // Aldh1b1 // aldehyde dehydrogenase 1 family, member B1 // 5q22 // 298079 /// ENSRNOT00000015281 // Aldh1b1 // aldehyde dehydrogenase 1 family, member B1 // 5q22 // 298079 /// BC081884 // Aldh1b1 // aldehyde dehydrogenase 1 family, member B1	0.00037299	0.00178283	0.07121589	0.04673396
7338021	NM_001106838 // RGD1310552_predicted // similar to hypothetical protein MGC38960 (predicted) // 8q24 // 300836 /// ENSRNOT00000052158 // RGD1310552_predicted // similar to hypothetical protein MGC38960 (predicted) // 8q24 // 300836	0.00038301	0.14081649	0.07215398	0.45403838
7344630	NM_001105745 // Pou2f3 // POU domain, class 2, transcription factor 3 // 8q22 // 116544 /// ENSRNOT00000012170 // Pou2f3 // POU domain, class 2, transcription factor 3 // 8q22 // 116544 /// L23863 // Pou2f3 // POU domain, class 2, transcription factor 3 //	0.00038733	0.00070416	0.07200771	0.02590905
7297274	ENSRNOT00000014054 // Atxn7l1 // ataxin 7-like 1 // 6q16 // 314033	0.00039482	0.02594059	0.07244691	0.21321384
7274616	NM_001108662 // Melk_predicted // maternal embryonic leucine zipper kinase (predicted) // 5q22 // 362510 /// ENSRNOT00000018650 // Melk_predicted // maternal embryonic leucine zipper kinase (predicted) // 5q22 // 362510	0.00041383	0.06499979	0.07496159	0.3265939
7061993	ENSRNOT00000026093 // Ankrd22_predicted // ankyrin repeat domain 22 (predicted) // 1q52 // 294093	0.00042002	0.00500845	0.07511978	0.08790608
7033450	NM_001107529 // Prc1_predicted // protein regulator of cytokinesis 1 (predicted) // 1q31 // 308761 /// ENSRNOT00000017532 // Prc1_predicted // protein regulator of cytokinesis 1 (predicted) // 1q31 // 308761	0.00042921	0.3249386	0.07580385	0.63570444
7308987	NM_033359 // Ngb // neuroglobin // 6q31 // 85382 /// ENSRNOT00000016057 // Ngb // neuroglobin // 6q31 // 85382 /// AY066001 // Ngb // neuroglobin // 6q31 // 85382	0.00043495	0.4928013	0.07586924	0.74957364
7101684	XM_001070157 // LOC689257 // similar to G protein-coupled receptor 133 // 12q14 // 689257	0.00044083	0.13994573	0.07595716	0.45267702
7166075	NM_001107360 // RGD1560155_predicted // similar to mKIAA0934 protein (predicted) // 17q12.1 // 307067 /// ENSRNOT00000020634 // RGD1560155_predicted // similar to mKIAA0934 protein (predicted) // 17q12.1 // 307067	0.00044102	0.79112241	0.07507436	0.90669764
7354822	ENSRNOT00000029526 // Sgol2_predicted // shugoshin-like 2 (S. pombe) (predicted) // 9q31 // 316425	0.00044348	0.04214182	0.07459439	0.26942162
7266598	ENSRNOT00000017691 // Cd207 // CD 207 antigen // 4q34 // 502852	0.00045661	0.01122841	0.07589933	0.13582723
7137596	NM_001029904 // Rnase1 // ribonuclease, RNase A family, 1 (pancreatic) // 15p14 // 364304 /// ENSRNOT00000041822 // Rnase1 // ribonuclease, RNase A family, 1 (pancreatic) // 15p14 // 364304 /// J00771 // Rnase1 // ribonuclease, RNase A family, 1 (pancreati	0.00045882	1.43e-9	0.07537986	0.00000288
7102417	ENSRNOT00000001826 // RGD1309762_predicted // similar to KIAA0614 protein (predicted) // 12q16 // 304503 /// XM_222205 // RGD1309762_predicted // similar to KIAA0614 protein (predicted) // 12q16 // 304503	0.00049616	0.15310254	0.08057753	0.47076949
7076440	NM_012964 // Hmmr // hyaluronan mediated motility receptor (RHAMM) // 10q12 // 25460 /// AF133037 // Hmmr // hyaluronan mediated motility receptor (RHAMM) // 10q12 // 25460	0.0005053	0.10071827	0.08112936	0.39019699
7057092	NM_133541 // Gtf3c1 // general transcription factor III C 1 // 1q36 // 171063 /// ENSRNOT00000022271 // Gtf3c1 // general transcription factor III C 1 // 1q36 // 171063 /// L28801 // Gtf3c1 // general transcription factor III C 1 // 1q36 // 171063	0.000509	0.02038111	0.08080518	0.18723323
7132836	NM_001079937 // Pbk_predicted // PDZ binding kinase (predicted) // 15p12 // 290326 /// ENSRNOT00000021297 // Pbk_predicted // PDZ binding kinase (predicted) // 15p12 // 290326 /// BC129099 // Pbk_predicted // PDZ binding kinase (predicted) // 15p12 // 2903	0.00051213	0.91347449	0.08039872	0.96238022
7121891	BC086607 // Bcl11a // B-cell CLL/lymphoma 11A (zinc finger protein) // 14q22 // 305589 /// BC158689 // Bcl11a // B-cell CLL/lymphoma 11A (zinc finger protein) // 14q22 // 305589 /// ENSRNOT00000009421 // Bcl11a // B-cell CLL/lymphoma 11A (zinc finger prote	0.0005218	0.00281751	0.08101662	0.06229828
7346734	XM_001078534 // Zwilch // Zwilch, kinetochore associated, homolog (Drosophila) // 8q24 // 691493 /// ENSRNOT00000012404 // Zwilch // Zwilch, kinetochore associated, homolog (Drosophila) // 8q24 // 691493	0.00052269	0.10353772	0.08027269	0.39494721
7175086	NM_022209 // Ppp2r2b // protein phosphatase 2 (formerly 2A), regulatory subunit B (PR 52), beta isoform // 18p11 // 60660 /// ENSRNOT00000041188 // Ppp2r2b // protein phosphatase 2 (formerly 2A), regulatory subunit B (PR 52), beta isoform // 18p11 // 60660	0.00053938	3.27e-8	0.08194516	0.0000256
7186461	NM_019212 // Acta1 // actin, alpha 1, skeletal muscle // 19q12 // 29437 /// ENSRNOT00000024084 // Acta1 // actin, alpha 1, skeletal muscle // 19q12 // 29437 /// BC061974 // Acta1 // actin, alpha 1, skeletal muscle // 19q12 // 29437	0.00054683	0.0000339	0.0821932	0.00349216
7166170	NM_053539 // Idi1 // isopentenyl-diphosphate delta isomerase // 17q12.1 // 89784 /// ENSRNOT00000022389 // Idi1 // isopentenyl-diphosphate delta isomerase // 17q12.1 // 89784 /// AF003835 // Idi1 // isopentenyl-diphosphate delta isomerase // 17q12.1 // 897	0.00054854	0.00982599	0.08158233	0.12563929
7054975	NM_172033 // Plekhb1 // pleckstrin homology domain containing, family B (evectins) member 1 // 1q32 // 64471 /// ENSRNOT00000025245 // Plekhb1 // pleckstrin homology domain containing, family B (evectins) member 1 // 1q32 // 64471 /// AF118562 // Plekhb1 /	0.00056374	0.0000186	0.08296961	0.00239314
7184989	NM_054009 // Ctrl // chymotrypsin-like // 19q12 // 117184 /// ENSRNOT00000026361 // Ctrl // chymotrypsin-like // 19q12 // 117184 /// AB020757 // Ctrl // chymotrypsin-like // 19q12 // 117184	0.00057705	2.92e-7	0.08405298	0.00011162
7178972	NM_001106170 // Mcm5_predicted // minichromosome maintenance deficient 5, cell division cycle 46 (S. cerevisiae) (predicted) // 19p11 // 291885 /// ENSRNOT00000019677 // Mcm5_predicted // minichromosome maintenance deficient 5, cell division cycle 46 (S. c	0.00058691	0.96349643	0.08461685	0.98382894
7217316	ENSRNOT00000000632 // Pi16 // peptidase inhibitor 16 // 20p12 // 294312 /// BC100265 // Pi16 // peptidase inhibitor 16 // 20p12 // 294312	0.00058838	0.58256273	0.08397193	0.80263567
7248426	NM_153296 // Aurka // aurora kinase A // 3q42 // 261730 /// ENSRNOT00000006323 // Aurka // aurora kinase A // 3q42 // 261730 /// BC104676 // Aurka // aurora kinase A // 3q42 // 261730 /// ENSRNOT00000055102 // Aurka // aurora kinase A // 3q42 // 261730	0.00059535	0.0065	0.084117	0.10058981
7126150	NM_053380 // Slc34a2 // solute carrier family 34 (sodium phosphate), member 2 // 14q11 // 84395 /// ENSRNOT00000006477 // Slc34a2 // solute carrier family 34 (sodium phosphate), member 2 // 14q11 // 84395 /// ENSRNOT00000048509 // Slc34a2 // solute carrier	0.00059816	2.2e-9	0.08367725	0.00000282
7081760	ENSRNOT00000031687 // Tmem92 // transmembrane protein 92 // 10q31 // 690666 /// XM_001081299 // LOC688148 // hypothetical protein LOC688148 // --- // 688148	0.00060122	0.29192033	0.08328076	0.60986875
7303115	NM_001008519 // Lrpprc // leucine-rich PPR-motif containing // 6q12 // 313867 /// ENSRNOT00000008200 // Lrpprc // leucine-rich PPR-motif containing // 6q12 // 313867 /// AY293808 // Lrpprc // leucine-rich PPR-motif containing // 6q12 // 313867	0.00061055	0.39939416	0.08375205	0.68758865
7101710	NM_001108853 // Piwil1_predicted // piwi like homolog 1 (Drosophila) (predicted) // 12q14 // 363912 /// ENSRNOT00000001238 // Piwil1_predicted // piwi like homolog 1 (Drosophila) (predicted) // 12q14 // 363912	0.00061408	0.03299237	0.08342631	0.23770994
7104328	---	0.00064156	0.06154099	0.08632954	0.31897016
7141061	NM_001107281 // Klf12_predicted // Kruppel-like factor 12 (predicted) // 15q21 // 306110 /// ENSRNOT00000012424 // Klf12_predicted // Kruppel-like factor 12 (predicted) // 15q21 // 306110	0.00065034	0.08303681	0.08668541	0.35823728
7376078	NM_017107 // Ogt // O-linked N-acetylglucosamine (GlcNAc) transferase (UDP-N-acetylglucosamine:polypeptide-N-acetylglucosaminyl transferase) // Xq31 // 26295 /// ENSRNOT00000004692 // Ogt // O-linked N-acetylglucosamine (GlcNAc) transferase (UDP-N-acetylgl	0.00067901	0.3881094	0.08966105	0.68000964
7294540	NM_001108008 // Eml4_predicted // echinoderm microtubule associated protein like 4 (predicted) // 6q12 // 313861 /// ENSRNOT00000042307 // Eml4_predicted // echinoderm microtubule associated protein like 4 (predicted) // 6q12 // 313861	0.00068859	0.15034277	0.09008415	0.46654799
7303106	NM_053754 // Abcg5 // ATP-binding cassette, sub-family G (WHITE), member 5 // 6q12 // 114628 /// ENSRNOT00000007174 // Abcg5 // ATP-binding cassette, sub-family G (WHITE), member 5 // 6q12 // 114628 /// AF312714 // Abcg5 // ATP-binding cassette, sub-family	0.00068863	0.00171697	0.08926287	0.04629593
7128140	ENSRNOT00000006818 // Sunc1 // Sad1 and UNC84 domain containing 1 // 14q21 // 498412	0.00069047	0.73321569	0.08868773	0.88061922
7384409	NM_001025663 // Rbmx // RNA binding motif protein, X chromosome // Xq36 // 302855 /// ENSRNOT00000001154 // Rbmx // RNA binding motif protein, X chromosome // Xq36 // 302855 /// BC097479 // Rbmx // RNA binding motif protein, X chromosome // Xq36 // 302855	0.00069463	0.16638716	0.08841826	0.48854617
7132355	NM_012952 // Fgf9 // fibroblast growth factor 9 // 15p12 // 25444 /// ENSRNOT00000015367 // Fgf9 // fibroblast growth factor 9 // 15p12 // 25444 /// BC078699 // Fgf9 // fibroblast growth factor 9 // 15p12 // 25444	0.00071085	0.00133747	0.089675	0.03945118
7039650	NM_053445 // Fads1 // fatty acid desaturase 1 // 1q43 // 84575 /// ENSRNOT00000027834 // Fads1 // fatty acid desaturase 1 // 1q43 // 84575 /// AF320509 // Fads1 // fatty acid desaturase 1 // 1q43 // 84575	0.00072342	0.00046623	0.09045311	0.02039432
7363568	ENSRNOT00000021152 // Mreg // melanoregulin // 9q33 // 501162	0.00072538	0.00702038	0.08990258	0.10597324
7100408	ENSRNOT00000038584 // Zfp12 // zinc finger protein 12 // 12p11 // 288486	0.00072819	0.68789583	0.08946606	0.8579873
7043637	NM_032081 // Pnliprp1 // pancreatic lipase related protein 1 // 1q55 // 84028 /// ENSRNOT00000024164 // Pnliprp1 // pancreatic lipase related protein 1 // 1q55 // 84028	0.0007311	2.37e-7	0.08904924	0.0000985
7260283	NM_022392 // Insig1 // insulin induced gene 1 // 4q11 // 64194 /// ENSRNOT00000009233 // Insig1 // insulin induced gene 1 // 4q11 // 64194 /// BC078827 // Insig1 // insulin induced gene 1 // 4q11 // 64194	0.00073501	0.00122266	0.08876031	0.03691231
7178759	NM_001007689 // Ciapin1 // cytokine induced apoptosis inhibitor 1 // 19p12 // 307649 /// ENSRNOT00000021769 // Ciapin1 // cytokine induced apoptosis inhibitor 1 // 19p12 // 307649 /// BC083753 // Ciapin1 // cytokine induced apoptosis inhibitor 1 // 19p12 /	0.0007395	0.37526968	0.08854573	0.67006007
7230628	---	0.00074213	0.00901454	0.08811391	0.11981791
7067571	NM_001107002 // Sept8_predicted // septin 8 (predicted) // 10q22 // 303135 /// ENSRNOT00000009841 // Sept8_predicted // septin 8 (predicted) // 10q22 // 303135 /// BC158796 // Sept8_predicted // septin 8 (predicted) // 10q22 // 303135	0.00075019	0.02712203	0.08832862	0.21662361
7291805	NM_001011978 // Dhdds // dehydrodolichyl diphosphate synthase // 5q36 // 298541 /// ENSRNOT00000020051 // Dhdds // dehydrodolichyl diphosphate synthase // 5q36 // 298541 /// BC085875 // Dhdds // dehydrodolichyl diphosphate synthase // 5q36 // 298541	0.00076435	0.40819072	0.08925208	0.69360513
7069551	NM_001000032 // Olr1505_predicted // olfactory receptor 1505 (predicted) // 10q24 // 287506	0.00078327	0.03449927	0.09071165	0.24372009
7383102	ENSRNOT00000040001 // Rps6ka6_predicted // ribosomal protein S6 kinase polypeptide 6 (predicted) // Xq31 // 317203	0.0007841	0.00150204	0.0900695	0.04244465
7271221	NM_001011970 // Tm7sf3 // transmembrane 7 superfamily member 3 // 4q44 // 297725 /// ENSRNOT00000002486 // Tm7sf3 // transmembrane 7 superfamily member 3 // 4q44 // 297725 /// BC090030 // Tm7sf3 // transmembrane 7 superfamily member 3 // 4q44 // 297725	0.000788	0.00472653	0.08978752	0.08496329
7111140	NM_001012026 // Mdm4 // transformed mouse 3T3 cell double minute 4 // 13q13 // 304798 /// ENSRNOT00000012984 // Mdm4 // transformed mouse 3T3 cell double minute 4 // 13q13 // 304798 /// BC083647 // Mdm4 // transformed mouse 3T3 cell double minute 4 // 13q1	0.00080536	0.45957814	0.09103145	0.72869258
7126658	XM_001055728 // RGD1561042_predicted // similar to RIKEN cDNA 5730509K17 gene (predicted) // 14q21 // 498386 /// ENSRNOT00000006968 // RGD1561042_predicted // similar to RIKEN cDNA 5730509K17 gene (predicted) // 14q21 // 498386	0.00081362	0.1578618	0.09123521	0.47709719
7267148	NM_001107873 // Mcm2_predicted // minichromosome maintenance deficient 2 mitotin (S. cerevisiae) (predicted) // 4q34 // 312538 /// ENSRNOT00000022231 // Mcm2_predicted // minichromosome maintenance deficient 2 mitotin (S. cerevisiae) (predicted) // 4q34 //	0.00082365	0.51615239	0.09163268	0.76580039
7041731	NM_053758 // Plce1 // phospholipase C, epsilon 1 // 1q53 // 114633 /// ENSRNOT00000019771 // Plce1 // phospholipase C, epsilon 1 // 1q53 // 114633 /// AF323615 // Plce1 // phospholipase C, epsilon 1 // 1q53 // 114633	0.00085486	0.12834553	0.09436185	0.43455404
7108011	NM_001001109 // Olr1585_predicted // olfactory receptor 1585 (predicted) // 13q24 // 406005 /// ENSRNOT00000047706 // Olr1585_predicted // olfactory receptor 1585 (predicted) // 13q24 // 406005	0.00087465	0.6357053	0.09579791	0.83273504
7149081	BC089872 // Fam35a // family with sequence similarity 35, member A // 16p16 // 364514 /// ENSRNOT00000060848 // Fam35a // family with sequence similarity 35, member A // 16p16 // 364514	0.00087709	0.27233284	0.09532619	0.59224114
7113681	ENSRNOT00000027996 // Pbx1_predicted // pre-B-cell leukemia transcription factor 1 (predicted) // 13q24 // 304947	0.00087968	0.13203843	0.09487785	0.43978571
7157882	NM_001033710 // Prss16 // protease, serine, 16 (thymus) // 17q11 // 364719 /// ENSRNOT00000024043 // Prss16 // protease, serine, 16 (thymus) // 17q11 // 364719 /// BC104722 // Prss16 // protease, serine, 16 (thymus) // 17q11 // 364719	0.00088426	0.64459967	0.09464932	0.83709088
7336336	ENSRNOT00000029413 // RGD1309791_predicted // similar to SH2 domain protein 2A (T cell-specific adapter protein) (TSAd) (VEGF receptor-associated protein) (SH2 domain containing adapter protein) (predicted) // 8q24 // 300718	0.00088561	0.00000248	0.09408108	0.00050719
7190101	NM_017268 // Hmgcs1 // 3-hydroxy-3-methylglutaryl-Coenzyme A synthase 1 // 2q16 // 29637 /// ENSRNOT00000023554 // Hmgcs1 // 3-hydroxy-3-methylglutaryl-Coenzyme A synthase 1 // 2q16 // 29637	0.00089001	0.06719512	0.09384292	0.33126303
7194423	NM_001001518 // Sucnr1 // succinate receptor 1 // 2q31 // 408199 /// ENSRNOT00000018767 // Sucnr1 // succinate receptor 1 // 2q31 // 408199 /// AY612851 // Sucnr1 // succinate receptor 1 // 2q31 // 408199	0.00090214	0.00769633	0.0944173	0.111074
7361267	NM_172032 // Txndc9 // thioredoxin domain containing 9 // 9q21 // 280671 /// ENSRNOT00000025098 // Txndc9 // thioredoxin domain containing 9 // 9q21 // 280671 /// BC088106 // Txndc9 // thioredoxin domain containing 9 // 9q21 // 280671	0.00091305	0.1383961	0.0948565	0.45024142
7084285	ENSRNOT00000029092 // LOC688252 // similar to immune receptor expressed on myeloid cells 2 // --- // 688252 /// ENSRNOT00000029092 // Cd300e // CD300e antigen // 10q32.2 // 690076	0.00091559	0.02321053	0.09442607	0.20131466
7026749	NM_139094 // Rbm16 // RNA binding motif protein 16 // 1p11 // 245926 /// ENSRNOT00000022872 // Rbm16 // RNA binding motif protein 16 // 1p11 // 245926 /// U49055 // Rbm16 // RNA binding motif protein 16 // 1p11 // 245926	0.0009158	0.20771316	0.09376332	0.53282121
7244754	ENSRNOT00000039794 // Ckap2l // cytoskeleton associated protein 2-like // 3q36 // 680515	0.00091882	0.4136953	0.09339574	0.69717329
7071741	XM_001081378 // Mllt6_predicted // myeloid/lymphoid or mixed lineage-leukemia translocation to 6 homolog (Drosophila) (predicted) // 10q31 // 303504 /// ENSRNOT00000016924 // Mllt6_predicted // myeloid/lymphoid or mixed lineage-leukemia translocation to 6	0.00093055	0.00037816	0.09391244	0.01781008
7207069	NM_001108547 // Ect2_predicted // ect2 oncogene (predicted) // 2q24 // 361921	0.00093569	0.24486311	0.09376145	0.56893124
7252157	NM_016998 // Cpa1 // carboxypeptidase A1 // 4q22 // 24269 /// ENSRNOT00000014465 // Cpa1 // carboxypeptidase A1 // 4q22 // 24269	0.00095133	0.0000107	0.09465734	0.00155834
7309646	NM_001108047 // Foxn3 // forkhead box N3 // 6q32 // 314374 /// ENSRNOT00000006604 // Foxn3 // forkhead box N3 // 6q32 // 314374	0.00095759	0.09518357	0.09461391	0.37915102
7244612	NM_001106507 // Bub1_predicted // budding uninhibited by benzimidazoles 1 homolog (S. cerevisiae) (predicted) // 3q36 // 296137 /// ENSRNOT00000051783 // Bub1_predicted // budding uninhibited by benzimidazoles 1 homolog (S. cerevisiae) (predicted) // 3q36	0.00096419	0.19012366	0.09460445	0.51688613
7260997	NM_173139 // Gnat3 // guanine nucleotide binding protein, alpha transducing 3 // 4q11 // 286924 /// X65747 // Gnat3 // guanine nucleotide binding protein, alpha transducing 3 // 4q11 // 286924	0.00098745	0.00004496	0.09621849	0.00420689
7232334	NM_001106504 // Astl // astacin-like metalloendopeptidase (M12 family) // 3q36 // 296129 /// ENSRNOT00000039043 // Astl // astacin-like metalloendopeptidase (M12 family) // 3q36 // 296129	0.00099824	0.38168538	0.09660365	0.67511677
7344838	NM_001108139 // Mll1 // myeloid/lymphoid or mixed-lineage leukemia 1 // 8q22 // 315606 /// ENSRNOT00000020573 // Mll1 // myeloid/lymphoid or mixed-lineage leukemia 1 // 8q22 // 315606	0.00099904	0.40111805	0.09602338	0.68854294
7140834	ENSRNOT00000057924 // Pcdh9_predicted // protocadherin 9 (predicted) // 15q21 // 306091	0.00100664	0.17988871	0.09610011	0.50590119
7199789	NM_001012084 // Adh6 // alcohol dehydrogenase 6 (class V) // 2q44 // 310903 /// ENSRNOT00000036993 // Adh6 // alcohol dehydrogenase 6 (class V) // 2q44 // 310903 /// BC083792 // Adh6 // alcohol dehydrogenase 6 (class V) // 2q44 // 310903	0.00101455	1.31e-8	0.09620521	0.0000133
7093761	ENSRNOT00000003137 // Ildr1 // immunoglobulin-like domain containing receptor 1 // 11q22 // 303914	0.00101577	0.13715372	0.09567876	0.44784953
7221453	NM_012522 // Cbs // cystathionine beta synthase // 20p12 // 24250 /// ENSRNOT00000048219 // Cbs // cystathionine beta synthase // 20p12 // 24250 /// M88347 // Cbs // cystathionine beta synthase // 20p12 // 24250 /// ENSRNOT00000042432 // Cbs // cystathioni	0.00103403	0.00084166	0.09675371	0.0291466
7253204	NM_001109347 // LOC502758 // similar to olfactory receptor 437 // 4q23 // 502758 /// ENSRNOT00000007208 // LOC502758 // similar to olfactory receptor 437 // 4q23 // 502758	0.00103674	0.74275153	0.09636908	0.88529917
7226475	NM_001107836 // Cep110 // centrosomal protein 110 // 3p11 // 311886 /// ENSRNOT00000007776 // Cep110 // centrosomal protein 110 // 3p11 // 311886	0.00104635	0.35391124	0.09662666	0.65501859
7103366	NM_001107847 // Golga3_predicted // golgi autoantigen, golgin subfamily a, 3 (predicted) // 12q16 // 312077 /// ENSRNOT00000056656 // Golga3_predicted // golgi autoantigen, golgin subfamily a, 3 (predicted) // 12q16 // 312077	0.00104851	0.22349106	0.09619739	0.54688348
7045772	NM_001029909 // Syne1 // spectrin repeat containing, nuclear envelope 1 // 1p11 // 499010 /// ENSRNOT00000047472 // Syne1 // spectrin repeat containing, nuclear envelope 1 // 1p11 // 499010 /// AF452647 // Syne1 // spectrin repeat containing, nuclear envel	0.00109654	0.06782749	0.09995493	0.33217837
7350489	ENSRNOT00000033126 // Fbxl2 // F-box and leucine-rich repeat protein 2 // 8q32 // 363156	0.00109878	0.44902492	0.09951707	0.72274699
7072845	NM_021673 // Tcam1 // testicular cell adhesion molecule 1 // --- // 59305 /// ENSRNOT00000014867 // Tcam1 // testicular cell adhesion molecule 1 // --- // 59305	0.00111808	0.67505721	0.10062008	0.85174882
7345272	NM_001013181 // Zbtb16 // zinc finger and BTB domain containing 16 // 8q23 // 353227 /// ENSRNOT00000045356 // Zbtb16 // zinc finger and BTB domain containing 16 // 8q23 // 353227 /// AY781103 // Zbtb16 // zinc finger and BTB domain containing 16 // 8q23 /	0.00111944	0.00133839	0.10010486	0.03939607
7335998	NM_001014209 // LOC363060 // similar to RIKEN cDNA 1600029D21 // 8q23 // 363060 /// ENSRNOT00000059210 // LOC363060 // similar to RIKEN cDNA 1600029D21 // 8q23 // 363060 /// BC088858 // LOC363060 // similar to RIKEN cDNA 1600029D21 // 8q23 // 363060	0.00111987	0.0000408	0.09951348	0.00397494
7320234	ENSRNOT00000008159 // RGD1562562_predicted // similar to RIKEN cDNA B930062P21 gene (predicted) // 7q35 // 500921	0.00116052	0.00225488	0.10248117	0.05436724
7102945	NM_031585 // Pla2g1b // phospholipase A2, group IB, pancreas // 12q16 // 29526 /// ENSRNOT00000001525 // Pla2g1b // phospholipase A2, group IB, pancreas // 12q16 // 29526 /// D00036 // Pla2g1b // phospholipase A2, group IB, pancreas // 12q16 // 29526	0.00116382	0.0000611	0.10213424	0.0053329
7216926	NM_001008831 // RT1-Ba // RT1 class II, locus Ba // 20p12 // 309621 /// ENSRNOT00000000523 // Tap1 // transporter 1, ATP-binding cassette, sub-family B (MDR/TAP) // 20p12 // 24811 /// ENSRNOT00000000523 // Tap2 // transporter 2, ATP-binding cassette, sub-f	0.00118097	0.00613492	0.10299954	0.09772298
7111361	NM_001107178 // Ppp1r12b_predicted // protein phosphatase 1, regulatory (inhibitor) subunit 12B (predicted) // 13q13 // 304813 /// ENSRNOT00000006671 // Ppp1r12b_predicted // protein phosphatase 1, regulatory (inhibitor) subunit 12B (predicted) // 13q13 //	0.00118263	0.54259928	0.10251153	0.78156644
7230622	NM_001035233 // Slc1a2 // solute carrier family 1 (glial high affinity glutamate transporter), member 2 // 3q31 // 29482 /// NM_017215 // Slc1a2 // solute carrier family 1 (glial high affinity glutamate transporter), member 2 // 3q31 // 29482 /// ENSRNOT00	0.00119163	0.00147641	0.10266183	0.04197223
7318131	ENSRNOT00000009811 // Gpihbp1 // GPI-anchored HDL-binding protein 1 // 7q34 // 300027	0.00119924	0.96891072	0.10269129	0.9865057
7101851	NM_023104 // Aacs // acetoacetyl-CoA synthetase // 12q14 // 65984 /// ENSRNOT00000001292 // Aacs // acetoacetyl-CoA synthetase // 12q14 // 65984 /// BC061803 // Aacs // acetoacetyl-CoA synthetase // 12q14 // 65984	0.00120697	0.02389214	0.1027306	0.2050863
7178969	NM_012580 // Hmox1 // heme oxygenase (decycling) 1 // 19p11 // 24451 /// ENSRNOT00000019192 // Hmox1 // heme oxygenase (decycling) 1 // 19p11 // 24451 /// BC091164 // Hmox1 // heme oxygenase (decycling) 1 // 19p11 // 24451	0.00122944	0.00000172	0.10401651	0.00039131
7220225	NM_001001112 // Olr1699_predicted // olfactory receptor 1699 (predicted) // 20p12 // 406011 /// NM_001001111 // Olr1697_predicted // olfactory receptor 1697 (predicted) // 20p12 // 406010 /// ENSRNOT00000061816 // Olr1699_predicted // olfactory receptor 16	0.00126657	0.22136438	0.10652005	0.54469825
7184185	NM_001107160 // Asf1b_predicted // ASF1 anti-silencing function 1 homolog B (S. cerevisiae) (predicted) // 19q11 // 304648 /// ENSRNOT00000006964 // Asf1b_predicted // ASF1 anti-silencing function 1 homolog B (S. cerevisiae) (predicted) // 19q11 // 304648	0.00127145	0.90857918	0.10629773	0.96030186
7149123	NM_001110490 // Ldb3 // LIM domain binding 3 // 16p16-p15 // 498587 /// BC083721 // Ldb3 // LIM domain binding 3 // 16p16-p15 // 498587 /// ENSRNOT00000043713 // Ldb3 // LIM domain binding 3 // 16p16-p15 // 498587	0.0012876	0.22538093	0.10701471	0.54894107
7355138	ENSRNOT00000040778 // LOC301455 // similar to amyotrophic lateral sclerosis 2 (juvenile) chromosome region, candidate 19 isoform b // 9q31 // 301455	0.00131504	0.21742841	0.10865614	0.54152054
7132403	NM_001108380 // Rcbtb1 // regulator of chromosome condensation (RCC1) and BTB (POZ) domain containing protein 1 // 15p12 // 361050 /// ENSRNOT00000037800 // Rcbtb1 // regulator of chromosome condensation (RCC1) and BTB (POZ) domain containing protein 1 //	0.00132038	0.05844317	0.10846308	0.31078041
7176456	ENSRNOT00000000129 // RGD1306866_predicted // similar to Hypothetical protein KIAA0233 (predicted) // 18q12.1 // 307380	0.00132535	0.00058438	0.10824202	0.02359059
7181086	NM_001107430 // Pdpr // pyruvate dehydrogenase phosphatase regulatory subunit // 19q12 // 307852 /// ENSRNOT00000038452 // Pdpr // pyruvate dehydrogenase phosphatase regulatory subunit // 19q12 // 307852	0.00133065	0.18733468	0.10805031	0.5133537
7152082	NM_001107316 // Mfhas1_predicted // malignant fibrous histiocytoma amplified sequence 1 (predicted) // 16q12.2 // 306508 /// ENSRNOT00000015203 // Mfhas1_predicted // malignant fibrous histiocytoma amplified sequence 1 (predicted) // 16q12.2 // 306508	0.001332	0.81488221	0.10754187	0.91835932
7171399	ENSRNOT00000023146 // Malt1_predicted // mucosa associated lymphoid tissue lymphoma translocation gene 1 (predicted) // 18q12.1 // 307366	0.00134764	0.40419068	0.1081864	0.68979468
7293639	NM_001108696 // Trp73 // transformation related protein 73 // 5q36 // 362675 /// ENSRNOT00000055398 // Trp73 // transformation related protein 73 // 5q36 // 362675	0.00135967	0.08167336	0.10853547	0.35649148
7071907	NM_031134 // Thra // thyroid hormone receptor alpha // 10q31 // 81812 /// NM_001017960 // Thra // thyroid hormone receptor alpha // 10q31 // 81812 /// ENSRNOT00000012340 // Thra // thyroid hormone receptor alpha // 10q31 // 81812 /// ENSRNOT00000045939 //	0.00138168	0.00978523	0.10967279	0.12557268
7308246	NM_001012193 // Rdh11 // retinol dehydrogenase 11 // 6q24 // 362757 /// ENSRNOT00000015844 // Rdh11 // retinol dehydrogenase 11 // 6q24 // 362757 /// BC079276 // Rdh11 // retinol dehydrogenase 11 // 6q24 // 362757 /// ENSRNOT00000042306 // Rdh11 // retinol	0.00138594	0.06497192	0.10939635	0.32715191
7083031	NM_022504 // Rpl36 // ribosomal protein L36 // 9q11 // 58927 /// BC058475 // Rpl36 // ribosomal protein L36 // 9q11 // 58927 /// ENSRNOT00000028569 // LOC685233 // hypothetical protein LOC685233 // 10q32.1 // 685233	0.00141866	0.21665055	0.11135693	0.54110936
7243592	NM_138542 // Rhov // ras homolog gene family, member V // 3q35 // 171581 /// ENSRNOT00000018277 // Rhov // ras homolog gene family, member V // 3q35 // 171581 /// BC086990 // Rhov // ras homolog gene family, member V // 3q35 // 171581	0.00142533	0.63203906	0.11126236	0.83124638
7345929	ENSRNOT00000020332 // Nrg4 // neuregulin 4 // 8q24 // 690919	0.00143244	1.14e-7	0.11120299	0.0000576
7092549	ENSRNOT00000002223 // RGD1562717_predicted // similar to ABI gene family, member 3 (NESH) binding protein (predicted) // 11q12 // 363767	0.00144903	0.38306777	0.1118762	0.67646101
7089525	ENSRNOT00000036958 // Igf2bp2 // insulin-like growth factor 2 mRNA binding protein 2 // 11q23 // 303824	0.00145151	0.15317394	0.11145861	0.47088655
7257418	NM_001001719 // Fancd2 // Fanconi anemia, complementation group D2 // 4q42 // 312641 /// ENSRNOT00000033580 // Fancd2 // Fanconi anemia, complementation group D2 // 4q42 // 312641 /// AY621075 // Fancd2 // Fanconi anemia, complementation group D2 // 4q42 /	0.00146141	0.53306788	0.11161223	0.77646558
7332258	NM_001012224 // Nfe2 // nuclear factor, erythroid derived 2 // 7q36 // 366998 /// ENSRNOT00000055281 // Nfe2 // nuclear factor, erythroid derived 2 // 7q36 // 366998 /// BC078925 // Nfe2 // nuclear factor, erythroid derived 2 // 7q36 // 366998	0.00146614	0.00499032	0.11137146	0.08769681
7174323	NM_001106158 // RGD1310484_predicted // similar to hypothetical protein MGC37079 (predicted) // 18p12 // 291694 /// ENSRNOT00000027663 // RGD1310484_predicted // similar to hypothetical protein MGC37079 (predicted) // 18p12 // 291694	0.00147247	0.60233068	0.11125416	0.81461953
7140365	ENSRNOT00000044063 // RGD1561955_predicted // similar to diacylglycerol kinase eta (predicted) // 15q11 // 361076	0.00147956	0.81641355	0.11119523	0.91898558
7074406	NM_001109526 // Snx29 // sorting nexin 29 // 10q11 // 689142 /// ENSRNOT00000003150 // LOC687335 // similar to kinesin-like motor protein C20orf23 // --- // 687335 /// ENSRNOT00000003150 // Snx29 // sorting nexin 29 // 10q11 // 689142	0.00150276	0.10877651	0.11234125	0.40359856
7256210	NM_017206 // Slc6a6 // solute carrier family 6 (neurotransmitter transporter, taurine), member 6 // 4q34 // 29464 /// ENSRNOT00000012875 // Slc6a6 // solute carrier family 6 (neurotransmitter transporter, taurine), member 6 // 4q34 // 29464 /// M96601 // S	0.00152488	0.04199645	0.11339489	0.2688572
7200446	ENSRNOT00000036282 // Syde2 // synapse defective 1, Rho GTPase, homolog 2 (C. elegans) // 2q44 // 308021	0.00158306	0.2531748	0.117105	0.57593089
7291107	NM_001107982 // Zmym4_predicted // zinc finger, MYM-type 4 (predicted) // 5q36 // 313598	0.00158536	0.08847092	0.11666433	0.36808175
7233584	NM_153734 // Cst12 // cystatin 12 // 3q41 // 266776 /// ENSRNOT00000006608 // Cst12 // cystatin 12 // 3q41 // 266776 /// AF440736 // Cst12 // cystatin 12 // 3q41 // 266776	0.00158561	0.72158489	0.11607815	0.87483035
7092094	NM_001107106 // Brwd1_predicted // bromodomain and WD repeat domain containing 1 (predicted) // 11q11 // 304061 /// ENSRNOT00000002231 // Brwd1_predicted // bromodomain and WD repeat domain containing 1 (predicted) // 11q11 // 304061	0.00158993	0.8177818	0.11579444	0.91993942
7211905	NM_032082 // Hao2 // hydroxyacid oxidase 2 (long chain) // 2q34 // 84029 /// ENSRNOT00000046942 // Hao2 // hydroxyacid oxidase 2 (long chain) // 2q34 // 84029 /// ENSRNOT00000026357 // Hao2 // hydroxyacid oxidase 2 (long chain) // 2q34 // 84029 /// BC07878	0.001596	1.97e-9	0.11564043	0.00000278
7260183	NM_001012095 // Rnf32 // ring finger protein 32 // 4q11 // 311936 /// ENSRNOT00000045086 // Rnf32 // ring finger protein 32 // 4q11 // 311936 /// BC083635 // Rnf32 // ring finger protein 32 // 4q11 // 311936	0.00159948	0.08338092	0.11530129	0.35917348
7140678	ENSRNOT00000057956 // Diap3 // diaphanous homolog 3 (Drosophila) // 15q12 // 290396	0.00160917	0.41029263	0.11541098	0.69508688
7243504	NM_139258 // Bmf // Bcl2 modifying factor // 3q35 // 246142 /// ENSRNOT00000010381 // Bmf // Bcl2 modifying factor // 3q35 // 246142 /// AF506761 // Bmf // Bcl2 modifying factor // 3q35 // 246142	0.00162111	1.51e-9	0.11568012	0.00000267
7365592	NM_001106927 // Pdcd1_predicted // programmed cell death 1 (predicted) // 9q36 // 301626 /// ENSRNOT00000025743 // Pdcd1_predicted // programmed cell death 1 (predicted) // 9q36 // 301626	0.00162481	0.32753862	0.11536151	0.63752489
7119863	NM_001013236 // Rrm1 // ribonucleotide reductase M1 // 14q21 // 365320 /// BC085906 // Rrm1 // ribonucleotide reductase M1 // 14q21 // 365320	0.00162605	7.57e-7	0.1148723	0.00022289
7088040	NM_031518 // Cd200 // Cd200 antigen // 11q21-q22 // 24560 /// ENSRNOT00000041087 // Cd200 // Cd200 antigen // 11q21-q22 // 24560 /// BC089793 // Cd200 // Cd200 antigen // 11q21-q22 // 24560	0.00164968	0.84915588	0.11596183	0.93534914
7312508	ENSRNOT00000039813 // Atp8b3_predicted // ATPase, Class I, type 8B, member 3 (predicted) // 7q11 // 299616	0.00167768	0.16553406	0.11734624	0.48745951
7157189	NM_001039606 // Gmds // GDP-mannose 4, 6-dehydratase // 17p12 // 291095 /// ENSRNOT00000023691 // Gmds // GDP-mannose 4, 6-dehydratase // 17p12 // 291095 /// BC104708 // Gmds // GDP-mannose 4, 6-dehydratase // 17p12 // 291095	0.00168141	0.09046215	0.11702779	0.37133635
7059107	XM_001066154 // Tnfrsf22 // tumor necrosis factor receptor superfamily, member 22 // 1q41 // 686008 /// ENSRNOT00000054861 // LOC683447 // similar to Tumor necrosis factor receptor superfamily member 23 precursor (Tumor necrosis factor receptor p60 homolog	0.00169574	0.31052596	0.11744662	0.62605897
7211198	NM_001002290 // Kprp // keratinocytes proline-rich protein // 2q34 // 432393 /// ENSRNOT00000042142 // Kprp // keratinocytes proline-rich protein // 2q34 // 432393 /// AF548002 // Kprp // keratinocytes proline-rich protein // 2q34 // 432393	0.00169855	0.04735044	0.11706738	0.2815717
7132263	NM_001107266 // Ift88_predicted // intraflagellar transport 88 homolog (Chlamydomonas) (predicted) // 15p12 // 305918 /// ENSRNOT00000012988 // Ift88_predicted // intraflagellar transport 88 homolog (Chlamydomonas) (predicted) // 15p12 // 305918	0.00170179	0.35895108	0.11672132	0.6590799
7270105	NM_001012649 // Klri1 // killer cell lectin-like receptor family I member 1 // 4q42 // 503651 /// ENSRNOT00000055814 // Klri1 // killer cell lectin-like receptor family I member 1 // 4q42 // 503651 /// AY286494 // Klri1 // killer cell lectin-like receptor	0.00170923	0.08403379	0.11666527	0.36066629
7273744	XM_001056768 // RGD1562865_predicted // similar to BTB and CNC homology 1, basic leucine zipper transcription factor 2 (predicted) // 5q21 // 313125 /// ENSRNOT00000008309 // RGD1562865_predicted // similar to BTB and CNC homology 1, basic leucine zipper t	0.00172809	0.05374805	0.1173855	0.29909657
7303733	BC089860 // LOC298795 // similar to 14-3-3 protein sigma // 6q13 // 298795	0.00173591	0.21752584	0.1173525	0.54166771
7202670	NM_013134 // Hmgcr // 3-hydroxy-3-methylglutaryl-Coenzyme A reductase // 2q12 // 25675 /// ENSRNOT00000022055 // Hmgcr // 3-hydroxy-3-methylglutaryl-Coenzyme A reductase // 2q12 // 25675 /// BC064654 // Hmgcr // 3-hydroxy-3-methylglutaryl-Coenzyme A reduct	0.00174616	0.00063539	0.11748331	0.02486821
7264164	NM_173127 // LOC286911 // cationic trypsinogen // 4q22 // 286911 /// ENSRNOT00000018042 // LOC286911 // cationic trypsinogen // 4q22 // 286911	0.0017572	0.0000417	0.11766578	0.00398419
7158269	BC079348 // RGD1308114 // similar to cDNA sequence AF397014 // 17q12.1 // 361253 /// ENSRNOT00000051073 // RGD1308114 // similar to cDNA sequence AF397014 // 17q12.1 // 361253	0.00176127	0.33801651	0.117382	0.64486029
7050384	NM_001100821 // Ccne1 // cyclin E1 // 1q22 // 25729 /// ENSRNOT00000020014 // Ccne1 // cyclin E1 // 1q22 // 25729 /// BC162008 // Ccne1 // cyclin E1 // 1q22 // 25729	0.00179142	0.00458054	0.11883086	0.08361557
7344558	NM_053642 // Sc5d // sterol-C5-desaturase (fungal ERG3, delta-5-desaturase) homolog (S. cerevisae) // 8q22 // 114100 /// ENSRNOT00000011284 // Sc5d // sterol-C5-desaturase (fungal ERG3, delta-5-desaturase) homolog (S. cerevisae) // 8q22 // 114100 /// BC081	0.00180226	0.02143495	0.11899127	0.192533
7332664	NM_133523 // Mmp3 // matrix metallopeptidase 3 // 8q11 // 171045 /// ENSRNOT00000012310 // Mmp3 // matrix metallopeptidase 3 // 8q11 // 171045	0.00181923	0.31925049	0.11955303	0.63272411
7261911	NM_053551 // Pdk4 // pyruvate dehydrogenase kinase, isoenzyme 4 // 4q13 // 89813 /// ENSRNOT00000012760 // Pdk4 // pyruvate dehydrogenase kinase, isoenzyme 4 // 4q13 // 89813 /// AF034577 // Pdk4 // pyruvate dehydrogenase kinase, isoenzyme 4 // 4q13 // 898	0.00184709	0.83682982	0.12082192	0.9293797
7068942	ENSRNOT00000032785 // Pik3r5 // phosphoinositide-3-kinase, regulatory subunit 5, p101 // 10q24 // 497931	0.00185116	0.00694685	0.12053014	0.10497545
7080069	NM_001013858 // Tlcd1 // TLC domain containing 1 // 10q25 // 287472 /// ENSRNOT00000016840 // Tlcd1 // TLC domain containing 1 // 10q25 // 287472 /// BC085876 // Tlcd1 // TLC domain containing 1 // 10q25 // 287472	0.00186328	0.02942374	0.12076277	0.22593914
7112023	ENSRNOT00000005163 // Rgs13 // regulator of G-protein signaling 13 // 13q21 // 498246	0.00188739	0.00029175	0.12176682	0.01555523
7307356	ENSRNOT00000005835 // Pole2_predicted // polymerase (DNA directed), epsilon 2 (p59 subunit) (predicted) // 6q24 // 299112	0.00189144	0.17708639	0.12147344	0.5024204
7078666	ENSRNOT00000057583 // RGD1305664 // similar to KIAA0672 gene product // 10q24 // 303222 /// ENSRNOT00000004829 // RGD1305664 // similar to KIAA0672 gene product // 10q24 // 303222	0.00190431	0.86565148	0.12174659	0.94213448
7220195	NM_001000891 // Olr1680_predicted // olfactory receptor 1680 (predicted) // 20p12 // 405192 /// NM_001000895 // Olr1670_predicted // olfactory receptor 1670 (predicted) // 20p12 // 405198 /// NM_001000894 // Olr1675_predicted // olfactory receptor 1675 (pr	0.00191988	0.51945783	0.12218912	0.76788237
7278220	NM_177931 // Orc1l // origin recognition complex, subunit 1-like (S.cereviaiae) // 5q35 // 313479 /// ENSRNOT00000012492 // Orc1l // origin recognition complex, subunit 1-like (S.cereviaiae) // 5q35 // 313479 /// AB105378 // Orc1l // origin recognition com	0.00192084	0.43910178	0.12170201	0.71623979
7044211	NM_013070 // Utrn // utrophin // 1p13 // 25600 /// ENSRNOT00000016273 // Utrn // utrophin // 1p13 // 25600 /// ENSRNOT00000041441 // Utrn // utrophin // 1p13 // 25600 /// ENSRNOT00000015208 // Utrn // utrophin // 1p13 // 25600	0.00192451	0.88436132	0.12139019	0.95034538
7234111	NM_138509 // Mapre1 // microtubule-associated protein, RP/EB family, member 1 // 3q41 // 114764 /// ENSRNOT00000016220 // Mapre1 // microtubule-associated protein, RP/EB family, member 1 // 3q41 // 114764 /// BC081726 // Mapre1 // microtubule-associated pr	0.00192684	0.10299957	0.12099699	0.39395802
7292677	NM_012553 // Ela2a // elastase 2A // 5q36 // 24332 /// ENSRNOT00000018349 // Ela2a // elastase 2A // 5q36 // 24332	0.00194239	0.00000157	0.12143375	0.00036269
7101411	ENSRNOT00000002033 // Gats // opposite strand transcription unit to Stag3 // 12q12 // 304410 /// DQ294718 // Gats // opposite strand transcription unit to Stag3 // 12q12 // 304410	0.00194534	0.00441382	0.12108242	0.08227291
7265952	BC098732 // Ptcd3 // Pentatricopeptide repeat domain 3 // 4q33 // 500199 /// ENSRNOT00000012622 // Ptcd3 // Pentatricopeptide repeat domain 3 // 4q33 // 500199	0.00196589	0.1986167	0.12182482	0.5235551
7250393	NM_133401 // Abcb1a // ATP-binding cassette, sub-family B (MDR/TAP), member 1A // 4q12 // 170913 /// ENSRNOT00000011166 // Abcb1a // ATP-binding cassette, sub-family B (MDR/TAP), member 1A // 4q12 // 170913 /// AF257746 // Abcb1a // ATP-binding cassette, s	0.00197929	0.94338184	0.1221196	0.97577174
7264649	ENSRNOT00000013264 // Dfna5h // deafness, autosomal dominant 5 homolog (human) // 4q24 // 353316 /// AY194291 // Dfna5h // deafness, autosomal dominant 5 homolog (human) // 4q24 // 353316	0.00197953	0.13843475	0.12160339	0.45015986
7196002	NM_017244 // Crabp2 // cellular retinoic acid binding protein 2 // 2q34 // 29563 /// ENSRNOT00000025183 // Crabp2 // cellular retinoic acid binding protein 2 // 2q34 // 29563 /// U23407 // Crabp2 // cellular retinoic acid binding protein 2 // 2q34 // 29563	0.0019832	0.00038505	0.12130144	0.01801448
7122721	---	0.00198582	0.07503366	0.12093815	0.34454033
7322282	NM_031147 // Cirbp // cold inducible RNA binding protein // 7q11 // 81825 /// ENSRNOT00000021648 // Cirbp // cold inducible RNA binding protein // 7q11 // 81825 /// BC069219 // Cirbp // cold inducible RNA binding protein // 7q11 // 81825	0.00199967	0.04945032	0.12125896	0.28716957
7071134	NM_001007673 // Mmd // monocyte to macrophage differentiation-associated // 10q26 // 303439 /// ENSRNOT00000003308 // Mmd // monocyte to macrophage differentiation-associated // 10q26 // 303439 /// AF540876 // Mmd // monocyte to macrophage differentiation-	0.00200303	0.00713405	0.12094364	0.10666348
7176765	ENSRNOT00000059003 // Cep76 // centrosomal protein 76 // 18q12.1 // 291540 /// ENSRNOT00000029431 // Cep76 // centrosomal protein 76 // 18q12.1 // 291540 /// AB190502 // Cep76 // centrosomal protein 76 // 18q12.1 // 291540	0.00200921	0.0569102	0.12080055	0.30737164
7058111	BC079265 // LOC499279 // hypothetical gene supported by BC079265 // 1q41 // 499279 /// ENSRNOT00000037064 // LOC499279 // hypothetical gene supported by BC079265 // 1q41 // 499279	0.00201204	0.00034954	0.12045811	0.01691319
7100149	NM_013105 // Cyp3a23/3a1 // cytochrome P450, family 3, subfamily a, polypeptide 23/polypeptide 1 // 12p11 // 25642 /// ENSRNOT00000051244 // Cyp3a23/3a1 // cytochrome P450, family 3, subfamily a, polypeptide 23/polypeptide 1 // 12p11 // 25642 /// D29967 //	0.0020175	0.0000256	0.12027535	0.00303788
7294657	NM_130414 // Abcg8 // ATP-binding cassette, sub-family G (WHITE), member 8 // 6q12 // 155192 /// AF351785 // Abcg8 // ATP-binding cassette, sub-family G (WHITE), member 8 // 6q12 // 155192	0.00202068	0.00813412	0.11995877	0.11446911
7167600	NM_001107369 // Mastl_predicted // microtubule associated serine/threonine kinase-like (predicted) // 17q12.3 // 307169 /// ENSRNOT00000023698 // Mastl_predicted // microtubule associated serine/threonine kinase-like (predicted) // 17q12.3 // 307169	0.00202148	0.39007989	0.11950415	0.68134983
7039265	ENSRNOT00000028527 // Batf2 // basic leucine zipper transcription factor, ATF-like 2 // 1q43 // 309178	0.00204284	0.00029171	0.12026369	0.01561201
7141693	NM_001106057 // Slitrk6_predicted // SLIT and NTRK-like family, member 6 (predicted) // 15q23 // 290467 /// ENSRNOT00000038433 // Slitrk6_predicted // SLIT and NTRK-like family, member 6 (predicted) // 15q23 // 290467	0.00204982	0.01837123	0.12017389	0.17851933
7186293	NM_031062 // Mvd // mevalonate (diphospho) decarboxylase // 19q12 // 81726 /// ENSRNOT00000018145 // Mvd // mevalonate (diphospho) decarboxylase // 19q12 // 81726 /// BC081784 // Mvd // mevalonate (diphospho) decarboxylase // 19q12 // 81726	0.00205548	0.00896247	0.12000776	0.11946296
7283659	NM_001098239 // Asph_predicted // aspartate-beta-hydroxylase (predicted) // 5q13 // 312981 /// BC085901 // Asph_predicted // aspartate-beta-hydroxylase (predicted) // 5q13 // 312981 /// ENSRNOT00000048657 // Asph_predicted // aspartate-beta-hydroxylase (pr	0.00205661	0.46961867	0.1195796	0.735044
7102416	XM_222205 // RGD1309762_predicted // similar to KIAA0614 protein (predicted) // 12q16 // 304503 /// ENSRNOT00000001826 // RGD1309762_predicted // similar to KIAA0614 protein (predicted) // 12q16 // 304503	0.00206727	0.24267391	0.11970679	0.56804832
7142321	NM_001105759 // Dock9 // dedicator of cytokinesis 9 // 15q25 // 259237 /// ENSRNOT00000045519 // Dock9 // dedicator of cytokinesis 9 // 15q25 // 259237 /// X68101 // Dock9 // dedicator of cytokinesis 9 // 15q25 // 259237	0.00207407	0.35670247	0.11961035	0.65751457
7195910	NM_001106450 // Etv3 // ets variant gene 3 // 2q34 // 295297 /// ENSRNOT00000057009 // Etv3 // ets variant gene 3 // 2q34 // 295297	0.00209534	0.22927998	0.12034577	0.5536655
7345538	ENSRNOT00000016127 // RGD1562914_predicted // RGD1562914 (predicted) // 8q24 // 500997	0.00211363	0.1118279	0.12090477	0.40943675
7257111	NM_001007235 // Itpr1 // inositol 1,4,5-triphosphate receptor 1 // 4q41 // 25262 /// J05510 // Itpr1 // inositol 1,4,5-triphosphate receptor 1 // 4q41 // 25262 /// ENSRNOT00000009288 // Itpr1 // inositol 1,4,5-triphosphate receptor 1 // 4q41 // 25262 /// E	0.00212584	0.08095911	0.12111288	0.35468876
7107926	NM_001107197 // Igsf9_predicted // immunoglobulin superfamily, member 9 (predicted) // 13q24 // 304982 /// ENSRNOT00000010930 // Igsf9_predicted // immunoglobulin superfamily, member 9 (predicted) // 13q24 // 304982	0.00213509	0.02782668	0.12115135	0.2190324
7337500	ENSRNOT00000012501 // RGD1560364_predicted // similar to vacuolar protein sorting 13C protein (predicted) // 8q24 // 363087 /// XR_007475 // RGD1560364_predicted // similar to vacuolar protein sorting 13C protein (predicted) // 8q24 // 363087 /// ENSRNOT00	0.0021408	0.19144548	0.12098945	0.51798797
7268375	NM_001077673 // Rad18_predicted // RAD18 homolog (S. cerevisiae) (predicted) // 4q42 // 362412 /// EF395817 // Rad18_predicted // RAD18 homolog (S. cerevisiae) (predicted) // 4q42 // 362412 /// BC127510 // Rad18_predicted // RAD18 homolog (S. cerevisiae) (	0.00214147	0.01020591	0.12054514	0.12851988
7032094	NM_001107520 // Herc2_predicted // hect (homologous to the E6-AP (UBE3A) carboxyl terminus) domain and RCC1 (CHC1)-like domain (RLD) 2 (predicted) // 1q22 // 308669 /// ENSRNOT00000019245 // Herc2_predicted // hect (homologous to the E6-AP (UBE3A) carboxyl	0.00214275	0.48111874	0.12013855	0.74186693
7278076	ENSRNOT00000057372 // LOC689088 // similar to low density lipoprotein receptor A domain containing 1 // 5q34 // 689088	0.00214303	0.43138268	0.11967933	0.71103662
7048014	BC100101 // Leng8 // leukocyte receptor cluster (LRC) member 8 // 1q12 // 361506 /// ENSRNOT00000058706 // Leng8 // leukocyte receptor cluster (LRC) member 8 // 1q12 // 361506	0.0021441	0.0435979	0.11926767	0.27304731
7052385	ENSRNOT00000016959 // Lrrk1_predicted // leucine-rich repeat kinase 1 (predicted) // 1q22 // 308703	0.00216963	0.30405509	0.12021452	0.62062906
7100257	NM_001105907 // Trrap_predicted // transformation/transcription domain-associated protein (predicted) // 12p11 // 288471 /// ENSRNOT00000030545 // Trrap_predicted // transformation/transcription domain-associated protein (predicted) // 12p11 // 288471	0.00217957	0.25817686	0.12029353	0.58021009
7338657	NM_001108172 // Ttk_predicted // Ttk protein kinase (predicted) // 8q31 // 315852 /// ENSRNOT00000051612 // Ttk_predicted // Ttk protein kinase (predicted) // 8q31 // 315852	0.00218644	0.09182384	0.12020316	0.37323908
7297880	NM_012560 // Foxg1 // forkhead box G1 // 6q22 // 24370 /// M87634 // Foxg1 // forkhead box G1 // 6q22 // 24370	0.00225392	0.14248517	0.1234327	0.45577835
7181438	NM_001008366 // Cenpn // centromere protein N // 19q12 // 361416 /// BC085839 // Cenpn // centromere protein N // 19q12 // 361416 /// ENSRNOT00000015158 // Cenpn // centromere protein N // 19q12 // 361416 /// ENSRNOT00000058752 // Cenpn // centromere prote	0.00227025	0.08183878	0.12384696	0.35677264
7308899	NM_001106749 // RGD1310769_predicted // similar to HSPC288 (predicted) // 6q31 // 299207 /// ENSRNOT00000012327 // RGD1310769_predicted // similar to HSPC288 (predicted) // 6q31 // 299207	0.00227494	0.12986295	0.12362549	0.43686515
7198002	ENSRNOT00000049127 // Sort1 // sortilin 1 // 2q34 // 83576 /// AF019109 // Sort1 // sortilin 1 // 2q34 // 83576	0.00227634	0.23505505	0.12322762	0.56080594
7074014	ENSRNOT00000054977 // RGD1306500_predicted // similar to KIAA1447 protein (predicted) // 10q32.3 // 360674	0.00229121	0.14426721	0.12355918	0.45908816
7068057	NM_001111127 // Hist3h2ba_predicted // histone cluster 3, H2ba (predicted) // 10q22 // 303175	0.00229133	0.81510804	0.12309582	0.91832083
7281678	NM_053885 // Rere // arginine-glutamic acid dipeptide (RE) repeats // 5q36 // 116665 /// ENSRNOT00000055512 // Rere // arginine-glutamic acid dipeptide (RE) repeats // 5q36 // 116665 /// U44091 // Rere // arginine-glutamic acid dipeptide (RE) repeats // 5q	0.00229336	0.25288926	0.1227382	0.57583761
7237267	NM_016997 // Cel // carboxyl ester lipase // 3p12 // 24254 /// ENSRNOT00000014572 // Cel // carboxyl ester lipase // 3p12 // 24254 /// M15893 // Cel // carboxyl ester lipase // 3p12 // 24254	0.00230491	0.00000491	0.12289084	0.00084643
7323479	---	0.00232105	0.04640647	0.12328615	0.27913027
7080131	NM_012976 // Lgals5 // lectin, galactose binding, soluble 5 // 10q25 // 25475 /// ENSRNOT00000016897 // Lgals5 // lectin, galactose binding, soluble 5 // 10q25 // 25475	0.00232245	0.19672668	0.12289849	0.5222757
7154468	XM_001062297 // RGD1309747_predicted // similar to KIAA0947 protein (predicted) // 17p14 // 306665 /// ENSRNOT00000030637 // RGD1309747_predicted // similar to KIAA0947 protein (predicted) // 17p14 // 306665 /// ENSRNOT00000061873 // RGD1309747_predicted /	0.00232387	0.62742547	0.12251477	0.8286497
7041703	NM_001025646 // Cep55 // centrosomal protein 55 // 1q53 // 294074 /// ENSRNOT00000022133 // Cep55 // centrosomal protein 55 // 1q53 // 294074 /// BC098013 // Cep55 // centrosomal protein 55 // 1q53 // 294074	0.00233221	0.78665259	0.12249738	0.90517261
7334627	NM_017358 // Cdon // cell adhesion molecule-related/down-regulated by oncogenes // 8q21 // 50938 /// ENSRNOT00000016248 // Cdon // cell adhesion molecule-related/down-regulated by oncogenes // 8q21 // 50938 /// AF004840 // Cdon // cell adhesion molecule-re	0.00234126	0.48204194	0.12251727	0.74215654
7248027	NM_053436 // Stau1 // staufen RNA binding protein homolog 1 (Drosophila) // 3q42 // 84496 /// NM_001109907 // Stau1 // staufen RNA binding protein homolog 1 (Drosophila) // 3q42 // 84496 /// ENSRNOT00000055131 // Stau1 // staufen RNA binding protein homolo	0.00235916	0.00638002	0.12299842	0.09960586
7107468	NM_022273 // Aldh9a1 // aldehyde dehydrogenase 9 family, member A1 // 13q24 // 64040 /// ENSRNOT00000005611 // Aldh9a1 // aldehyde dehydrogenase 9 family, member A1 // 13q24 // 64040 /// BC074019 // Aldh9a1 // aldehyde dehydrogenase 9 family, member A1 //	0.00240632	0.00109495	0.12499594	0.03430277
7043626	NM_013161 // Pnlip // pancreatic lipase // 1q55 // 25702 /// ENSRNOT00000024065 // Pnlip // pancreatic lipase // 1q55 // 25702 /// M58369 // Pnlip // pancreatic lipase // 1q55 // 25702	0.00241299	7.86e-7	0.12488328	0.00022651
7198087	ENSRNOT00000027813 // Vav3 // vav 3 oncogene // 2q34-q41 // 295378 /// ENSRNOT00000046960 // LOC691167 // similar to mitochondrial ribosomal protein S17 // 2q34 // 691167	0.00241529	0.11659384	0.1245461	0.41694618
7079963	NM_012497 // Aldoc // aldolase C // --- // 24191 /// ENSRNOT00000015535 // Aldoc // aldolase C // --- // 24191 /// BC099749 // Aldoc // aldolase C // --- // 24191 /// ENSRNOT00000046388 // Aldoc // aldolase C // --- // 24191	0.00244862	0.00018798	0.12580564	0.01185701
7180166	NM_001108444 // Gab1_predicted // growth factor receptor bound protein 2-associated protein 1 (predicted) // 19q11 // 361388 /// ENSRNOT00000024390 // Gab1_predicted // growth factor receptor bound protein 2-associated protein 1 (predicted) // 19q11 // 361	0.00245402	0.30379247	0.12562626	0.62054125
7288050	---	0.0024739	0.65653337	0.12618676	0.84137506
7363765	NM_001108225 // Znf142_predicted // zinc finger protein 142 (clone pHZ-49) (predicted) // 9q33 // 316524 /// ENSRNOT00000034187 // Znf142_predicted // zinc finger protein 142 (clone pHZ-49) (predicted) // 9q33 // 316524 /// BC100153 // Znf142_predicted //	0.00249216	0.43895763	0.12666089	0.71617002
7096070	NM_017071 // Insr // insulin receptor // 12q12 // 24954 /// ENSRNOT00000050646 // Insr // insulin receptor // 12q12 // 24954 /// M29014 // Insr // insulin receptor // 12q12 // 24954 /// ENSRNOT00000041155 // Insr // insulin receptor // 12q12 // 24954	0.00249271	0.0067852	0.12623477	0.10397841
7298440	NM_001108983 // RGD1560556_predicted // similar to C14orf25 protein (predicted) // 6q23 // 366631 /// ENSRNOT00000032743 // RGD1560556_predicted // similar to C14orf25 protein (predicted) // 6q23 // 366631	0.00249721	0.9275205	0.126011	0.96901339
7246779	NM_001106528 // Plagl2_predicted // pleiomorphic adenoma gene-like 2 (predicted) // 3q41 // 296281 /// ENSRNOT00000013383 // Plagl2_predicted // pleiomorphic adenoma gene-like 2 (predicted) // 3q41 // 296281	0.00250215	0.37137192	0.12581095	0.66680822
7174804	NM_012846 // Fgf1 // fibroblast growth factor 1 // 18p11 // 25317 /// ENSRNOT00000018577 // Fgf1 // fibroblast growth factor 1 // 18p11 // 25317	0.00251664	0.10562686	0.1260908	0.3977617
7308065	NM_183403 // Gpx2 // glutathione peroxidase 2 // 6q24 // 29326 /// ENSRNOT00000058591 // Gpx2 // glutathione peroxidase 2 // 6q24 // 29326	0.00252088	0.43062084	0.12585694	0.71060989
7273220	NM_001100472 // Ccnc // cyclin C // 5q21 // 114839 /// ENSRNOT00000043469 // Ccnc // cyclin C // 5q21 // 114839 /// ENSRNOT00000010655 // Ccnc // cyclin C // 5q21 // 114839	0.00252432	0.04768852	0.12558492	0.28239359
7082635	NM_212545 // Krt17 // keratin 17 // 10q32.1 // 287702 /// ENSRNOT00000005382 // Krt17 // keratin 17 // 10q32.1 // 287702 /// BC100058 // Krt17 // keratin 17 // 10q32.1 // 287702	0.00252994	0.30415202	0.12542289	0.62073724
7111701	NM_001109890 // Ptprc // protein tyrosine phosphatase, receptor type, C // 13q13 // 24699 /// NM_001109889 // Ptprc // protein tyrosine phosphatase, receptor type, C // 13q13 // 24699 /// NM_001109887 // Ptprc // protein tyrosine phosphatase, receptor type	0.00253169	0.05272097	0.1250708	0.29700741
7276905	NM_001107943 // Asah3l_predicted // N-acylsphingosine amidohydrolase 3-like (predicted) // 5q32 // 313339 /// ENSRNOT00000010056 // Asah3l_predicted // N-acylsphingosine amidohydrolase 3-like (predicted) // 5q32 // 313339	0.00253676	0.05473529	0.12488461	0.30244619
7216760	NM_001001934 // Ly6g5b // lymphocyte antigen 6 complex, locus G5B // 20p12 // 406867 /// ENSRNOT00000038130 // Ly6g5b // lymphocyte antigen 6 complex, locus G5B // 20p12 // 406867	0.00253719	0.88759651	0.12447208	0.95143397
7060197	NM_053948 // Polr2g // polymerase (RNA) II (DNA directed) polypeptide G // 1q43 // 117017 /// ENSRNOT00000026313 // Polr2g // polymerase (RNA) II (DNA directed) polypeptide G // 1q43 // 117017 /// BC060595 // Polr2g // polymerase (RNA) II (DNA directed) po	0.00254785	0.11748148	0.12456254	0.41768894
7108561	NM_133309 // Capn8 // calpain 8 // 13q26 // 170808 /// ENSRNOT00000004727 // Capn8 // calpain 8 // 13q26 // 170808 /// D14478 // Capn8 // calpain 8 // 13q26 // 170808 /// ENSRNOT00000004649 // Capn8 // calpain 8 // 13q26 // 170808	0.00256174	0.00124537	0.12480974	0.03743794
7119556	NM_001106009 // Ldb2_predicted // LIM domain binding 2 (predicted) // 14q21 // 289664 /// ENSRNOT00000058803 // Ldb2_predicted // LIM domain binding 2 (predicted) // 14q21 // 289664	0.00258374	0.2042847	0.12544901	0.52950624
7356968	---	0.00258742	0.5157487	0.12519746	0.76576433
7048434	NM_031729 // Ppp5c // protein phosphatase 5, catalytic subunit // 1q21 // 65179 /// ENSRNOT00000023078 // Ppp5c // protein phosphatase 5, catalytic subunit // 1q21 // 65179 /// BC078786 // Ppp5c // protein phosphatase 5, catalytic subunit // 1q21 // 65179	0.00259046	0.05781524	0.12491676	0.30953828
7258455	ENSRNOT00000055970 // Chd4 // chromodomain helicase DNA binding protein 4 // 4q42 // 117535 /// ENSRNOT00000024864 // Chd4 // chromodomain helicase DNA binding protein 4 // 4q42 // 117535 /// AJ010024 // Chd4 // chromodomain helicase DNA binding protein 4	0.00259633	0.46384862	0.12477397	0.73160495
7184161	ENSRNOT00000007303 // Prkaca // protein kinase, cAMP-dependent, catalytic, alpha // 19q11 // 25636	0.00260069	0.82121689	0.12455983	0.92226162
7128289	NM_001107236 // Cobl_predicted // cordon-bleu (predicted) // 14q21 // 305497	0.00262277	0.00000961	0.12519296	0.00144467
7144569	ENSRNOT00000018667 // Psd3 // pleckstrin and Sec7 domain containing 3 // 16p14 // 306380	0.00263049	0.74383627	0.1251387	0.88562085
7362924	---	0.00263815	0.3672994	0.12508195	0.66405288
7125523	ENSRNOT00000031792 // N4bp2 // NEDD4 binding protein 2 // 14p11 // 305342	0.00264481	0.09563418	0.12497833	0.37976822
7152929	NM_013151 // Plat // plasminogen activator, tissue // 16q12.5 // 25692 /// ENSRNOT00000025763 // Plat // plasminogen activator, tissue // 16q12.5 // 25692 /// M23697 // Plat // plasminogen activator, tissue // 16q12.5 // 25692	0.00264753	0.00159246	0.12468984	0.04437844
7025354	NM_001003404 // Il22ra2 // interleukin 22 receptor, alpha 2 // 1p12 // 444986 /// ENSRNOT00000016354 // Il22ra2 // interleukin 22 receptor, alpha 2 // 1p12 // 444986 /// AJ555485 // Il22ra2 // interleukin 22 receptor, alpha 2 // 1p12 // 444986	0.00266283	0.04588877	0.12499377	0.27886556
7324679	ENSRNOT00000050424 // LOC685850 // similar to otogelin // 7q21 // 685850 /// ENSRNOT00000058729 // LOC685850 // similar to otogelin // 7q21 // 685850	0.00267937	3.69e-7	0.1253537	0.00012425
7351126	---	0.0026818	0.89718101	0.12505331	0.95547377
7242645	---	0.00268594	0.7164153	0.12483436	0.87245576
7090003	BC127537 // RGD1308065_predicted // hypothetical LOC287935 (predicted) // 11q23 // 287935 /// ENSRNOT00000046664 // RGD1308065_predicted // hypothetical LOC287935 (predicted) // 11q23 // 287935	0.00271996	0.94579901	0.12600103	0.97727031
7260613	BC161858 // Mll5 // myeloid/lymphoid or mixed-lineage leukemia 5 (trithorax homolog, Drosophila) // 4q11 // 311968 /// ENSRNOT00000014652 // Mll5 // myeloid/lymphoid or mixed-lineage leukemia 5 (trithorax homolog, Drosophila) // 4q11 // 311968 /// ENSRNOT0	0.00282903	0.9842634	0.13062538	0.99375858
7290296	NM_001085369 // Kif2c // kinesin family member 2C // 5q36 // 171529 /// NM_134472 // Kif2c // kinesin family member 2C // 5q36 // 171529 /// ENSRNOT00000025882 // Kif2c // kinesin family member 2C // 5q36 // 171529 /// U44979 // Kif2c // kinesin family mem	0.00284981	0.73148091	0.13115624	0.87980708
7213537	ENSRNOT00000032324 // Tmem56_predicted // transmembrane protein 56 (predicted) // 2q41 // 365924	0.00285684	0.09202535	0.1310529	0.37319925
7067100	XM_001070702 // RGD1560191_predicted // similar to Zinc finger protein 62 homolog (Zfp-62) (ZT3) (predicted) // 10q21 // 497894	0.00288826	0.45848643	0.13206546	0.72802369
7318132	ENSRNOT00000009823 // Zfp41_predicted // zinc finger protein 41 (predicted) // 7q34 // 315081	0.00288989	0.98181074	0.13171373	0.99284311
7061367	ENSRNOT00000020763 // Pgm5_predicted // phosphoglucomutase 5 (predicted) // 1q51 // 679990 /// ENSRNOT00000020763 // LOC687552 // similar to phosphoglucomutase 5 // --- // 687552	0.00292371	0.03347913	0.13282668	0.23938595
7076860	NM_001013855 // Timd2 // T-cell immunoglobulin and mucin domain containing 2 // 10q21 // 287222 /// ENSRNOT00000059468 // Timd2 // T-cell immunoglobulin and mucin domain containing 2 // 10q21 // 287222 /// BC089832 // Timd2 // T-cell immunoglobulin and muc	0.00293626	0.01041382	0.13296929	0.129636
7136430	NM_012672 // Thrb // thyroid hormone receptor beta // 15p16 // 24831 /// ENSRNOT00000061402 // Thrb // thyroid hormone receptor beta // 15p16 // 24831 /// J03819 // Thrb // thyroid hormone receptor beta // 15p16 // 24831 /// ENSRNOT00000008989 // Thrb // t	0.00302884	0.19437531	0.13672358	0.52082851
7080731	ENSRNOT00000055932 // RGD1559875_predicted // similar to novel protein (predicted) // 10q26 // 497970	0.00305312	0.45260773	0.13738068	0.725456
7272577	NM_001107906 // Chd7_predicted // chromodomain helicase DNA binding protein 7 (predicted) // 5q13 // 312974	0.00306612	0.54134973	0.13752765	0.7808811
7206843	NM_012533 // Cpb1 // carboxypeptidase B1 (tissue) // 2q24 // 24271	0.00307088	0.0000848	0.13730526	0.00696537
7371237	NM_012897 // Adrbk2 // adrenergic receptor kinase, beta 2 // 12q16 // 25372	0.0030732	0.0006537	0.13697553	0.02496251
7355035	NM_001106915 // Carf_predicted // calcium response factor (predicted) // 9q31 // 301446 /// ENSRNOT00000058399 // Carf_predicted // calcium response factor (predicted) // 9q31 // 301446	0.00308635	0.91146037	0.13712905	0.96119
7312543	NM_001007657 // RGD1359127 // similar to RIKEN cDNA 2310011J03 // 7q11 // 299612 /// ENSRNOT00000021939 // RGD1359127 // similar to RIKEN cDNA 2310011J03 // 7q11 // 299612 /// BC079167 // RGD1359127 // similar to RIKEN cDNA 2310011J03 // 7q11 // 299612	0.00309063	0.35403694	0.13688875	0.65516541
7062424	NM_017365 // Pdlim1 // PDZ and LIM domain 1 (elfin) // 1q53 // 54133 /// ENSRNOT00000022000 // Pdlim1 // PDZ and LIM domain 1 (elfin) // 1q53 // 54133 /// U23769 // Pdlim1 // PDZ and LIM domain 1 (elfin) // 1q53 // 54133	0.00309449	0.07154552	0.1366314	0.33774362
7128426	NM_001025750 // Plek // pleckstrin // 14q22 // 364206 /// ENSRNOT00000007044 // Plek // pleckstrin // 14q22 // 364206 /// BC098846 // Plek // pleckstrin // 14q22 // 364206	0.00309464	0.05018669	0.13621236	0.28966003
7169197	NM_012551 // Egr1 // early growth response 1 // 18q // 24330 /// ENSRNOT00000026303 // Egr1 // early growth response 1 // 18q // 24330 /// M18416 // Egr1 // early growth response 1 // 18q // 24330	0.00310466	0.01522648	0.13622901	0.16054846
7294777	NM_017171 // Prkce // protein kinase C, epsilon // 6q12 // 29340 /// AY642593 // Prkce // protein kinase C, epsilon // 6q12 // 29340 /// ENSRNOT00000020912 // Prkce // protein kinase C, epsilon // 6q12 // 29340	0.00311602	0.05353847	0.13630417	0.29851817
7282927	ENSRNOT00000030345 // RGD1307055_predicted // similar to hypothetical protein FLJ22490 (predicted) // 5q11 // 362472	0.00312357	0.71341026	0.13621272	0.8711991
7337867	BC158676 // Rfxdc2 // regulatory factor X domain containing 2 homolog (human) // 8q24 // 315804 /// ENSRNOT00000008644 // Rfxdc2 // regulatory factor X domain containing 2 homolog (human) // 8q24 // 315804	0.00318465	0.53480319	0.13844898	0.77731039
7094808	NM_144744 // Adipoq // adiponectin, C1Q and collagen domain containing // 11q23 // 246253 /// ENSRNOT00000002492 // Adipoq // adiponectin, C1Q and collagen domain containing // 11q23 // 246253 /// AY033885 // Adipoq // adiponectin, C1Q and collagen domain	0.00319264	2.32e-7	0.13837059	0.00010262
7131310	NM_024148 // Apex1 // apurinic/apyrimidinic endonuclease 1 // --- // 79116 /// ENSRNOT00000013176 // Apex1 // apurinic/apyrimidinic endonuclease 1 // --- // 79116 /// BC078816 // Apex1 // apurinic/apyrimidinic endonuclease 1 // --- // 79116	0.00320949	0.299425	0.13867549	0.61679193
7280610	NM_080783 // Gale // galactose-4-epimerase, UDP // 5q36 // 114860 /// ENSRNOT00000013322 // Gale // galactose-4-epimerase, UDP // 5q36 // 114860 /// BC097293 // Gale // galactose-4-epimerase, UDP // 5q36 // 114860	0.00322285	0.53897571	0.13882819	0.77968545
7282148	NM_001107997 // Mmel1 // membrane metallo-endopeptidase-like 1 // 5q36 // 313755 /// ENSRNOT00000017957 // Mmel1 // membrane metallo-endopeptidase-like 1 // 5q36 // 313755	0.00326086	0.99765196	0.14003857	0.99842928
7219624	NM_001083966 // Rev3l // REV3-like, catalytic subunit of DNA polymerase zeta RAD54 like (S. cerevisiae) // 20q12 // 309812 /// ENSRNOT00000057227 // Rev3l // REV3-like, catalytic subunit of DNA polymerase zeta RAD54 like (S. cerevisiae) // 20q12 // 309812	0.00329049	0.62751632	0.14088283	0.82869222
7252694	ENSRNOT00000007388 // RGD1310722_predicted // similar to RIKEN cDNA D130059P03 gene (predicted) // 4q22 // 312248	0.00332694	0.91001318	0.1420131	0.9604524
7353809	NM_053953 // Il1r2 // interleukin 1 receptor, type II // 9q21 // 117022 /// ENSRNOT00000019415 // Il1r2 // interleukin 1 receptor, type II // 9q21 // 117022 /// BC091564 // Il1r2 // interleukin 1 receptor, type II // 9q21 // 117022	0.00334467	0.45789541	0.14233989	0.72773951
7029081	ENSRNOT00000047289 // Slc8a2 // solute carrier family 8 (sodium/calcium exchanger), member 2 // 1q21 // 140447	0.00335185	0.01543814	0.14221708	0.16181415
7031543	NM_001017514 // Izumo1 // izumo sperm-egg fusion 1 // 1q22 // 499152 /// AB195683 // Izumo1 // izumo sperm-egg fusion 1 // 1q22 // 499152 /// BC079244 // Izumo1 // izumo sperm-egg fusion 1 // 1q22 // 499152 /// ENSRNOT00000033278 // Izumo1 // izumo sperm-e	0.0033653	0.80216618	0.14236025	0.91217754
7274651	NM_001106658 // Zcchc7_predicted // zinc finger, CCHC domain containing 7 (predicted) // 5q22 // 298086 /// BC161967 // Zcchc7_predicted // zinc finger, CCHC domain containing 7 (predicted) // 5q22 // 298086	0.00337984	0.87721077	0.14254854	0.94691046
7082363	NM_022183 // Top2a // topoisomerase (DNA) 2 alpha // 10q31 // 360243 /// ENSRNOT00000044306 // Top2a // topoisomerase (DNA) 2 alpha // 10q31 // 360243 /// ENSRNOT00000050725 // Top2a // topoisomerase (DNA) 2 alpha // 10q31 // 360243	0.00338877	0.67155914	0.1424998	0.84907911
7075368	NM_153294 // Npw // neuropeptide W // 10q12 // 259224 /// ENSRNOT00000016554 // Npw // neuropeptide W // 10q12 // 259224 /// AB084278 // Npw // neuropeptide W // 10q12 // 259224	0.00339757	0.12400852	0.1424459	0.42765838
7252144	NM_001013083 // Cpa2_predicted // carboxypeptidase A2 (pancreatic) (predicted) // 4q22 // 296959 /// ENSRNOT00000029608 // Cpa2_predicted // carboxypeptidase A2 (pancreatic) (predicted) // 4q22 // 296959	0.00339854	0.0000161	0.14206501	0.00217009
7103829	NM_021657 // Phlpp // PH domain and leucine rich repeat protein phosphatase // 13p13 // 59265 /// ENSRNOT00000003840 // Phlpp // PH domain and leucine rich repeat protein phosphatase // 13p13 // 59265 /// AB023624 // Phlpp // PH domain and leucine rich rep	0.00345776	0.36856884	0.14411413	0.66473183
7210025	NM_053296 // Glrb // glycine receptor, beta subunit // 2q33 // 25456 /// ENSRNOT00000014170 // Glrb // glycine receptor, beta subunit // 2q33 // 25456	0.0034709	0.59065157	0.14423631	0.80724667
7148003	---	0.00347447	0.49982495	0.14396125	0.75440944
7231562	XM_001080790 // Casc5 // cancer susceptibility candidate 5 // 3q35 // 311327 /// ENSRNOT00000041727 // Casc5 // cancer susceptibility candidate 5 // 3q35 // 311327	0.00347494	0.12830767	0.14355973	0.43452998
7227474	ENSRNOT00000006433 // RGD1560248_predicted // similar to formin-like 2 isoform B (predicted) // 3q12 // 499797	0.00349917	0.03713664	0.14413928	0.25446343
7374715	NM_001109016 // Bmx // BMX non-receptor tyrosine kinase // Xq21 // 367786 /// ENSRNOT00000005181 // Bmx // BMX non-receptor tyrosine kinase // Xq21 // 367786	0.00349938	0.00012632	0.1437289	0.00915269
7218723	NM_001007601 // Pcbd1 // pterin 4 alpha carbinolamine dehydratase/dimerization cofactor of hepatocyte nuclear factor 1 alpha (TCF1) 1 // 20q11 // 29700 /// ENSRNOT00000000687 // Pcbd1 // pterin 4 alpha carbinolamine dehydratase/dimerization cofactor of hep	0.00353106	0.00498221	0.1446097	0.08766332
7324795	ENSRNOT00000009121 // Nav3 // neuron navigator 3 // 7q21 // 314814	0.0035347	1.22e-9	0.14434039	0.00000344
7374313	ENSRNOT00000003565 // FAM120C // family with sequence similarity 120C // Xq21 // 317423	0.00353713	0.38590651	0.14402337	0.67825265
7217480	NM_001107620 // Ubash3a_predicted // ubiquitin associated and SH3 domain containing, A (predicted) // 20p12 // 309666 /// ENSRNOT00000001541 // Ubash3a_predicted // ubiquitin associated and SH3 domain containing, A (predicted) // 20p12 // 309666	0.0035567	0.28689958	0.14440406	0.60582935
7375956	ENSRNOT00000003789 // Kif4 // kinesin family member 4 // Xq31 // 84393 /// AF155826 // Kif4 // kinesin family member 4 // Xq31 // 84393	0.00357024	0.20890554	0.14453846	0.53471492
7034340	NM_001034127 // Alg8 // asparagine-linked glycosylation 8 homolog (yeast, alpha-1,3-glucosyltransferase) // 1q32 // 293129 /// ENSRNOT00000055359 // Alg8 // asparagine-linked glycosylation 8 homolog (yeast, alpha-1,3-glucosyltransferase) // 1q32 // 293129	0.00357372	0.10282647	0.14426597	0.39404264
7209791	ENSRNOT00000039524 // Wdr49 // WD repeat domain 49 // 2q32 // 499640	0.00357644	0.47006618	0.14396445	0.73525574
7232335	NM_138505 // Adra2b // adrenergic receptor, alpha 2b // 3q36 // 24174 /// ENSRNOT00000018584 // Adra2b // adrenergic receptor, alpha 2b // 3q36 // 24174 /// M32061 // Adra2b // adrenergic receptor, alpha 2b // 3q36 // 24174	0.00361236	0.03794524	0.14499726	0.25763013
7043379	ENSRNOT00000019655 // LOC679869 // similar to transcription factor 7-like 2, T-cell specific, HMG-box // 1q55 // 679869 /// ENSRNOT00000051566 // LOC679869 // similar to transcription factor 7-like 2, T-cell specific, HMG-box // 1q55 // 679869	0.00361519	0.05607381	0.14469977	0.30507003
7039796	NM_001009647 // Mrpl16 // mitochondrial ribosomal protein L16 // 1q43 // 293754 /// ENSRNOT00000028517 // Mrpl16 // mitochondrial ribosomal protein L16 // 1q43 // 293754 /// BC088312 // Mrpl16 // mitochondrial ribosomal protein L16 // 1q43 // 293754	0.00366399	0.46316906	0.14623874	0.73143128
7185622	NM_001109611 // Adat1 // adenosine deaminase, tRNA-specific 1 // 19q12 // 690810 /// ENSRNOT00000026309 // Adat1 // adenosine deaminase, tRNA-specific 1 // 19q12 // 690810	0.00367369	0.10743461	0.14621286	0.40114789
7351412	ENSRNOT00000032560 // Sgol1 // shugoshin-like 1 (S. pombe) // 9q11 // 363174	0.00367421	0.3110789	0.14582279	0.62645863
7060450	NM_001106337 // Ms4a12_predicted // membrane-spanning 4-domains, subfamily A, member 12 (predicted) // 1q43 // 293741	0.00371115	0.18986277	0.1468763	0.51647499
7104832	NM_012854 // Il10 // interleukin 10 // 13q13 // 25325 /// ENSRNOT00000006246 // Il10 // interleukin 10 // 13q13 // 25325 /// X60675 // Il10 // interleukin 10 // 13q13 // 25325	0.00377012	0.00448131	0.14879337	0.08298352
7331614	ENSRNOT00000020342 // Mll2_predicted // myeloid/lymphoid or mixed-lineage leukemia 2 (predicted) // 7q36 // 362996 /// ENSRNOT00000040635 // Mll2_predicted // myeloid/lymphoid or mixed-lineage leukemia 2 (predicted) // 7q36 // 362996 /// XM_001062568 // Ml	0.00377918	0.18852737	0.14873547	0.51442704
7340201	NM_207616 // Hyal1 // hyaluronoglucosaminidase 1 // 8q32 // 367166 /// ENSRNOT00000021408 // Hyal1 // hyaluronoglucosaminidase 1 // 8q32 // 367166 /// AB100600 // Hyal1 // hyaluronoglucosaminidase 1 // 8q32 // 367166	0.00384422	0.0014084	0.15087496	0.0404457
7301258	NM_145097 // Serpina4 // serine (or cysteine) proteinase inhibitor, clade A (alpha-1 antiproteinase, antitrypsin), member 4 // 6q32 // 246328 /// ENSRNOT00000013045 // Serpina4 // serine (or cysteine) proteinase inhibitor, clade A (alpha-1 antiproteinase,	0.00388808	0.07569765	0.15217364	0.34635107
7241027	NM_012717 // Calcrl // calcitonin receptor-like // 3q24 // 25029 /// ENSRNOT00000006462 // Calcrl // calcitonin receptor-like // 3q24 // 25029 /// L27487 // Calcrl // calcitonin receptor-like // 3q24 // 25029	0.00389299	0.3807216	0.15194491	0.67518708
7190250	NM_001047908 // RGD1305413 // similar to FLJ40243 protein // 2q16 // 361902 /// ENSRNOT00000020797 // LOC678860 // similar to 3-oxoacid CoA transferase 1 // --- // 678860 /// ENSRNOT00000060376 // LOC678860 // similar to 3-oxoacid CoA transferase 1 // ---	0.00390876	0.54420803	0.15214014	0.78212951
7200805	NM_022294 // Eltd1 // EGF, latrophilin and seven transmembrane domain containing 1 // 2q45 // 64124 /// ENSRNOT00000047564 // Eltd1 // EGF, latrophilin and seven transmembrane domain containing 1 // 2q45 // 64124 /// AF192402 // Eltd1 // EGF, latrophilin a	0.00391232	0.02588483	0.15186036	0.21287937
7242706	---	0.00392879	0.68438339	0.15208185	0.85685892
7221185	NM_013139 // Clps // colipase, pancreatic // 20p12 // 25680 /// ENSRNOT00000000611 // Clps // colipase, pancreatic // 20p12 // 25680 /// M58370 // Clps // colipase, pancreatic // 20p12 // 25680	0.00393529	9.27e-8	0.15191725	0.0000504
7247512	NM_001107797 // Chd6_predicted // chromodomain helicase DNA binding protein 6 (predicted) // 3q42 // 311607 /// ENSRNOT00000022861 // Chd6_predicted // chromodomain helicase DNA binding protein 6 (predicted) // 3q42 // 311607	0.00395658	0.82131899	0.15232294	0.92222968
7376387	NM_001106938 // Gpr174_predicted // G protein-coupled receptor 174 (predicted) // Xq31 // 302373 /// ENSRNOT00000046164 // Gpr174_predicted // G protein-coupled receptor 174 (predicted) // Xq31 // 302373	0.00396527	0.36915581	0.15224266	0.66494167
7105779	---	0.0039695	0.56700554	0.15199205	0.79460636
7180796	NM_001107425 // Nfat5_predicted // nuclear factor of activated T-cells 5 (predicted) // 19q12 // 307820 /// ENSRNOT00000017005 // Nfat5_predicted // nuclear factor of activated T-cells 5 (predicted) // 19q12 // 307820	0.00397128	0.61727389	0.15164923	0.82192657
7383823	ENSRNOT00000034925 // Morc4 // microrchidia 4 // Xq35 // 315914	0.00397844	0.55444206	0.15151315	0.78809979
7098077	NM_001108334 // Ncor2_predicted // nuclear receptor co-repressor 2 (predicted) // 12q15 // 360801 /// ENSRNOT00000001334 // Ncor2_predicted // nuclear receptor co-repressor 2 (predicted) // 12q15 // 360801	0.00404625	0.02264476	0.15368136	0.19872535
7243603	ENSRNOT00000031672 // Inoc1 // INO80 complex homolog 1 (S. cerevisiae) // 3q35 // 296084	0.00410061	0.68585627	0.15532847	0.85756312
7210632	NM_001033896 // Tmem79 // transmembrane protein 79 // 2q34 // 310626 /// BC101913 // Tmem79 // transmembrane protein 79 // 2q34 // 310626 /// ENSRNOT00000026414 // Tmem79 // transmembrane protein 79 // 2q34 // 310626	0.00410522	0.8990654	0.15508731	0.95625527
7246289	ENSRNOT00000006329 // LOC499903 // similar to N-ethylmaleimide sensitive fusion protein attachment protein beta // 3q41 // 499903	0.00411887	0.25218183	0.15518804	0.57524654
7233366	NM_001107784 // Polr3f_predicted // polymerase (RNA) III (DNA directed) polypeptide F (predicted) // 3q41 // 311487 /// ENSRNOT00000010468 // Polr3f_predicted // polymerase (RNA) III (DNA directed) polypeptide F (predicted) // 3q41 // 311487	0.00414405	0.39263659	0.1557215	0.68269289
7216132	NM_001035255 // Sfrs11 // splicing factor, arginine/serine-rich 11 // 2q45 // 502603 /// ENSRNOT00000044236 // Sfrs11 // splicing factor, arginine/serine-rich 11 // 2q45 // 502603 /// BC099157 // Sfrs11 // splicing factor, arginine/serine-rich 11 // 2q45 /	0.00414426	0.49323247	0.15531631	0.74982586
7045188	NM_021666 // Trdn // triadin // 1p11 // 59299 /// ENSRNOT00000017428 // Trdn // triadin // 1p11 // 59299 /// AJ243303 // Trdn // triadin // 1p11 // 59299	0.00414806	0.93044015	0.15504746	0.97055658
7195927	NM_023982 // Arhgef11 // Rho guanine nucleotide exchange factor (GEF) 11 // 2q34 // 78966 /// ENSRNOT00000020717 // Arhgef11 // Rho guanine nucleotide exchange factor (GEF) 11 // 2q34 // 78966 /// AF225961 // Arhgef11 // Rho guanine nucleotide exchange fac	0.00416422	0.49109445	0.1552408	0.74866999
7178221	ENSRNOT00000014749 // Cmtm4 // CKLF-like MARVEL transmembrane domain containing 4 // 19p14 // 498902	0.00416531	0.12400662	0.1548728	0.42775623
7328165	NM_022258 // A1bg // alpha-1-B glycoprotein // 7q33 // 140656 /// ENSRNOT00000006273 // A1bg // alpha-1-B glycoprotein // 7q33 // 140656 /// BC089771 // A1bg // alpha-1-B glycoprotein // 7q33 // 140656	0.00417731	4.04e-7	0.15491132	0.00013275
7377237	NM_030990 // Plp1 // proteolipid protein (myelin) 1 // Xq35 // 24943 /// ENSRNOT00000003283 // Plp1 // proteolipid protein (myelin) 1 // Xq35 // 24943 /// M11185 // Plp1 // proteolipid protein (myelin) 1 // Xq35 // 24943 /// ENSRNOT00000003298 // Plp1 // p	0.00418826	0.45535474	0.1549108	0.72664413
7099275	NM_001107149 // Ep400 // E1A binding protein p400 // 12q16 // 304569 /// ENSRNOT00000056735 // Ep400 // E1A binding protein p400 // 12q16 // 304569 /// BC079189 // Ep400 // E1A binding protein p400 // 12q16 // 304569	0.00419642	0.17978575	0.15480736	0.5057123
7274267	BC098037 // Nfx1 // nuclear transcription factor, X-box binding 1 // 5q22 // 313166 /// ENSRNOT00000060691 // Nfx1 // nuclear transcription factor, X-box binding 1 // 5q22 // 313166	0.00420224	0.25612453	0.15461836	0.57891273
7094182	NM_001107086 // Ubxd7 // UBX domain containing 7 // 11q22 // 303878 /// ENSRNOT00000029842 // LOC684436 // similar to ring fnger protein 168 // --- // 684436	0.00425067	0.01122863	0.15599407	0.1357137
7199523	NM_031237 // Ube2d3 // ubiquitin-conjugating enzyme E2D 3 (UBC4/5 homolog, yeast) // 2q43 // 81920 /// ENSRNOT00000051335 // Ube2d3 // ubiquitin-conjugating enzyme E2D 3 (UBC4/5 homolog, yeast) // 2q43 // 81920 /// AB006852 // Ube2d3 // ubiquitin-conjugati	0.00425191	0.00217169	0.15563533	0.0532705
7192914	NM_001107665 // Usp13_predicted // ubiquitin specific protease 13 (isopeptidase T-3) (predicted) // 2q25 // 310306 /// ENSRNOT00000048030 // Usp13_predicted // ubiquitin specific protease 13 (isopeptidase T-3) (predicted) // 2q25 // 310306	0.0042541	0.01573044	0.15531312	0.16390515
7157791	NM_001107353 // Slc17a2_predicted // solute carrier family 17 (sodium phosphate), member 2 (predicted) // 17p11 // 306950 /// NM_153622 // Slc17a3 // solute carrier family 17 (sodium phosphate), member 3 // 17p11 // 266730 /// AB025223 // Slc17a3 // solute	0.00426273	0.04561776	0.15522709	0.2781758
7259807	XM_001074768 // Lrmp // lymphoid-restricted membrane protein // 4q44 // 500361 /// XM_575718 // Lrmp // lymphoid-restricted membrane protein // 4q44 // 500361 /// ENSRNOT00000049474 // Lrmp // lymphoid-restricted membrane protein // 4q44 // 500361	0.00427876	0.0000167	0.15541028	0.00222404
7097612	NM_001001512 // Gtf2i // general transcription factor II I // 12q12 // 353256 /// ENSRNOT00000040356 // Gtf2i // general transcription factor II I // 12q12 // 353256 /// AF547390 // Gtf2i // general transcription factor II I // 12q12 // 353256 /// ENSRNOT0	0.00428975	0.10648278	0.15540994	0.39928217
7173126	NM_001106162 // Abhd3_predicted // abhydrolase domain containing 3 (predicted) // 18p13 // 291793 /// ENSRNOT00000041878 // Abhd3_predicted // abhydrolase domain containing 3 (predicted) // 18p13 // 291793	0.00429339	0.34060337	0.15514401	0.64587103
7060026	NM_053549 // Vegfb // vascular endothelial growth factor B // 1q43 // 89811 /// ENSRNOT00000050891 // Vegfb // vascular endothelial growth factor B // 1q43 // 89811 /// BC076395 // Vegfb // vascular endothelial growth factor B // 1q43 // 89811	0.0042998	0.87985725	0.15497927	0.94737868
7250032	NM_013145 // Gnai1 // guanine nucleotide binding protein, alpha inhibiting 1 // 4q11 // 25686 /// M17527 // Gnai1 // guanine nucleotide binding protein, alpha inhibiting 1 // 4q11 // 25686	0.00431225	0.00068266	0.15503252	0.02558436
7131742	NM_022685 // Rem2 // rad and gem related GTP binding protein 2 // 15p13 // 64626 /// ENSRNOT00000016020 // Rem2 // rad and gem related GTP binding protein 2 // 15p13 // 64626 /// BC127495 // Rem2 // rad and gem related GTP binding protein 2 // 15p13 // 646	0.00433069	0.66786764	0.1553003	0.8475974
7299970	ENSRNOT00000035753 // Rgs6 // regulator of G-protein signaling 6 // 6q24 // 54295 /// ENSRNOT00000058181 // Rgs6 // regulator of G-protein signaling 6 // 6q24 // 54295 /// U32436 // Rgs6 // regulator of G-protein signaling 6 // 6q24 // 54295	0.00436092	0.1106263	0.15598845	0.40746585
7292488	NM_017227 // Padi4 // peptidyl arginine deiminase, type IV // 5q36 // 29512 /// ENSRNOT00000009081 // Padi4 // peptidyl arginine deiminase, type IV // 5q36 // 29512 /// AB010999 // Padi4 // peptidyl arginine deiminase, type IV // 5q36 // 29512	0.00436295	0.86615063	0.15566697	0.9421697
7060022	NM_033350 // Plcb3 // phospholipase C, beta 3 // 1q43 // 29322 /// ENSRNOT00000028720 // Plcb3 // phospholipase C, beta 3 // 1q43 // 29322 /// DQ120508 // Plcb3 // phospholipase C, beta 3 // 1q43 // 29322	0.0043803	0.40450848	0.15589234	0.69025366
7341546	ENSRNOT00000026106 // RGD1307844_predicted // similar to 106 kDa O-GlcNAc transferase-interacting protein (predicted) // 8q32 // 316085	0.00441564	0.98791526	0.15675522	0.99524098
7246972	NM_012962 // Gss // glutathione synthetase // 3q42 // 25458 /// ENSRNOT00000025657 // Gss // glutathione synthetase // 3q42 // 25458 /// L38615 // Gss // glutathione synthetase // 3q42 // 25458	0.00442273	0.00749586	0.15661341	0.11009252
7031039	NM_001106249 // Siglec5_predicted // sialic acid binding Ig-like lectin 5 (predicted) // 1q22 // 292843 /// NM_001106250 // Siglecg // sialic acid binding Ig-like lectin G // 1q22 // 292844 /// ENSRNOT00000033648 // Siglec5_predicted // sialic acid binding	0.00442755	0.00014494	0.15639214	0.01018835
7194202	NM_053343 // Dclk1 // doublecortin-like kinase 1 // 2q26 // 83825 /// U78857 // Dclk1 // doublecortin-like kinase 1 // 2q26 // 83825 /// AF030089 // Ania4 // activity and neurotransmitter-induced early gene protein 4 (ania-4) // 2q26 // 360341 /// ENSRNOT0	0.00443469	0.00000024	0.1562537	0.0000969
7193644	ENSRNOT00000040187 // Pcdh10 // protocadherin 10 // 2q26 // 361943	0.0044537	0.15876434	0.15653315	0.47778091
7299086	XM_576044 // Dact1 // dapper homolog 1, antagonist of beta-catenin (xenopus) // 6q24 // 500666 /// ENSRNOT00000011466 // Dact1 // dapper homolog 1, antagonist of beta-catenin (xenopus) // 6q24 // 500666	0.0044672	0.02376463	0.15661804	0.20461332
7231515	ENSRNOT00000010406 // Bub1b // budding uninhibited by benzimidazoles 1 homolog, beta (S. cerevisiae) // 3q35 // 171576 /// U83666 // Bub1b // budding uninhibited by benzimidazoles 1 homolog, beta (S. cerevisiae) // 3q35 // 171576	0.00448685	0.04090406	0.15691758	0.26559442
7030164	NM_139086 // Sycn // syncollin // 1q21 // 245917 /// ENSRNOT00000026907 // Sycn // syncollin // 1q21 // 245917 /// AF008197 // Sycn // syncollin // 1q21 // 245917	0.00452496	2.59e-7	0.15785965	0.00010151
7128112	---	0.00453283	0.01225864	0.15774472	0.14220224
7185007	NM_017024 // Lcat // lecithin cholesterol acyltransferase // 19q12 // 24530 /// ENSRNOT00000026585 // Lcat // lecithin cholesterol acyltransferase // 19q12 // 24530 /// BC091155 // Lcat // lecithin cholesterol acyltransferase // 19q12 // 24530	0.00454652	0.05646549	0.15783239	0.30590526
7244287	ENSRNOT00000031268 // Cep152_predicted // centrosomal protein 152 (predicted) // 3q36 // 311391	0.00455679	0.00619342	0.15780119	0.09788236
7297162	NM_053755 // Slc26a3 // solute carrier family 26, member 3 // 6q16 // 114629 /// ENSRNOT00000009473 // Slc26a3 // solute carrier family 26, member 3 // 6q16 // 114629 /// AF337809 // Slc26a3 // solute carrier family 26, member 3 // 6q16 // 114629	0.00457801	0.05012964	0.15814842	0.28944899
7222483	ENSRNOT00000000804 // Jmjd1c // jumonji domain containing 1C // 20p11 // 171120 /// ENSRNOT00000057968 // Jmjd1c // jumonji domain containing 1C // 20p11 // 171120 /// AF202265 // Jmjd1c // jumonji domain containing 1C // 20p11 // 171120	0.00457803	0.92750853	0.15776338	0.96907255
7257340	NM_001106614 // Setd5 // SET domain containing 5 // 4q42 // 297514 /// ENSRNOT00000010097 // Setd5 // SET domain containing 5 // 4q42 // 297514	0.00459511	0.57938662	0.15796669	0.80052352
7235876	NM_198780 // Pck1 // phosphoenolpyruvate carboxykinase 1, cytosolic // 3q42 // 362282 /// ENSRNOT00000031586 // Pck1 // phosphoenolpyruvate carboxykinase 1, cytosolic // 3q42 // 362282 /// BC081900 // Pck1 // phosphoenolpyruvate carboxykinase 1, cytosolic	0.00460133	0.03678144	0.15779658	0.25313442
7108122	NM_001107198 // Exo1_predicted // exonuclease 1 (predicted) // 13q25 // 305000 /// ENSRNOT00000057933 // RGD1563293_predicted // similar to Beclin 1 (Coiled-coil myosin-like BCL2-interacting protein) (predicted) // 13q25 // 289269	0.00462729	0.07751933	0.15830262	0.34981495
7084677	ENSRNOT00000034817 // Qrich2 // glutamine rich 2 // 10q32.3 // 501747	0.00466871	0.09703556	0.15933383	0.38221785
7069464	XM_001080236 // Zzef1_predicted // zinc finger, ZZ-type with EF hand domain 1 (predicted) // 10q24 // 287476 /// ENSRNOT00000036278 // Zzef1_predicted // zinc finger, ZZ-type with EF hand domain 1 (predicted) // 10q24 // 287476	0.00468486	0.68556485	0.15949973	0.85735048
7100500	NM_001037219 // RGD1309643_predicted // similar to RIKEN cDNA C330006K01 (predicted) // 12p11 // 304298 /// ENSRNOT00000001466 // RGD1309643_predicted // similar to RIKEN cDNA C330006K01 (predicted) // 12p11 // 304298 /// ENSRNOT00000001466 // LOC679672 //	0.00468838	0.19621798	0.15923587	0.52151314
7124981	NM_199374 // Spata18 // spermatogenesis associated 18 // 14p11 // 289586 /// ENSRNOT00000002899 // Spata18 // spermatogenesis associated 18 // 14p11 // 289586 /// BC078996 // Spata18 // spermatogenesis associated 18 // 14p11 // 289586	0.00470993	0.05477382	0.15958418	0.30230442
7147187	NM_017141 // Polb // polymerase (DNA directed), beta // 16q12.5 // 29240 /// ENSRNOT00000026039 // Polb // polymerase (DNA directed), beta // 16q12.5 // 29240 /// BC098668 // Polb // polymerase (DNA directed), beta // 16q12.5 // 29240	0.00471386	0.09017375	0.15933523	0.37079887
7130447	NM_013219 // Cadps // Ca2+-dependent secretion activator // 15p16 // 26989 /// ENSRNOT00000012153 // Cadps // Ca2+-dependent secretion activator // 15p16 // 26989 /// U16802 // Cadps // Ca2+-dependent secretion activator // 15p16 // 26989	0.00474669	0.00000097	0.16006201	0.00026343
7355885	NM_013122 // Igfbp2 // insulin-like growth factor binding protein 2 // 9q33 // 25662 /// ENSRNOT00000023068 // Igfbp2 // insulin-like growth factor binding protein 2 // 9q33 // 25662 /// J04486 // Igfbp2 // insulin-like growth factor binding protein 2 // 9	0.00481296	0.00077935	0.16191027	0.02773662
7104955	NM_001107173 // Elk4_predicted // ELK4, member of ETS oncogene family (predicted) // 13q13 // 304786 /// ENSRNOT00000010716 // Elk4_predicted // ELK4, member of ETS oncogene family (predicted) // 13q13 // 304786	0.00487693	0.40019694	0.16367255	0.68813223
7047767	ENSRNOT00000046152 // Nlrp4e // NLR family, pyrin domain containing 4E // 1q12 // 499069	0.00487899	0.78760112	0.16335367	0.90560028
7252803	ENSRNOT00000038720 // LOC679651 // hypothetical protein LOC679651 // 4q22 // 679651	0.0048983	0.80301783	0.16361248	0.91255843
7161798	NM_021692 // Smad5 // MAD homolog 5 (Drosophila) // 17p14 // 59328 /// ENSRNOT00000016704 // Smad5 // MAD homolog 5 (Drosophila) // 17p14 // 59328 /// AB010955 // Smad5 // MAD homolog 5 (Drosophila) // 17p14 // 59328	0.00490009	0.07875193	0.16328625	0.35100505
7241615	NM_053585 // Madd // MAP-kinase activating death domain // 3q24 // 94193 /// ENSRNOT00000017360 // Madd // MAP-kinase activating death domain // 3q24 // 94193 /// U72995 // Madd // MAP-kinase activating death domain // 3q24 // 94193	0.00490997	0.28802334	0.16323051	0.60648015
7147985	NM_001107328 // Efnb2_predicted // ephrin B2 (predicted) // 16q12.5 // 306636 /// ENSRNOT00000019675 // Efnb2_predicted // ephrin B2 (predicted) // 16q12.5 // 306636 /// DQ011669 // Efnb2_predicted // ephrin B2 (predicted) // 16q12.5 // 306636	0.00491445	0.00822975	0.16299593	0.115013
7031474	ENSRNOT00000047622 // Slc6a16 // solute carrier family 6, member 16 // 1q22 // 292902	0.00491691	0.03729978	0.1626956	0.25533362
7357830	NM_001004071 // Tmem16g // transmembrane protein 16G // 9q36 // 367318 /// ENSRNOT00000033233 // Tmem16g // transmembrane protein 16G // 9q36 // 367318	0.00495411	0.01587546	0.16354351	0.1646875
7115383	NM_001107201 // Prox1_predicted // prospero-related homeobox 1 (predicted) // 13q27 // 305066 /// ENSRNOT00000004905 // Prox1_predicted // prospero-related homeobox 1 (predicted) // 13q27 // 305066	0.00495535	0.30731257	0.16320312	0.62376373
7290290	ENSRNOT00000025197 // Plk3 // polo-like kinase 3 (Drosophila) // 5q36 // 58936 /// AF136584 // Plk3 // polo-like kinase 3 (Drosophila) // 5q36 // 58936	0.00496295	0.00538626	0.1630733	0.09168972
7059764	NM_001024242 // Ctsw // cathepsin W // 1q43 // 293676 /// ENSRNOT00000037404 // Ctsw // cathepsin W // 1q43 // 293676 /// BC093401 // Ctsw // cathepsin W // 1q43 // 293676	0.0049802	0.00078082	0.16326043	0.02771911
7174148	NM_001071777 // Gpr17 // G protein-coupled receptor 17 // --- // 767613 /// ENSRNOT00000036537 // Gpr17 // G protein-coupled receptor 17 // --- // 767613 /// DQ777767 // Gpr17 // G protein-coupled receptor 17 // --- // 767613	0.00498422	0.00418012	0.16301399	0.07906414
7042374	ENSRNOT00000019634 // RGD1560300_predicted // similar to chromosome 10 open reading frame 6 (predicted) // 1q54 // 499360 /// XM_001062922 // RGD1560300_predicted // similar to chromosome 10 open reading frame 6 (predicted) // 1q54 // 499360 /// ENSRNOT000	0.00498751	0.6174992	0.16274487	0.82191674
7163227	NM_001105751 // Hivep1 // human immunodeficiency virus type I enhancer binding protein 1 // 17p12 // 117140	0.0049935	0.50341717	0.16256489	0.75683988
7210600	---	0.00499861	0.01852211	0.16235715	0.17887826
7069253	BC090005 // LOC303259 // similar to Map4k6-pending protein // 10q24 // 303259 /// ENSRNOT00000043732 // LOC687705 // similar to misshapen-like kinase 1 isoform 1 // --- // 687705 /// ENSRNOT00000040488 // LOC687705 // similar to misshapen-like kinase 1 iso	0.00500048	0.35962395	0.16204537	0.65945838
7372679	ENSRNOT00000061715 // LOC683577 // similar to odd Oz/ten-m homolog 1 // --- // 683577 /// ENSRNOT00000061716 // LOC683577 // similar to odd Oz/ten-m homolog 1 // --- // 683577	0.00501547	0.4838472	0.16215921	0.74355853
7115507	ENSRNOT00000005576 // Dtl // denticleless homolog (Drosophila) // 13q27 // 305073	0.00502935	0.67854016	0.16223673	0.85393194
7060896	ENSRNOT00000054793 // Pcsk5 // proprotein convertase subtilisin/kexin type 5 // 1q43 // 116548 /// ENSRNOT00000016164 // Pcsk5 // proprotein convertase subtilisin/kexin type 5 // 1q43 // 116548 /// L14933 // Pcsk5 // proprotein convertase subtilisin/kexin	0.00503009	0.2564103	0.16189098	0.57881788
7378466	NM_001109323 // F8a // factor 8-associated gene A // Xq37 // 501661	0.0050544	0.73366446	0.16230368	0.88093356
7051110	NM_031013 // Abcc6 // ATP-binding cassette, sub-family C (CFTR/MRP), member 6 // 1q22 // 81642 /// ENSRNOT00000042115 // Abcc6 // ATP-binding cassette, sub-family C (CFTR/MRP), member 6 // 1q22 // 81642 /// U73038 // Abcc6 // ATP-binding cassette, sub-fami	0.00509967	0.14118691	0.16338603	0.45440316
7042539	NM_001107602 // Elovl3_predicted // elongation of very long chain fatty acids (FEN1/Elo2, SUR4/Elo3, yeast)-like 3 (predicted) // 1q54 // 309449 /// ENSRNOT00000025938 // Elovl3_predicted // elongation of very long chain fatty acids (FEN1/Elo2, SUR4/Elo3,	0.00510781	0.10030176	0.16327658	0.38943764
7275003	NM_201271 // Prg-3 // plasticity related gene 3 // 5q22 // 298062 /// ENSRNOT00000009987 // Prg-3 // plasticity related gene 3 // 5q22 // 298062 /// AY299399 // Prg-3 // plasticity related gene 3 // 5q22 // 298062	0.00510886	9.11e-8	0.1629415	0.0000537
7341958	NM_023024 // Dync2h1 // dynein cytoplasmic 2 heavy chain 1 // 8q11 // 65209 /// ENSRNOT00000044174 // Dync2h1 // dynein cytoplasmic 2 heavy chain 1 // 8q11 // 65209 /// AB041881 // Dync2h1 // dynein cytoplasmic 2 heavy chain 1 // 8q11 // 65209	0.00511992	0.66109527	0.16292646	0.84415862
7266544	ENSRNOT00000015296 // LOC680588 // hypothetical protein LOC680588 // 4q34 // 680588 /// ENSRNOT00000031312 // LOC680588 // hypothetical protein LOC680588 // 4q34 // 680588	0.00513054	0.51515526	0.16289753	0.76536579
7375631	NM_001108021 // Klhl15_predicted // kelch-like 15 (Drosophila) (predicted) // Xq31 // 314111 /// ENSRNOT00000008558 // Klhl15_predicted // kelch-like 15 (Drosophila) (predicted) // Xq31 // 314111	0.00515043	0.44650066	0.16316239	0.72114859
7319398	ENSRNOT00000015767 // Pnpla3 // patatin-like phospholipase domain containing 3 // 7q34 // 362972	0.00518407	0.00000442	0.16386068	0.00080143
7346898	NM_001106832 // Snx22_predicted // sorting nexin 22 (predicted) // 8q24 // 300796 /// ENSRNOT00000031207 // Snx22_predicted // sorting nexin 22 (predicted) // 8q24 // 300796	0.0051966	0.6369732	0.16389009	0.83269748
7341715	NM_022713 // Tgm4 // transglutaminase 4 (prostate) // 8q32 // 64679 /// ENSRNOT00000055822 // Tgm4 // transglutaminase 4 (prostate) // 8q32 // 64679 /// BC066665 // Tgm4 // transglutaminase 4 (prostate) // 8q32 // 64679 /// ENSRNOT00000005734 // Tgm4 // tr	0.00519673	0.00508212	0.16352917	0.08832137
7070041	NM_012609 // Nf1 // neurofibromatosis 1 // 10q25 // 24592 /// D45201 // Nf1 // neurofibromatosis 1 // 10q25 // 24592	0.00519856	0.70665417	0.16322323	0.86744716
7196834	NM_001107693 // Pogz_predicted // pogo transposable element with ZNF domain (predicted) // 2q34 // 310658 /// ENSRNOT00000028467 // Pogz_predicted // pogo transposable element with ZNF domain (predicted) // 2q34 // 310658	0.00519978	0.1565311	0.16289954	0.47561891
7109209	ENSRNOT00000006235 // Nek2 // NIMA (never in mitosis gene a)-related expressed kinase 2 // 13q27 // 114482 /// AF352021 // Nek2 // NIMA (never in mitosis gene a)-related expressed kinase 2 // 13q27 // 114482 /// ENSRNOT00000016174 // LOC690209 // similar t	0.00520922	0.73925001	0.16283422	0.88395933
7299442	ENSRNOT00000039145 // Syne2 // synaptic nuclear envelope 2 // 6q24 // 299151 /// ENSRNOT00000007046 // Syne2 // synaptic nuclear envelope 2 // 6q24 // 299151 /// ENSRNOT00000058757 // Syne2 // synaptic nuclear envelope 2 // 6q24 // 299151	0.00521459	0.15996809	0.16264226	0.47956485
7076837	NM_001108825 // Itk_predicted // IL2-inducible T-cell kinase (predicted) // 10q21 // 363577 /// ENSRNOT00000009211 // Itk_predicted // IL2-inducible T-cell kinase (predicted) // 10q21 // 363577	0.00522936	0.00221609	0.16274367	0.05398472
7127894	NM_012565 // Gck // glucokinase // 14q21 // 24385 /// ENSRNOT00000019625 // Gck // glucokinase // 14q21 // 24385 /// J04218 // Gck // glucokinase // 14q21 // 24385 /// ENSRNOT00000043053 // Gck // glucokinase // 14q21 // 24385	0.0052297	0.0000339	0.16239655	0.00347144
7096873	NM_001105912 // Snx8_predicted // sorting nexin 8 (predicted) // 12q11 // 288504 /// ENSRNOT00000001696 // Snx8_predicted // sorting nexin 8 (predicted) // 12q11 // 288504	0.00525031	0.00355105	0.16267901	0.0723994
7072450	NM_198758 // Rap2ip // Rap2 interacting protein // 10q32.1 // 303569 /// ENSRNOT00000028487 // Rap2ip // Rap2 interacting protein // 10q32.1 // 303569 /// AF288611 // Rap2ip // Rap2 interacting protein // 10q32.1 // 303569 /// ENSRNOT00000028466 // Rap2ip	0.00527048	0.17214219	0.16294663	0.49596187
7131971	NM_001011916 // Rec8 // REC8 homolog (yeast) // 15p13 // 290227 /// ENSRNOT00000026430 // Rec8 // REC8 homolog (yeast) // 15p13 // 290227 /// BC079023 // Rec8 // REC8 homolog (yeast) // 15p13 // 290227	0.00528143	0.4248007	0.16292866	0.70661751
7309683	ENSRNOT00000005369 // RGD1565082_predicted // similar to Protein C14orf102 homolog (predicted) // 6q32 // 314381	0.00529886	0.26305298	0.16311022	0.58484273
7249016	NM_001107809 // Znf512b // zinc finger protein 512B // 3q43 // 311721 /// ENSRNOT00000020873 // Znf512b // zinc finger protein 512B // 3q43 // 311721	0.00531899	0.11867127	0.16337393	0.41907183
7269018	NM_001109430 // Lrtm2 // leucine-rich repeats and transmembrane domains 2 // 4q42 // 680883 /// ENSRNOT00000010238 // Lrtm2 // leucine-rich repeats and transmembrane domains 2 // 4q42 // 680883	0.0053404	0.01194394	0.16367573	0.14027924
7313779	NM_001108082 // Pctk2 // PCTAIRE-motif protein kinase 2 // 7q13 // 314743 /// ENSRNOT00000005762 // Pctk2 // PCTAIRE-motif protein kinase 2 // 7q13 // 314743 /// ENSRNOT00000005589 // Pctk2 // PCTAIRE-motif protein kinase 2 // 7q13 // 314743	0.00535018	0.95770102	0.16362055	0.98138655
7264274	ENSRNOT00000050392 // Fam139a // family with sequence similarity 139, member A // 4q23 // 680422	0.0053565	0.2028612	0.16346002	0.52833657
7231653	NM_001108589 // Mapkbp1_predicted // mitogen activated protein kinase binding protein 1 (predicted) // 3q35 // 362197 /// ENSRNOT00000056349 // Mapkbp1_predicted // mitogen activated protein kinase binding protein 1 (predicted) // 3q35 // 362197	0.00539113	0.17731378	0.16416223	0.50256096
7134502	NM_053394 // Klf5 // Kruppel-like factor 5 // 15q21 // 84410 /// BC081758 // Klf5 // Kruppel-like factor 5 // 15q21 // 84410 /// ENSRNOT00000012042 // Klf5 // Kruppel-like factor 5 // 15q21 // 84410 /// ENSRNOT00000057843 // Klf5 // Kruppel-like factor 5 /	0.00541136	0.88845626	0.16442388	0.95185005
7154672	---	0.00542625	0.00026452	0.1645225	0.01454242
7050055	NM_207592 // Gpi // glucose phosphate isomerase // 1q21 // 292804 /// ENSRNOT00000032613 // Gpi // glucose phosphate isomerase // 1q21 // 292804 /// BC062005 // Gpi // glucose phosphate isomerase // 1q21 // 292804	0.00542904	0.00486022	0.16425462	0.08626891
7293385	NM_023978 // Per3 // period homolog 3 (Drosophila) // 5q36 // 78962 /// ENSRNOT00000024932 // Per3 // period homolog 3 (Drosophila) // 5q36 // 78962 /// AB092512 // Per3 // period homolog 3 (Drosophila) // 5q36 // 78962 /// ENSRNOT00000045629 // Per3 // pe	0.00544491	0.00992325	0.16438276	0.12597089
7339825	NM_001108180 // Ky // kyphoscoliosis peptidase // 8q32 // 315962 /// ENSRNOT00000010992 // Ky // kyphoscoliosis peptidase // 8q32 // 315962	0.00546292	1.43e-9	0.16457483	0.00000336
7032640	NM_052807 // Igf1r // insulin-like growth factor 1 receptor // 1q22 // 25718 /// ENSRNOT00000019267 // Igf1r // insulin-like growth factor 1 receptor // 1q22 // 25718 /// L29232 // Igf1r // insulin-like growth factor 1 receptor // 1q22 // 25718	0.00548684	0.49244339	0.16494375	0.74919055
7116912	NM_017361 // Nup54 // nucleoporin 54 // 14p22 // 53372 /// ENSRNOT00000003070 // Nup54 // nucleoporin 54 // 14p22 // 53372 /// U63840 // Nup54 // nucleoporin 54 // 14p22 // 53372	0.00551071	0.1516367	0.1653096	0.46860782
7241685	NM_022924 // F2 // coagulation factor II // 3q24 // 29251 /// ENSRNOT00000022233 // F2 // coagulation factor II // 3q24 // 29251 /// X52835 // F2 // coagulation factor II // 3q24 // 29251	0.00551602	0.00060075	0.16511832	0.02390985
7295340	NM_022711 // Srd5a2 // steroid 5-alpha-reductase 2 // 6q13 // 64677 /// ENSRNOT00000008983 // Srd5a2 // steroid 5-alpha-reductase 2 // 6q13 // 64677 /// M95058 // Srd5a2 // steroid 5-alpha-reductase 2 // 6q13 // 64677	0.00552214	0.00043389	0.16495204	0.01927809
7371642	NM_016994 // C3 // complement component 3 // 9q11 // 24232	0.00554713	0.00018673	0.16534895	0.01183098
7199114	NM_134383 // Elovl6 // ELOVL family member 6, elongation of long chain fatty acids (yeast) // 2q42 // 171402 /// ENSRNOT00000014155 // Elovl6 // ELOVL family member 6, elongation of long chain fatty acids (yeast) // 2q42 // 171402 /// AB071986 // Elovl6 //	0.00555061	0.0000446	0.16510436	0.00420131
7379138	NM_053819 // Timp1 // tissue inhibitor of metalloproteinase 1 // Xq12 // 116510 /// ENSRNOT00000013745 // Timp1 // tissue inhibitor of metalloproteinase 1 // Xq12 // 116510 /// BC099821 // Timp1 // tissue inhibitor of metalloproteinase 1 // Xq12 // 116510	0.0055514	0.18069722	0.16478095	0.50656171
7057992	NM_022521 // Oat // ornithine aminotransferase // 1q41 // 64313 /// ENSRNOT00000022628 // Oat // ornithine aminotransferase // 1q41 // 64313 /// BC061551 // Oat // ornithine aminotransferase // 1q41 // 64313	0.00555595	0.02973464	0.16457027	0.22648018
7175361	NM_052809 // Cdo1 // cysteine dioxygenase 1, cytosolic // 18q11 // 81718 /// ENSRNOT00000000172 // Cdo1 // cysteine dioxygenase 1, cytosolic // 18q11 // 81718 /// M35266 // Cdo1 // cysteine dioxygenase 1, cytosolic // 18q11 // 81718	0.00557123	0.00000179	0.16467763	0.00040038
7331732	NM_001108112 // Racgap1_predicted // Rac GTPase-activating protein 1 (predicted) // 7q36 // 315298 /// ENSRNOT00000024796 // Racgap1_predicted // Rac GTPase-activating protein 1 (predicted) // 7q36 // 315298	0.00562471	0.85578235	0.16591133	0.93804103
7359845	NM_053603 // Clic5 // chloride intracellular channel 5 // 9q12 // 94272 /// ENSRNOT00000029801 // Clic5 // chloride intracellular channel 5 // 9q12 // 94272 /// AF323174 // Clic5 // chloride intracellular channel 5 // 9q12 // 94272	0.00563487	0.21550172	0.16586475	0.54043731
7179866	NM_001105945 // Nanos3_predicted // nanos homolog 3 (Drosophila) (predicted) // 19q11 // 288909 /// ENSRNOT00000050214 // Nanos3_predicted // nanos homolog 3 (Drosophila) (predicted) // 19q11 // 288909	0.0056363	0.82573202	0.16556192	0.92351522
7079968	NM_001044224 // Spag5 // sperm associated antigen 5 // 10q25 // 252918 /// ENSRNOT00000015651 // Spag5 // sperm associated antigen 5 // 10q25 // 252918 /// AB231661 // Spag5 // sperm associated antigen 5 // 10q25 // 252918	0.00563782	0.20536761	0.16526299	0.53046416
7067943	NM_001109633 // LOC691277 // similar to Robo-1 // 10q22 // 691277 /// ENSRNOT00000058534 // LOC691277 // similar to Robo-1 // 10q22 // 691277	0.00567382	0.34278275	0.16597392	0.64731054
7232534	NM_001108959 // Tgm3 // transglutaminase 3, E polypeptide // 3q36 // 366189 /// ENSRNOT00000008904 // Tgm3 // transglutaminase 3, E polypeptide // 3q36 // 366189	0.00569389	0.51243478	0.16621688	0.76341111
7283429	NM_181389 // Nsmaf // neutral sphingomyelinase (N-SMase) activation associated factor // 5q12 // 353233 /// ENSRNOT00000014289 // Nsmaf // neutral sphingomyelinase (N-SMase) activation associated factor // 5q12 // 353233 /// AY163240 // Nsmaf // neutral sp	0.00578406	0.00888347	0.168501	0.11863379
7193416	NM_001107669 // Plk4_predicted // polo-like kinase 4 (Drosophila) (predicted) // 2q26 // 310344 /// ENSRNOT00000016946 // Plk4_predicted // polo-like kinase 4 (Drosophila) (predicted) // 2q26 // 310344	0.00579189	0.00185649	0.16838192	0.0478656
7329590	NM_001034932 // C1qtnf6 // C1q and tumor necrosis factor related protein 6 // 7q34 // 315114 /// ENSRNOT00000009551 // C1qtnf6 // C1q and tumor necrosis factor related protein 6 // 7q34 // 315114 /// BC101907 // C1qtnf6 // C1q and tumor necrosis factor rel	0.00579419	0.53856758	0.1681029	0.77981362
7315931	NM_019162 // Tac2 // tachykinin 2 // 7q22 // 29191 /// ENSRNOT00000005679 // Tac2 // tachykinin 2 // 7q22 // 29191 /// M16410 // Tac2 // tachykinin 2 // 7q22 // 29191	0.0057989	0.31769762	0.16789479	0.63150671
7337224	ENSRNOT00000050649 // Megf11 // multiple EGF-like-domains 11 // 8q24 // 691517 /// ENSRNOT00000058007 // Megf11 // multiple EGF-like-domains 11 // 8q24 // 691517	0.0058555	0.0001671	0.16918683	0.01087998
7117526	ENSRNOT00000002793 // Epha5 // EphA5 // 14p21 // 79208 /// ENSRNOT00000042149 // Epha5 // EphA5 // 14p21 // 79208 /// ENSRNOT00000047290 // Epha5 // EphA5 // 14p21 // 79208 /// ENSRNOT00000002798 // Epha5 // EphA5 // 14p21 // 79208 /// ENSRNOT00000043938 /	0.00586325	0.02009086	0.16906502	0.18577471
7378604	NM_017006 // G6pdx // glucose-6-phosphate dehydrogenase X-linked // Xq37 // 24377 /// ENSRNOT00000056317 // G6pdx // glucose-6-phosphate dehydrogenase X-linked // Xq37 // 24377 /// BC081820 // G6pdx // glucose-6-phosphate dehydrogenase X-linked // Xq37 //	0.0058808	1.88e-9	0.16922571	0.00000294
7089622	NM_053924 // Abcc5 // ATP-binding cassette, sub-family C (CFTR/MRP), member 5 // 11q23 // 116721 /// ENSRNOT00000002316 // Abcc5 // ATP-binding cassette, sub-family C (CFTR/MRP), member 5 // 11q23 // 116721 /// AB020209 // Abcc5 // ATP-binding cassette, su	0.0058838	0.0097113	0.16896791	0.12530681
7030676	NM_053929 // Slc7a9 // solute carrier family 7 (cationic amino acid transporter, y+ system), member 9 // 1q21 // 116726 /// ENSRNOT00000016919 // Slc7a9 // solute carrier family 7 (cationic amino acid transporter, y+ system), member 9 // 1q21 // 116726 ///	0.00589391	0.219626	0.16891492	0.54316397
7064282	NM_001107447 // Rab11fip2_predicted // RAB11 family interacting protein 2 (class I) (predicted) // 1q55 // 308003 /// ENSRNOT00000012734 // Rab11fip2_predicted // RAB11 family interacting protein 2 (class I) (predicted) // 1q55 // 308003	0.00589672	0.21060483	0.16865335	0.53605398
7068721	NM_012604 // Myh3 // myosin, heavy polypeptide 3, skeletal muscle, embryonic // 10q24 // 24583 /// ENSRNOT00000004147 // Myh3 // myosin, heavy polypeptide 3, skeletal muscle, embryonic // 10q24 // 24583 /// ENSRNOT00000004573 // Myh3 // myosin, heavy polyp	0.00590198	0.34241212	0.16846278	0.64712959
7302327	ENSRNOT00000035255 // Luzp5_predicted // leucine zipper protein 5 (predicted) // 6q33 // 362798	0.00590362	0.10229811	0.16816985	0.39308404
7119257	NM_031347 // Ppargc1a // peroxisome proliferative activated receptor, gamma, coactivator 1 alpha // 14q11 // 83516 /// ENSRNOT00000006071 // Ppargc1a // peroxisome proliferative activated receptor, gamma, coactivator 1 alpha // 14q11 // 83516 /// AB025784	0.00591632	0.0000899	0.16819253	0.00734238
7378598	NM_053548 // Opn1mw // opsin 1 (cone pigments), medium-wave-sensitive (color blindness, deutan) // Xq37 // 89810 /// ENSRNOT00000056325 // Opn1mw // opsin 1 (cone pigments), medium-wave-sensitive (color blindness, deutan) // Xq37 // 89810	0.0059171	0.72300951	0.16787692	0.87528073
7050687	NM_001106257 // Mybpc2_predicted // myosin binding protein C, fast-type (predicted) // 1q22 // 292879 /// ENSRNOT00000026590 // Mybpc2_predicted // myosin binding protein C, fast-type (predicted) // 1q22 // 292879	0.00595357	0.17214492	0.16857313	0.49586862
7206978	ENSRNOT00000048071 // Naaladl2 // N-acetylated alpha-linked acidic dipeptidase-like 2 // 2q24 // 499583	0.00596431	0.02233037	0.16853947	0.19645442
7302787	ENSRNOT00000037714 // Dhx57 // DEAH (Asp-Glu-Ala-Asp/His) box polypeptide 57 // 6q11 // 366532 /// ENSRNOT00000037705 // Dhx57 // DEAH (Asp-Glu-Ala-Asp/His) box polypeptide 57 // 6q11 // 366532 /// BC098802 // Dhx57 // DEAH (Asp-Glu-Ala-Asp/His) box polype	0.00597343	0.93465297	0.16846026	0.97279645
7321029	ENSRNOT00000017314 // Espl1_predicted // extra spindle poles like 1 (S. cerevisiae) (predicted) // 7q36 // 315330	0.00597717	0.30884138	0.16822995	0.62533962
7278581	NM_130401 // Pdzk1ip1 // PDZK1 interacting protein 1 // 5q36 // 81916 /// ENSRNOT00000011434 // Pdzk1ip1 // PDZK1 interacting protein 1 // 5q36 // 81916 /// AF402772 // Pdzk1ip1 // PDZK1 interacting protein 1 // 5q36 // 81916 /// AF402772 // Pdzk1ip1 // PD	0.00598494	0.04529571	0.16811375	0.27764993
7309859	NM_022226 // Lgmn // legumain // 6q32 // 63865 /// ENSRNOT00000010101 // Lgmn // legumain // 6q32 // 63865 /// BC087708 // Lgmn // legumain // 6q32 // 63865	0.00601842	0.00647418	0.16871876	0.10052054
7143403	XM_001060828 // RGD1561145_predicted // similar to novel protein (predicted) // 16p16 // 498580 /// XM_001060881 // LOC682295 // hypothetical protein LOC682295 // --- // 682295	0.00602168	0.03877237	0.16847588	0.26024457
7185497	NM_017211 // Glg1 // golgi apparatus protein 1 // 19q12 // 29476 /// ENSRNOT00000025570 // Glg1 // golgi apparatus protein 1 // 19q12 // 29476	0.00602342	0.26855213	0.1681915	0.58854863
7250063	NM_031561 // Cd36 // cd36 antigen // 4q11 // 29184 /// ENSRNOT00000008319 // Cd36 // cd36 antigen // 4q11 // 29184 /// AF113914 // Cd36 // cd36 antigen // 4q11 // 29184 /// ENSRNOT00000061687 // Cd36 // cd36 antigen // 4q11 // 29184 /// ENSRNOT00000061687	0.00602761	0.68681922	0.16797653	0.85747714
7236853	BC160897 // LOC499754 // hypothetical protein LOC499754 // 3p13 // 499754 /// BC090348 // LOC499754 // hypothetical protein LOC499754 // 3p13 // 499754 /// ENSRNOT00000061874 // LOC499754 // hypothetical protein LOC499754 // 3p13 // 499754 /// ENSRNOT00000	0.00603784	0.33729968	0.1679304	0.64453708
7356115	ENSRNOT00000023067 // Ttll4 // tubulin tyrosine ligase-like family, member 4 // 9q33 // 690512	0.00605299	0.47559113	0.16802101	0.73882651
7070821	NM_001108288 // Trim37 // tripartite motif-containing 37 // 10q26 // 360592 /// ENSRNOT00000008298 // Trim37 // tripartite motif-containing 37 // 10q26 // 360592	0.00605649	0.90917837	0.16778852	0.96043224
7187718	ENSRNOT00000017828 // Mctp1_predicted // multiple C2 domains, transmembrane 1 (predicted) // 2q11 // 309928	0.00608662	0.20595457	0.16829326	0.53100951
7356509	NM_057107 // Acsl3 // acyl-CoA synthetase long-chain family member 3 // 9q33 // 114024 /// ENSRNOT00000020161 // Acsl3 // acyl-CoA synthetase long-chain family member 3 // 9q33 // 114024 /// D30666 // Acsl3 // acyl-CoA synthetase long-chain family member 3	0.00608882	0.20042407	0.16802527	0.52586661
7243436	NM_019211 // Rasgrp1 // RAS guanyl releasing protein 1 // --- // 29434 /// ENSRNOT00000007687 // Rasgrp1 // RAS guanyl releasing protein 1 // --- // 29434 /// AF081196 // Rasgrp1 // RAS guanyl releasing protein 1 // --- // 29434	0.00610288	0.02534364	0.16808497	0.21075944
7197643	NM_001106460 // Ptpn22_predicted // protein tyrosine phosphatase, non-receptor type 22 (lymphoid) (predicted) // 2q34 // 295338 /// ENSRNOT00000026556 // Ptpn22_predicted // protein tyrosine phosphatase, non-receptor type 22 (lymphoid) (predicted) // 2q34	0.00613937	0.13747666	0.16876101	0.44848943
7329540	NM_053331 // Txn2 // thioredoxin 2 // 7q34 // 79462 /// ENSRNOT00000007537 // Txn2 // thioredoxin 2 // 7q34 // 79462 /// U73525 // Txn2 // thioredoxin 2 // 7q34 // 79462	0.00615168	0.94088627	0.16877104	0.97540407
7343374	ENSRNOT00000037790 // Glb1l2 // galactosidase, beta 1-like 2 // 8q13 // 503194	0.00615911	2.19e-10	0.16864741	7.75e-7
7053447	NM_031145 // Cib1 // calcium and integrin binding 1 (calmyrin) // 1q31 // 81823 /// ENSRNOT00000042558 // Cib1 // calcium and integrin binding 1 (calmyrin) // 1q31 // 81823 /// BC091143 // Cib1 // calcium and integrin binding 1 (calmyrin) // 1q31 // 81823	0.00618163	0.3190345	0.16893665	0.63273982
7083011	NM_012651 // Slc4a1 // solute carrier family 4 (anion exchanger), member 1 // 10q32 // 24779 /// ENSRNOT00000028445 // Slc4a1 // solute carrier family 4 (anion exchanger), member 1 // 10q32 // 24779 /// BC085748 // Slc4a1 // solute carrier family 4 (anion	0.00618925	0.0669374	0.16881837	0.33045371
7147792	ENSRNOT00000018870 // Ankrd10 // ankyrin repeat domain 10 // 16q12.5 // 361183 /// BC098779 // Ankrd10 // ankyrin repeat domain 10 // 16q12.5 // 361183	0.00619955	0.51213346	0.16877349	0.76344521
7253408	ENSRNOT00000043856 // Krba1 // KRAB-A domain containing 1 // 4q24 // 362358	0.00620601	0.00116012	0.16862445	0.03547908
7238202	ENSRNOT00000039410 // LOC690538 // similar to Protein C9orf126 homolog // 3q11 // 690538	0.00620731	0.28783413	0.16833605	0.60626244
7316382	NM_053945 // Rims2 // regulating synaptic membrane exocytosis 2 // 7q22 // 116839 /// NM_145881 // Rims2 // regulating synaptic membrane exocytosis 2 // 7q22 // 116839 /// ENSRNOT00000043079 // Rims2 // regulating synaptic membrane exocytosis 2 // 7q22 //	0.00622088	0.1052499	0.16838087	0.396977
7032460	NM_031780 // Apba2 // amyloid beta (A4) precursor protein-binding, family A, member 2 // 1q22 // 83610 /// ENSRNOT00000022049 // Apba2 // amyloid beta (A4) precursor protein-binding, family A, member 2 // 1q22 // 83610 /// AF029107 // Apba2 // amyloid beta	0.00625335	0.00000352	0.1689361	0.00067155
7083021	NM_001024792 // Slc25a39 // solute carrier family 25, member 39 // 10q32.1 // 360636 /// BC097349 // Slc25a39 // solute carrier family 25, member 39 // 10q32.1 // 360636 /// ENSRNOT00000055181 // Slc25a39 // solute carrier family 25, member 39 // 10q32.1 /	0.0063074	0.2235721	0.1700711	0.54679768
7335837	---	0.00639199	0.40199554	0.17202367	0.68921187
7171041	NM_001107386 // Pde6a_predicted // phosphodiesterase 6A, cGMP-specific, rod, alpha (predicted) // 18q12.1 // 307401 /// ENSRNOT00000024171 // Pde6a_predicted // phosphodiesterase 6A, cGMP-specific, rod, alpha (predicted) // 18q12.1 // 307401	0.00640341	0.92028081	0.17200338	0.96602136
7234008	NM_001107790 // Tpx2_predicted // TPX2, microtubule-associated protein homolog (Xenopus laevis) (predicted) // 3q41 // 311546 /// ENSRNOT00000010851 // Tpx2_predicted // TPX2, microtubule-associated protein homolog (Xenopus laevis) (predicted) // 3q41 // 3	0.00645361	0.10437717	0.17302288	0.39569226
7040674	BC099233 // Dock8 // dedicator of cytokinesis 8 // 1q51 // 499337 /// ENSRNOT00000015668 // Dock8 // dedicator of cytokinesis 8 // 1q51 // 499337	0.00647004	0.21231176	0.17313484	0.53759012
7254092	NM_153467 // Gsbs // G substrate // 4q24 // 266705 /// ENSRNOT00000016414 // Gsbs // G substrate // 4q24 // 266705 /// AF294688 // Gsbs // G substrate // 4q24 // 266705	0.00651292	0.30757251	0.17395283	0.62384324
7263646	NM_001012621 // Slc13a4 // solute carrier family 13 (sodium/sulfate symporters), member 4 // 4q22 // 503568 /// ENSRNOT00000059892 // Slc13a4 // solute carrier family 13 (sodium/sulfate symporters), member 4 // 4q22 // 503568 /// AY911718 // Slc13a4 // sol	0.00652835	0.00000134	0.17403596	0.00032723
7292657	NM_001034149 // RGD1311815 // similar to RIKEN cDNA 1700027M01 // 5q36 // 313668 /// ENSRNOT00000016392 // RGD1311815 // similar to RIKEN cDNA 1700027M01 // 5q36 // 313668 /// BC097361 // RGD1311815 // similar to RIKEN cDNA 1700027M01 // 5q36 // 313668 ///	0.0065517	0.81510758	0.17432951	0.91839354
7062233	ENSRNOT00000021546 // Fer1l3 // fer-1-like 3, myoferlin (C. elegans) // 1q53 // 309499	0.00655779	0.64453601	0.17416356	0.8371621
7186240	ENSRNOT00000025358 // Zcchc14_predicted // zinc finger, CCHC domain containing 14 (predicted) // 19q12 // 365018	0.00656192	0.00645145	0.17394628	0.10038826
7181780	NM_001106192 // Cdt1 // chromatin licensing and DNA replication factor 1 // 19q12 // 292071 /// ENSRNOT00000018923 // Cdt1 // chromatin licensing and DNA replication factor 1 // 19q12 // 292071	0.00656996	0.42783821	0.17383327	0.70899907
7153895	NM_001109112 // Tnfsf13b // tumor necrosis factor (ligand) superfamily, member 13b // 16q12.5 // 498666	0.00661369	0.06491315	0.17466323	0.32708912
7363428	NM_001106916 // Ikzf2 // IKAROS family zinc finger 2 // 9q32 // 301476 /// ENSRNOT00000057849 // Ikzf2 // IKAROS family zinc finger 2 // 9q32 // 301476	0.00662136	0.00633409	0.17453954	0.09921769
7133770	NM_001106052 // Olfm4_predicted // olfactomedin 4 (predicted) // 15q12 // 290409 /// ENSRNOT00000047572 // Olfm4_predicted // olfactomedin 4 (predicted) // 15q12 // 290409	0.00662942	0.59419143	0.17442658	0.81004735
7075790	NM_001105775 // Pdia2_predicted // protein disulfide isomerase associated 2 (predicted) // 10q12 // 287164 /// ENSRNOT00000027726 // Arhgdig_predicted // Rho GDP dissociation inhibitor (GDI) gamma (predicted) // 10q12 // 360500	0.00664249	3.03e-7	0.17444562	0.00011259
7060776	NM_198738 // Psat1 // phosphoserine aminotransferase 1 // 1q43 // 293820 /// ENSRNOT00000018763 // Psat1 // phosphoserine aminotransferase 1 // 1q43 // 293820 /// BC079352 // Psat1 // phosphoserine aminotransferase 1 // 1q43 // 293820	0.00666344	0.00688397	0.17467114	0.10424825
7354688	---	0.00667754	0.241921	0.1747166	0.56760243
7111638	NM_021742 // Nr5a2 // nuclear receptor subfamily 5, group A, member 2 // 13q13 // 60349 /// ENSRNOT00000000811 // Nr5a2 // nuclear receptor subfamily 5, group A, member 2 // 13q13 // 60349 /// AB012960 // Nr5a2 // nuclear receptor subfamily 5, group A, mem	0.00668338	0.19821053	0.17454617	0.52316768
7103454	XM_001074134 // LOC690336 // similar to Cytochrome P450 3A11 (CYPIIIA11) (P-450IIIAM1) (P-450UT) // 12p11 // 690336 /// XM_001070575 // Cyp3a73 // cytochrome P450, family 3, subfamily a, polypeptide 73 // --- // 498198	0.0067194	0.00031624	0.1751631	0.01624784
7257295	NM_019155 // Cav3 // caveolin 3 // 4q42 // 29161 /// ENSRNOT00000007601 // Cav3 // caveolin 3 // 4q42 // 29161 /// BC084692 // Cav3 // caveolin 3 // 4q42 // 29161	0.00672196	0.42818428	0.17490713	0.70907357
7195524	NM_001008724 // Fga // fibrinogen, alpha polypeptide // 2q34 // 361969 /// NM_052797 // Fga // fibrinogen, alpha polypeptide // 2q34 // 361969 /// ENSRNOT00000012192 // Fga // fibrinogen, alpha polypeptide // 2q34 // 361969 /// BC127465 // Fga // fibrinoge	0.00674377	0.00073033	0.17515207	0.02639088
7213016	NM_031502 // Amy2 // amylase 2, pancreatic // 2q41 // 497039 /// ENSRNOT00000022268 // Amy2 // amylase 2, pancreatic // 2q41 // 497039 /// J00703 // Amy2 // amylase 2, pancreatic // 2q41 // 497039 /// ENSRNOT00000051293 // Amy2 // amylase 2, pancreatic //	0.00674814	0.0003233	0.17494398	0.01637242
7223543	NM_001106393 // Nt5dc1_predicted // 5'-nucleotidase domain containing 1 (predicted) // 20q12 // 294456 /// ENSRNOT00000000657 // Nt5dc1_predicted // 5'-nucleotidase domain containing 1 (predicted) // 20q12 // 294456 /// BC162021 // Nt5dc1_predicted // 5'-n	0.00676901	0.05319273	0.17516363	0.29823813
7107856	NM_001014231 // Wdr42a // WD repeat domain 42A // 13q24 // 364050 /// BC085957 // Wdr42a // WD repeat domain 42A // 13q24 // 364050 /// ENSRNOT00000008944 // Wdr42a // WD repeat domain 42A // 13q24 // 364050	0.00678205	0.33273756	0.17518023	0.64119599
7243799	NM_001107766 // Ttbk2 // tau tubulin kinase 2 // 3q35 // 311349	0.00679256	0.283481	0.17513153	0.60339003
7247292	ENSRNOT00000017213 // RGD1562582_predicted // similar to KIAA0406-like protein (predicted) // 3q42 // 499935	0.0068266	0.61751476	0.17568858	0.82186003
7074202	NM_022281 // Abcc1 // ATP-binding cassette, sub-family C (CFTR/MRP), member 1 // 10q11 // 24565 /// ENSRNOT00000046607 // Abcc1 // ATP-binding cassette, sub-family C (CFTR/MRP), member 1 // 10q11 // 24565 /// AY170916 // Abcc1 // ATP-binding cassette, sub-	0.00684036	0.92694103	0.17572263	0.96869451
7278839	ENSRNOT00000025346 // LOC689103 // similar to vitelliform macular dystrophy 2-like 2 // 5q36 // 689103	0.00685061	0.18732168	0.17566655	0.51341766
7349817	NM_001108184 // Dock3_predicted // dedicator of cyto-kinesis 3 (predicted) // 8q32 // 315992	0.00686767	0.00010799	0.17578498	0.00824752
7166471	ENSRNOT00000025901 // Prkcq // protein kinase C, theta // 17q12.3 // 85420 /// AB020614 // Prkcq // protein kinase C, theta // 17q12.3 // 85420	0.0068869	0.00127343	0.17595843	0.03811926
7320992	NM_001008324 // Eif4b // eukaryotic translation initiation factor 4B // 7q36 // 300253 /// ENSRNOT00000055328 // Eif4b // eukaryotic translation initiation factor 4B // 7q36 // 300253 /// BC085933 // Eif4b // eukaryotic translation initiation factor 4B //	0.00691498	0.03857296	0.17635695	0.25989383
7353536	NM_031002 // Inpp4a // inositol polyphosphate-4-phosphatase, type 1 // 9q21 // 80849 /// ENSRNOT00000051918 // Inpp4a // inositol polyphosphate-4-phosphatase, type 1 // 9q21 // 80849 /// U26397 // Inpp4a // inositol polyphosphate-4-phosphatase, type 1 // 9	0.00693552	0.83851609	0.17656209	0.93044796
7332179	NM_001108115 // Atf7_predicted // activating transcription factor 7 (predicted) // 7q36 // 315333 /// ENSRNOT00000020527 // Atf7_predicted // activating transcription factor 7 (predicted) // 7q36 // 315333 /// BC158605 // Atf7_predicted // activating trans	0.00700915	0.48514465	0.17811561	0.74441885
7127377	NM_053429 // Fgfr3 // fibroblast growth factor receptor 3 // 14q21 // 84489 /// ENSRNOT00000023144 // Fgfr3 // fibroblast growth factor receptor 3 // 14q21 // 84489 /// AF277717 // Fgfr3 // fibroblast growth factor receptor 3 // 14q21 // 84489 /// ENSRNOT0	0.00704405	0.13653706	0.17868112	0.44686869
7087856	NM_001037981 // Trat1 // T cell receptor associated transmembrane adaptor 1 // 11q21 // 498075 /// ENSRNOT00000059924 // Trat1 // T cell receptor associated transmembrane adaptor 1 // 11q21 // 498075 /// BC111081 // Trat1 // T cell receptor associated tran	0.00706374	0.07831462	0.17885947	0.35049327
7289075	ENSRNOT00000011405 // Dock7 // dedicator of cytokinesis 7 // 5q33 // 313388 /// DQ124295 // Dock7 // dedicator of cytokinesis 7 // 5q33 // 313388	0.00706605	0.33661511	0.17859789	0.64427457
7364943	NM_053608 // Kcnj13 // potassium inwardly-rectifying channel, subfamily J, member 13 // 9q35 // 94341 /// ENSRNOT00000021507 // Kcnj13 // potassium inwardly-rectifying channel, subfamily J, member 13 // 9q35 // 94341	0.00707653	0.03743069	0.17854338	0.25598171
7381060	ENSRNOT00000004456 // Fancb // Fanconi anemia, complementation group B // Xq21 // 501552	0.00712679	0.12238528	0.17949094	0.42486035
7041485	NM_001107609 // Mphosph1_predicted // M-phase phosphoprotein 1 (predicted) // 1q52 // 309523	0.00712825	0.01462717	0.17920826	0.1575208
7122636	NM_001108352 // Cdc7_predicted // cell division cycle 7 (S. cerevisiae) (predicted) // 14p22 // 360908 /// ENSRNOT00000002875 // Cdc7_predicted // cell division cycle 7 (S. cerevisiae) (predicted) // 14p22 // 360908	0.00714048	0.98742213	0.17919688	0.99502798
7039170	NM_012953 // Fosl1 // fos-like antigen 1 // 1q43 // 25445 /// ENSRNOT00000027891 // Fosl1 // fos-like antigen 1 // 1q43 // 25445 /// M19651 // Fosl1 // fos-like antigen 1 // 1q43 // 25445	0.00714236	0.33116814	0.17892625	0.63991721
7146288	NM_001106085 // Dctn6_predicted // dynactin 6 (predicted) // 16q12.3 // 290798 /// ENSRNOT00000017756 // Dctn6_predicted // dynactin 6 (predicted) // 16q12.3 // 290798	0.00714325	0.09994518	0.17863182	0.38880106
7374250	NM_012621 // Pfkfb1 // 6-phosphofructo-2-kinase/fructose-2,6-biphosphatase 1 // Xq22-q31 // 24638 /// ENSRNOT00000033656 // Pfkfb1 // 6-phosphofructo-2-kinase/fructose-2,6-biphosphatase 1 // Xq22-q31 // 24638 /// ENSRNOT00000000178 // Pfkfb1 // 6-phosphofr	0.00717636	0.0000335	0.17914274	0.00348399
7306653	NM_001108711 // Snx6_predicted // sorting nexin 6 (predicted) // 6q23 // 362738 /// ENSRNOT00000007300 // Snx6_predicted // sorting nexin 6 (predicted) // 6q23 // 362738	0.00720524	0.00209927	0.17954645	0.05221934
7026541	NM_001025000 // Iyd // iodotyrosine deiodinase // 1p11 // 308129 /// BC091241 // Iyd // iodotyrosine deiodinase // 1p11 // 308129 /// ENSRNOT00000021895 // Iyd // iodotyrosine deiodinase // 1p11 // 308129	0.00723804	0.0000261	0.18004625	0.00304942
7186443	NM_001108455 // Fanca_predicted // Fanconi anemia, complementation group A (predicted) // 19q12 // 361435 /// ENSRNOT00000022658 // Fanca_predicted // Fanconi anemia, complementation group A (predicted) // 19q12 // 361435	0.00725385	0.1357771	0.1801224	0.4454132
7211752	NM_001107703 // Bcl9_predicted // B-cell CLL/lymphoma 9 (predicted) // 2q34 // 310704 /// ENSRNOT00000023548 // Bcl9_predicted // B-cell CLL/lymphoma 9 (predicted) // 2q34 // 310704	0.00726592	0.39808287	0.18010559	0.68625096
7308737	NM_173118 // Npc2 // Niemann Pick type C2 // 6q31 // 286898 /// ENSRNOT00000016076 // Npc2 // Niemann Pick type C2 // 6q31 // 286898 /// BC058132 // Npc2 // Niemann Pick type C2 // 6q31 // 286898	0.00727383	0.49588084	0.17998589	0.75215248
7127647	NM_001107232 // Osbp2_predicted // oxysterol binding protein 2 (predicted) // 14q21 // 305475 /// ENSRNOT00000026658 // Osbp2_predicted // oxysterol binding protein 2 (predicted) // 14q21 // 305475	0.00730345	0.63463731	0.18040288	0.83233923
7188829	NM_001108543 // Mrps27_predicted // mitochondrial ribosomal protein S27 (predicted) // 2q12 // 361883 /// ENSRNOT00000023286 // Mrps27_predicted // mitochondrial ribosomal protein S27 (predicted) // 2q12 // 361883	0.00730764	0.34299178	0.18019135	0.64735919
7325429	NM_053830 // Nup107 // nucleoporin 107 // 7q22 // 116555 /// ENSRNOT00000009203 // Nup107 // nucleoporin 107 // 7q22 // 116555 /// L31840 // Nup107 // nucleoporin 107 // 7q22 // 116555	0.0073205	0.05209075	0.18019398	0.295816
7173846	BC079332 // RGD1310571 // similar to hypothetical protein // 18p12 // 361301 /// ENSRNOT00000020148 // RGD1310571 // similar to hypothetical protein // 18p12 // 361301	0.00736615	0.17914613	0.18100232	0.50511987
7357682	ENSRNOT00000033629 // Espnl // espin-like // 9q36 // 301606 /// XM_237393 // Espnl // espin-like // 9q36 // 301606 /// XR_008397 // Espnl // espin-like // 9q36 // 301606	0.00742593	0.33873037	0.18215445	0.64508982
7272741	NM_001108656 // Ccne2 // cyclin E2 // 5q13 // 362485 /// ENSRNOT00000010696 // Ccne2 // cyclin E2 // 5q13 // 362485	0.00745223	0.01816572	0.18248277	0.17786795
7349452	BC161815 // LOC300963 // similar to centrosome protein Cep63 // 8q32 // 300963 /// BC098948 // LOC300963 // similar to centrosome protein Cep63 // 8q32 // 300963 /// ENSRNOT00000056531 // LOC300963 // similar to centrosome protein Cep63 // 8q32 // 300963 /	0.00745604	0.33872854	0.18226019	0.6451733
7139285	NM_020077 // Adam2 // a disintegrin and metallopeptidase domain 2 // 15p12 // 56806 /// ENSRNOT00000023105 // Adam2 // a disintegrin and metallopeptidase domain 2 // 15p12 // 56806	0.00747689	0.70696209	0.1824542	0.86752366
7229061	NM_001107735 // Osbpl6_predicted // oxysterol binding protein-like 6 (predicted) // 3q23 // 311129 /// ENSRNOT00000014659 // Osbpl6_predicted // oxysterol binding protein-like 6 (predicted) // 3q23 // 311129	0.00749377	0.56825188	0.18255082	0.79540626
7155072	---	0.00750007	0.45733391	0.18238983	0.7271743
7340213	NM_207599 // Hyal3 // hyaluronoglucosaminidase 3 // 8q32 // 300993 /// ENSRNOT00000021590 // Hyal3 // hyaluronoglucosaminidase 3 // 8q32 // 300993 /// BC097259 // Hyal3 // hyaluronoglucosaminidase 3 // 8q32 // 300993	0.00753898	0.00589489	0.18302105	0.09562446
7178209	ENSRNOT00000036402 // Ccdc79 // coiled-coil domain containing 79 // 19p14 // 307615	0.0075493	0.43354024	0.18295722	0.71218347
7258494	NM_013090 // Vamp1 // vesicle-associated membrane protein 1 // 4q42 // 25624 /// ENSRNOT00000025081 // Vamp1 // vesicle-associated membrane protein 1 // 4q42 // 25624 /// BC092206 // Vamp1 // vesicle-associated membrane protein 1 // 4q42 // 25624 /// ENSRN	0.00759875	0.15159333	0.18384031	0.46867881
7271716	ENSRNOT00000009530 // Rpesp // RPE-spondin // 5q11 // 297757	0.0076385	0.18216819	0.1844861	0.50786392
7065253	NM_133381 // Crebbp // CREB binding protein // --- // 54244 /// ENSRNOT00000007079 // Crebbp // CREB binding protein // --- // 54244 /// AY462245 // Crebbp // CREB binding protein // --- // 54244 /// ENSRNOT00000049944 // Crebbp // CREB binding protein //	0.00764836	0.4006301	0.18440901	0.68854187
7113501	NM_001108349 // Rcsd1_predicted // RCSD domain containing 1 (predicted) // 13q23 // 360872 /// ENSRNOT00000058820 // Rcsd1_predicted // RCSD domain containing 1 (predicted) // 13q23 // 360872 /// ENSRNOT00000004387 // Rcsd1_predicted // RCSD domain contain	0.00765458	0.80403878	0.18424457	0.9132045
7155554	NM_145773 // Mxd3 // Max dimerization protein 3 // 17p14 // 252915 /// ENSRNOT00000021946 // Mxd3 // Max dimerization protein 3 // 17p14 // 252915 /// U45986 // Mxd3 // Max dimerization protein 3 // 17p14 // 252915	0.00767767	0.95927132	0.18448605	0.98164297
7062628	NM_022953 // Slit1 // slit homolog 1 (Drosophila) // 1q54 // 65047 /// AB011530 // Slit1 // slit homolog 1 (Drosophila) // 1q54 // 65047 /// ENSRNOT00000034758 // Slit1 // slit homolog 1 (Drosophila) // 1q54 // 65047	0.00767973	0.02840938	0.18422225	0.22225699
7202663	ENSRNOT00000033952 // Polk // polymerase (DNA directed) kappa // 2q12 // 171525 /// ENSRNOT00000061462 // Polk // polymerase (DNA directed) kappa // 2q12 // 171525 /// ENSRNOT00000061463 // Polk // polymerase (DNA directed) kappa // 2q12 // 171525 /// ENSR	0.00771007	0.14375332	0.18463658	0.45827858
7056707	NM_134418 // Gp2 // glycoprotein 2 (zymogen granule membrane) // 1q35 // 171459 /// ENSRNOT00000021249 // Gp2 // glycoprotein 2 (zymogen granule membrane) // 1q35 // 171459 /// M58716 // Gp2 // glycoprotein 2 (zymogen granule membrane) // 1q35 // 171459	0.00771711	0.00000463	0.18449247	0.00081847
7152707	NM_001008340 // Thap1 // THAP domain containing, apoptosis associated protein 1 // 16q12.4 // 306547 /// ENSRNOT00000019026 // Thap1 // THAP domain containing, apoptosis associated protein 1 // 16q12.4 // 306547 /// BC086347 // Thap1 // THAP domain contain	0.00773614	0.16527727	0.184635	0.48741443
7366174	NM_145094 // Rab31 // RAB31, member RAS oncogene family // 9q37 // 246324 /// BC072698 // Rab31 // RAB31, member RAS oncogene family // 9q37 // 246324	0.00774985	0.00110264	0.18465031	0.03431542
7090803	NM_001108312 // RGD1563888_predicted // similar to DNA segment, Chr 16, ERATO Doi 472, expressed (predicted) // 11q11 // 360692 /// ENSRNOT00000002119 // RGD1563888_predicted // similar to DNA segment, Chr 16, ERATO Doi 472, expressed (predicted) // 11q11	0.00780922	0.51096841	0.18575163	0.76211049
7227639	NM_012736 // Gpd2 // glycerol-3-phosphate dehydrogenase 2, mitochondrial // 3q21-q23 // 25062 /// ENSRNOT00000044419 // Gpd2 // glycerol-3-phosphate dehydrogenase 2, mitochondrial // 3q21-q23 // 25062 /// U08027 // Gpd2 // glycerol-3-phosphate dehydrogenas	0.00784174	0.00090807	0.18621167	0.03033126
7241191	NM_001000293 // Olr459_predicted // olfactory receptor 459 (predicted) // 3q24 // 295729 /// ENSRNOT00000043965 // Olr459_predicted // olfactory receptor 459 (predicted) // 3q24 // 295729	0.00785076	0.79466899	0.18611307	0.90862492
7246959	ENSRNOT00000024714 // Ncoa6 // nuclear receptor coactivator 6 // 3q42 // 116464 /// AF228043 // Ncoa6 // nuclear receptor coactivator 6 // 3q42 // 116464 /// AF176351 // Ncoa6 // nuclear receptor coactivator 6 // 3q42 // 116464	0.0079155	0.44739905	0.1873335	0.72202184
7269193	NM_198745 // Atp6v1e1 // VATPase, H+ transporting, lysosomal V1 subunit E1 // 4q42 // 297566 /// ENSRNOT00000016495 // Atp6v1e1 // VATPase, H+ transporting, lysosomal V1 subunit E1 // 4q42 // 297566 /// BC059155 // Atp6v1e1 // VATPase, H+ transporting, lys	0.00791732	0.09497522	0.18706324	0.37885513
7293056	NM_001107992 // Ptchd2 // patched domain containing 2 // 5q36 // 313705	0.00792623	0.34245213	0.18696111	0.64703211
7265990	NM_001007647 // Rnf181 // ring finger protein 181 // 4q33 // 297337 /// BC079313 // Rnf181 // ring finger protein 181 // 4q33 // 297337 /// ENSRNOT00000016699 // Rnf181 // ring finger protein 181 // 4q33 // 297337	0.00793585	0.00850586	0.18687604	0.11690593
7278112	NM_001025023 // Tmem48 // transmembrane protein 48 // 5q34-q35 // 362557 /// ENSRNOT00000014275 // Tmem48 // transmembrane protein 48 // 5q34-q35 // 362557 /// BC079443 // Tmem48 // transmembrane protein 48 // 5q34-q35 // 362557	0.00795344	0.45854933	0.18697863	0.72804174
7070417	XM_001081047 // LOC688074 // similar to schlafen 1 // --- // 688074	0.00799681	0.05964828	0.18768593	0.31376417
7200265	NM_001009708 // Lmo4 // LIM domain only 4 // 2q44 // 362051 /// ENSRNOT00000012491 // Lmo4 // LIM domain only 4 // 2q44 // 362051 /// BC087700 // Lmo4 // LIM domain only 4 // 2q44 // 362051	0.00801329	0.2034155	0.18776082	0.52861093
7381183	NM_031816 // Rbbp7 // retinoblastoma binding protein 7 // Xq21 // 83712 /// ENSRNOT00000044261 // Rbbp7 // retinoblastoma binding protein 7 // Xq21 // 83712 /// AF090306 // Rbbp7 // retinoblastoma binding protein 7 // Xq21 // 83712	0.00806975	0.11230686	0.18877069	0.41023362
7065108	NM_001105762 // RGD1565166_predicted // similar to MGC45438 protein (predicted) // 10q12 // 287059 /// ENSRNOT00000032495 // RGD1565166_predicted // similar to MGC45438 protein (predicted) // 10q12 // 287059	0.00812033	0.72007663	0.18963991	0.87375152
7176846	---	0.00813738	0.94224735	0.18972449	0.97559818
7340676	NM_001108189 // Setd2 // SET domain containing 2 // 8q32 // 316013	0.00814881	0.74213813	0.18967798	0.88501601
7044750	---	0.0081724	0.0411698	0.18991421	0.26646271
7309935	NM_001011984 // Asb2 // ankyrin repeat and SOCS box-containing protein 2 // 6q32 // 299266 /// ENSRNOT00000012045 // Asb2 // ankyrin repeat and SOCS box-containing protein 2 // 6q32 // 299266 /// BC085882 // Asb2 // ankyrin repeat and SOCS box-containing p	0.00822455	0.46897193	0.19081226	0.73468283
7298690	ENSRNOT00000059271 // RGD1310474_predicted // similar to KIAA0423 (predicted) // 6q24 // 314169	0.00824567	0.25361488	0.19098864	0.57628251
7232029	NM_001107768 // Sema6d_predicted // sema domain, transmembrane domain (TM), and cytoplasmic domain, (semaphorin) 6D (predicted) // 3q35 // 311384 /// ENSRNOT00000043447 // Sema6d_predicted // sema domain, transmembrane domain (TM), and cytoplasmic domain,	0.00829718	0.65447215	0.1918672	0.84063973
7278260	ENSRNOT00000010700 // Txndc12 // thioredoxin domain containing 12 (endoplasmic reticulum) // 5q35 // 298370 /// BC100255 // Txndc12 // thioredoxin domain containing 12 (endoplasmic reticulum) // 5q35 // 298370	0.00830092	0.00064799	0.19164003	0.02508343
7353882	NM_001113335 // Slc9a2 // solute carrier family 9 (sodium/hydrogen exchanger), member 2 // 9q21 // 24783 /// NM_012653 // Slc9a2 // solute carrier family 9 (sodium/hydrogen exchanger), member 2 // 9q21 // 24783 /// ENSRNOT00000021270 // Slc9a2 // solute ca	0.00830827	0.79614864	0.19149681	0.90899266
7201303	ENSRNOT00000012667 // Depdc1a_predicted // DEP domain containing 1a (predicted) // 2q45 // 295538	0.00830937	0.08759181	0.19121024	0.36658314
7374777	NM_012521 // S100g // S100 calcium binding protein G // Xq21 // 24249 /// ENSRNOT00000005622 // S100g // S100 calcium binding protein G // Xq21 // 24249 /// J02954 // S100g // S100 calcium binding protein G // Xq21 // 24249	0.00832717	0.00014501	0.19130827	0.0101428
7095183	NM_181473 // Klhl24 // kelch-like 24 (Drosophila) // 11q23 // 303803 /// ENSRNOT00000052120 // Klhl24 // kelch-like 24 (Drosophila) // 11q23 // 303803 /// BC092204 // Klhl24 // kelch-like 24 (Drosophila) // 11q23 // 303803	0.00835411	0.11004822	0.19161562	0.40639605
7351568	ENSRNOT00000061800 // Tbc1d5 // TBC1 domain family, member 5 // 9q11 // 501088 /// ENSRNOT00000014171 // Tbc1d5 // TBC1 domain family, member 5 // 9q11 // 501088	0.00838797	0.5743607	0.19208044	0.79857728
7087507	ENSRNOT00000039254 // RGD1310935_predicted // similar to Dermal papilla derived protein 7 (predicted) // 11q12 // 360707	0.00840829	0.02838486	0.19223419	0.22218819
7041339	NM_001106375 // Papss2_predicted // 3'-phosphoadenosine 5'-phosphosulfate synthase 2 (predicted) // 1q52 // 294103 /// ENSRNOT00000054759 // Papss2_predicted // 3'-phosphoadenosine 5'-phosphosulfate synthase 2 (predicted) // 1q52 // 294103	0.00843553	0.01038682	0.1925454	0.12952814
7185555	NM_001008893 // Ldhd // lactate dehydrogenase D // 19q12 // 307858 /// ENSRNOT00000044844 // Ldhd // lactate dehydrogenase D // 19q12 // 307858	0.00844559	0.01117225	0.1924641	0.1356123
7102113	NM_001107140 // Kntc1_predicted // kinetochore associated 1 (predicted) // 12q15-q16 // 304477	0.00844756	0.95165227	0.19219899	0.97952174
7290413	NM_031697 // St3gal3 // ST3 beta-galactoside alpha-2,3-sialyltransferase 3 // 5q36 // 64445 /// ENSRNOT00000056842 // St3gal3 // ST3 beta-galactoside alpha-2,3-sialyltransferase 3 // 5q36 // 64445 /// M97754 // St3gal3 // ST3 beta-galactoside alpha-2,3-sia	0.00846937	0.91121285	0.19238542	0.96114419
7189115	NM_020092 // Sfrs12 // splicing factor, arginine/serine-rich 12 // 2q13 // 56763 /// ENSRNOT00000040533 // Sfrs12 // splicing factor, arginine/serine-rich 12 // 2q13 // 56763 /// AF234765 // Sfrs12 // splicing factor, arginine/serine-rich 12 // 2q13 // 567	0.00847587	0.51138905	0.19222402	0.76257688
7281577	ENSRNOT00000045063 // Clstn1 // calsyntenin 1 // 5q36 // 313717 /// ENSRNOT00000041041 // Clstn1 // calsyntenin 1 // 5q36 // 313717	0.00848004	0.26518123	0.19201039	0.585612
7202219	NM_053721 // Rasgrf2 // RAS protein-specific guanine nucleotide-releasing factor 2 // --- // 114513 /// ENSRNOT00000019087 // Rasgrf2 // RAS protein-specific guanine nucleotide-releasing factor 2 // --- // 114513	0.00848331	0.4548656	0.1917771	0.72660216
7376378	ENSRNOT00000048695 // P2ry10_predicted // purinergic receptor P2Y, G-protein coupled 10 (predicted) // Xq31 // 317219	0.00849024	0.60752811	0.19162716	0.81726789
7214067	NM_012842 // Egf // epidermal growth factor // 2q42-q43 // 25313 /// ENSRNOT00000046113 // Egf // epidermal growth factor // 2q42-q43 // 25313 /// BC062030 // Egf // epidermal growth factor // 2q42-q43 // 25313	0.00850554	0.00116258	0.19166631	0.03547752
7280374	---	0.00853907	0.49906042	0.19211548	0.7539804
7285757	NM_134467 // Rnf38 // ring finger protein 38 // 5q22 // 171501 /// ENSRNOT00000060203 // Rnf38 // ring finger protein 38 // 5q22 // 171501 /// ENSRNOT00000060201 // Rnf38 // ring finger protein 38 // 5q22 // 171501 /// BC083548 // Rnf38 // ring finger prot	0.00854879	0.2411136	0.19202839	0.56702631
7051039	NM_130752 // Fgf21 // fibroblast growth factor 21 // 1q22 // 170580 /// ENSRNOT00000028490 // Fgf21 // fibroblast growth factor 21 // 1q22 // 170580 /// AB078901 // Fgf21 // fibroblast growth factor 21 // 1q22 // 170580	0.00863893	0.05713175	0.19374515	0.30786213
7299449	ENSRNOT00000039145 // Syne2 // synaptic nuclear envelope 2 // 6q24 // 299151 /// ENSRNOT00000058757 // Syne2 // synaptic nuclear envelope 2 // 6q24 // 299151	0.00866549	0.04420254	0.19403282	0.27524799
7157219	---	0.00868181	0.28216758	0.19409065	0.60177294
7044760	NM_001029902 // Ptprk // protein tyrosine phosphatase, receptor type, K, extracellular region // 1p12 // 360302 /// AB297790 // Ptprk // protein tyrosine phosphatase, receptor type, K, extracellular region // 1p12 // 360302	0.00869504	0.01467122	0.19407934	0.15763473
7086966	ENSRNOT00000002302 // Dopey2_predicted // dopey family member 2 (predicted) // 11q11 // 304077	0.00869742	0.34281308	0.19382626	0.64728131
7322513	NM_001000711 // Olr1079 // olfactory receptor 1079 // 7q11 // 404960 /// ENSRNOT00000051850 // Olr1079 // olfactory receptor 1079 // 7q11 // 404960	0.00869917	0.06205275	0.19355996	0.32044711
7383120	NM_001106934 // Pof1b_predicted // premature ovarian failure 1B (predicted) // Xq32 // 302328 /// ENSRNOT00000006415 // Pof1b_predicted // premature ovarian failure 1B (predicted) // Xq32 // 302328	0.00873976	0.05496538	0.19415734	0.30253442
7078668	---	0.0088008	0.02162273	0.19520644	0.19323691
7101690	NM_053439 // Ran // RAN, member RAS oncogene family // 12q14 // 84509 /// ENSRNOT00000001247 // Ran // RAN, member RAS oncogene family // 12q14 // 84509 /// BC059123 // Ran // RAN, member RAS oncogene family // 12q14 // 84509 /// AF507943 // Rasl2-9 // RAS	0.0088069	0.21763663	0.19503556	0.54146645
7207420	NM_001037183 // Mrpl47 // mitochondrial ribosomal protein L47 // 2q25 // 294963 /// ENSRNOT00000015864 // Mrpl47 // mitochondrial ribosomal protein L47 // 2q25 // 294963 /// BC105820 // Mrpl47 // mitochondrial ribosomal protein L47 // 2q25 // 294963	0.00882691	0.14208258	0.19517279	0.45541851
7068974	NM_053749 // Aurkb // aurora kinase B // 10q24 // 114592 /// ENSRNOT00000008492 // Aurkb // aurora kinase B // 10q24 // 114592 /// D89731 // Aurkb // aurora kinase B // 10q24 // 114592	0.00883444	0.55086073	0.19503407	0.78593469
7362258	ENSRNOT00000015509 // Ankrd44 // ankyrin repeat domain 44 // 9q31 // 301415	0.00885011	0.50818085	0.1950752	0.76003887
7233348	BC087676 // RGD1307465 // similar to RIKEN cDNA 8430406I07 // 3q41 // 296200 /// ENSRNOT00000038865 // RGD1307465 // similar to RIKEN cDNA 8430406I07 // 3q41 // 296200	0.00885083	0.1389778	0.19478719	0.45119884
7282950	---	0.00890559	0.72700241	0.19568753	0.8773332
7296550	NM_001014076 // Nol10 // nucleolar protein 10 // 6q16 // 313981 /// ENSRNOT00000007169 // Nol10 // nucleolar protein 10 // 6q16 // 313981 /// BC081954 // Nol10 // nucleolar protein 10 // 6q16 // 313981	0.00892394	0.22041664	0.19578626	0.54369181
7212285	NM_001100986 // Hipk1_predicted // homeodomain interacting protein kinase 1 (predicted) // 2q34 // 365895 /// ENSRNOT00000056075 // Hipk1_predicted // homeodomain interacting protein kinase 1 (predicted) // 2q34 // 365895 /// EF460311 // Hipk1_predicted //	0.00894997	0.58711081	0.19605291	0.80513332
7034756	ENSRNOT00000000474 // Numa1 // nuclear mitotic apparatus protein 1 // 1q32 // 308870 /// ENSRNOT00000055249 // Numa1 // nuclear mitotic apparatus protein 1 // 1q32 // 308870 /// BC098753 // Numa1 // nuclear mitotic apparatus protein 1 // 1q32 // 308870	0.00895949	0.05492663	0.19595764	0.30255686
7117377	NM_173323 // LOC286989 // UDP-glucuronosyltransferase // 14p21 // 286989 /// ENSRNOT00000002716 // LOC286989 // UDP-glucuronosyltransferase // 14p21 // 286989 /// U27518 // LOC286989 // UDP-glucuronosyltransferase // 14p21 // 286989	0.00897868	0.00097965	0.19607383	0.03204045
7280452	NM_022505 // Rhd // Rh blood group, D antigen // 5q36 // 60414 /// ENSRNOT00000023187 // Rhd // Rh blood group, D antigen // 5q36 // 60414 /// BC127471 // Rhd // Rh blood group, D antigen // 5q36 // 60414	0.00900939	0.24526784	0.19644085	0.56921638
7204548	NM_017094 // Ghr // growth hormone receptor // 2q16 // 25235 /// ENSRNOT00000046951 // Ghr // growth hormone receptor // 2q16 // 25235 /// J04811 // Ghr // growth hormone receptor // 2q16 // 25235 /// ENSRNOT00000045552 // Ghr // growth hormone receptor //	0.00901882	0.01847463	0.19634346	0.17866396
7357164	NM_019145 // Chrng // cholinergic receptor, nicotinic, gamma polypeptide // 9q35 // 25753 /// ENSRNOT00000026529 // Chrng // cholinergic receptor, nicotinic, gamma polypeptide // 9q35 // 25753	0.00903397	0.58175357	0.19637071	0.80191182
7367386	ENSRNOT00000030910 // LOC687577 // similar to vomeronasal 2, receptor, 1 // --- // 687577	0.00903425	0.28957213	0.19607514	0.60756825
7088026	ENSRNOT00000048964 // LOC685767 // similar to OX-2 membrane glycoprotein precursor (MRC OX-2 antigen) (CD200 antigen) // 11q21 // 685767 /// ENSRNOT00000042357 // LOC683588 // similar to OX-2 membrane glycoprotein precursor (MRC OX-2 antigen) (CD200 antige	0.00905825	0.40062533	0.1962945	0.68861743
7094603	NM_131905 // Cldn16 // claudin 16 // 11q22 // 155268 /// AF333099 // Cldn16 // claudin 16 // 11q22 // 155268	0.00912522	0.87868024	0.19744293	0.9467607
7234144	NM_001106531 // Bpil1_predicted // bactericidal/permeability-increasing protein-like 1 (predicted) // 3q41 // 296290 /// ENSRNOT00000016431 // Bpil1_predicted // bactericidal/permeability-increasing protein-like 1 (predicted) // 3q41 // 296290	0.00914373	0.64282602	0.19754092	0.83632494
7357366	ENSRNOT00000051438 // RGD1565687_predicted // similar to hypothetical protein FLJ40243 (predicted) // 9q35 // 301596 /// XM_001065629 // RGD1565687_predicted // similar to hypothetical protein FLJ40243 (predicted) // 9q35 // 301596 /// ENSRNOT00000056764 /	0.00921254	0.44373719	0.19872363	0.71882169
7266583	NM_138531 // Stambp // Stam binding protein // 4q34 // 171565 /// ENSRNOT00000014708 // Stambp // Stam binding protein // 4q34 // 171565 /// ENSRNOT00000016548 // Stambp // Stam binding protein // 4q34 // 171565 /// BC061711 // Stambp // Stam binding prote	0.00922516	0.02138992	0.19869251	0.19249566
7115615	NM_017080 // Hsd11b1 // hydroxysteroid 11-beta dehydrogenase 1 // 13q27 // 25116 /// ENSRNOT00000007870 // Hsd11b1 // hydroxysteroid 11-beta dehydrogenase 1 // 13q27 // 25116 /// BC078865 // Hsd11b1 // hydroxysteroid 11-beta dehydrogenase 1 // 13q27 // 251	0.00935577	0.43069166	0.2011989	0.71056077
7110775	NM_053799 // Dars // aspartyl-tRNA synthetase // 13q12 // 116483 /// ENSRNOT00000005127 // Dars // aspartyl-tRNA synthetase // 13q12 // 116483 /// BC072534 // Dars // aspartyl-tRNA synthetase // 13q12 // 116483	0.00936451	0.14979521	0.20108079	0.46546218
7356120	NM_178847 // Cyp27a1 // cytochrome P450, family 27, subfamily a, polypeptide 1 // 9q33 // 301517 /// ENSRNOT00000023152 // Cyp27a1 // cytochrome P450, family 27, subfamily a, polypeptide 1 // 9q33 // 301517 /// M38566 // Cyp27a1 // cytochrome P450, family	0.00937384	0.0000365	0.2009757	0.00360699
7334936	NM_001000964 // Olr1228_predicted // olfactory receptor 1228 (predicted) // 8q22 // 405316 /// ENSRNOT00000045608 // Olr1228_predicted // olfactory receptor 1228 (predicted) // 8q22 // 405316	0.0093881	0.19039942	0.20097646	0.51733719
7359551	NM_001106889 // Ptk7_predicted // PTK7 protein tyrosine kinase 7 (predicted) // 9q12 // 301242	0.00938843	0.1321661	0.20067947	0.44000349
7127540	ENSRNOT00000057769 // RGD1560636_predicted // similar to novel protein (predicted) // 14q21 // 305467	0.0093984	0.44580479	0.20058911	0.72051886
7159028	NM_030864 // Mtr // 5-methyltetrahydrofolate-homocysteine methyltransferase // 17q12.1 // 81522 /// ENSRNOT00000023974 // Mtr // 5-methyltetrahydrofolate-homocysteine methyltransferase // 17q12.1 // 81522 /// AF034214 // Mtr // 5-methyltetrahydrofolate-hom	0.00943786	0.01134572	0.20112749	0.13619684
7337236	XR_009072 // RGD1562639_predicted // similar to c-myc promoter binding protein (predicted) // 8q24 // 315756	0.0094647	0.38399823	0.2013957	0.67666638
7152889	ENSRNOT00000031116 // Zmat4 // zinc finger, matrin type 4 // 16q12.5 // 684961 /// XM_001061680 // Zmat4 // zinc finger, matrin type 4 // 16q12.5 // 684961 /// ENSRNOT00000031827 // Zmat4 // zinc finger, matrin type 4 // 16q12.5 // 684961 /// ENSRNOT000000	0.00948389	0.05691237	0.20150057	0.30726591
7251761	NM_053967 // Spam1 // sperm adhesion molecule 1 // 4q22 // 117037 /// ENSRNOT00000009537 // Spam1 // sperm adhesion molecule 1 // 4q22 // 117037 /// BC081748 // Spam1 // sperm adhesion molecule 1 // 4q22 // 117037	0.00950122	0.31136692	0.20156567	0.62659211
7364346	ENSRNOT00000038528 // RGD1561963_predicted // similar to Dedicator of cytokinesis protein 10 (Protein zizimin 3) (predicted) // 9q34 // 301556	0.00950342	0.9892059	0.20131008	0.99590211
7138048	ENSRNOT00000018982 // Acin1 // apoptotic chromatin condensation inducer 1 // 15p13 // 305884 /// ENSRNOT00000046144 // Acin1 // apoptotic chromatin condensation inducer 1 // 15p13 // 305884 /// ENSRNOT00000018289 // Acin1 // apoptotic chromatin condensatio	0.00955798	0.37771734	0.20216272	0.6719678
7225659	NM_053573 // Olfm1 // olfactomedin 1 // 3p12 // 93667 /// ENSRNOT00000013443 // Olfm1 // olfactomedin 1 // 3p12 // 93667 /// U03416 // Olfm1 // olfactomedin 1 // 3p12 // 93667 /// ENSRNOT00000044951 // Olfm1 // olfactomedin 1 // 3p12 // 93667	0.00958101	0.11014353	0.20234692	0.40621716
7346363	ENSRNOT00000009312 // Neo1 // neogenin // 8q24 // 81735 /// U68726 // Neo1 // neogenin // 8q24 // 81735	0.00962745	0.12824707	0.20302424	0.43442888
7054661	NM_012703 // Thrsp // thyroid hormone responsive protein // 1q32 // 25357 /// ENSRNOT00000016540 // Thrsp // thyroid hormone responsive protein // 1q32 // 25357 /// BC089061 // Thrsp // thyroid hormone responsive protein // 1q32 // 25357	0.00964973	0.00239834	0.20319081	0.05676071
7036197	NM_144748 // Acsm2a // acyl-CoA synthetase medium-chain family member 2A // 1q35 // 246263 /// ENSRNOT00000020587 // Acsm2a // acyl-CoA synthetase medium-chain family member 2A // 1q35 // 246263 /// AF062389 // Acsm2a // acyl-CoA synthetase medium-chain fa	0.00965792	0.00972329	0.20306064	0.12534705
7280055	NM_001108685 // RGD1561347_predicted // similar to Sfrs4 protein (predicted) // 5q36 // 362612 /// ENSRNOT00000013301 // RGD1561347_predicted // similar to Sfrs4 protein (predicted) // 5q36 // 362612 /// ENSRNOT00000047917 // Tmem200b // transmembrane prot	0.00966203	0.30039703	0.2028452	0.61726435
7299074	NM_001108029 // Arid4a_predicted // AT rich interactive domain 4A (Rbp1 like) (predicted) // 6q24 // 314205 /// ENSRNOT00000058982 // Arid4a_predicted // AT rich interactive domain 4A (Rbp1 like) (predicted) // 6q24 // 314205	0.00968297	0.19876047	0.20298321	0.523641
7256312	---	0.00975498	0.00149556	0.2041898	0.04243126
7296860	NM_001108017 // Cmpk2 // cytidine monophosphate (UMP-CMP) kinase 2, mitochondrial // 6q16 // 314004 /// ENSRNOT00000052003 // Cmpk2 // cytidine monophosphate (UMP-CMP) kinase 2, mitochondrial // 6q16 // 314004	0.00980678	0.00304666	0.20497041	0.0656193
7194540	ENSRNOT00000019553 // Sgef // Src homology 3 domain-containing guanine nucleotide exchange factor // 2q31 // 310460	0.00982813	0.20697157	0.20511322	0.53159449
7191942	---	0.00982894	0.7759473	0.20482757	0.90040731
7047218	NM_172323 // Has1 // hyaluronan synthase 1 // 1q12 // 282821 /// ENSRNOT00000014824 // Has1 // hyaluronan synthase 1 // 1q12 // 282821 /// AB097568 // Has1 // hyaluronan synthase 1 // 1q12 // 282821	0.00983395	0.6416186	0.20463016	0.83560044
7041002	NM_001011941 // Cdc37l1 // cell division cycle 37 homolog (S. cerevisiae)-like 1 // 1q52 // 293886 /// ENSRNOT00000016000 // Cdc37l1 // cell division cycle 37 homolog (S. cerevisiae)-like 1 // 1q52 // 293886 /// BC083761 // Cdc37l1 // cell division cycle 3	0.00983899	0.11367451	0.20443396	0.41213938
7100392	BC076392 // LOC498145 // similar to RIKEN cDNA 2810453I06 // 12p11 // 498145	0.00984967	0.52737177	0.20435534	0.77278944
7092965	ENSRNOT00000048637 // Morc1 // microrchidia 1 // 11q21 // 360712	0.00985529	0.00414727	0.20417213	0.07865339
7269635	ENSRNOT00000025889 // Ncapd2 // non-SMC condensin I complex, subunit D2 // 4q42 // 362438	0.00985845	0.81845715	0.20393857	0.92055255
7134776	ENSRNOT00000012928 // RGD1564125_predicted // similar to Cln5 protein (predicted) // 2q21 // 310166	0.00993215	0.01233028	0.20516279	0.14268184
7317437	---	0.00995768	0.00624893	0.20538987	0.09842936
7320337	ENSRNOT00000006970 // Arid2_predicted // AT rich interactive domain 2 (Arid-rfx like) (predicted) // 7q35 // 366980	0.00997276	0.56481339	0.20540106	0.79342299
7097520	NM_001109488 // Ccl26 // chemokine (C-C motif) ligand 26 // 12q12 // 685958 /// ENSRNOT00000001963 // Ccl26 // chemokine (C-C motif) ligand 26 // 12q12 // 685958 /// ENSRNOT00000001963 // LOC687177 // similar to eotaxin 3-like // --- // 687177	0.0099755	0.11300268	0.20515843	0.41139265
7247856	NM_019161 // Cdh22 // cadherin 22 // 3q42 // 29182 /// D83348 // Cdh22 // cadherin 22 // 3q42 // 29182	0.00998513	0.07635304	0.205058	0.347549
7074917	NM_001038596 // Dnaja3 // DnaJ (Hsp40) homolog, subfamily A, member 3 // 10q12 // 360481 /// NM_001038595 // Dnaja3 // DnaJ (Hsp40) homolog, subfamily A, member 3 // 10q12 // 360481 /// ENSRNOT00000005479 // Dnaja3 // DnaJ (Hsp40) homolog, subfamily A, mem	0.00998857	0.27749349	0.20483092	0.59684968
7131119	NM_001107259 // Peli2 // pellino 2 // 15p14 // 305835 /// ENSRNOT00000016629 // Peli2 // pellino 2 // 15p14 // 305835	0.00999951	0.45468641	0.20475808	0.72664453
7040254	BC082069 // LOC499331 // similar to hypothetical protein D030056L22 // 1q43 // 499331 /// ENSRNOT00000017133 // LOC499331 // similar to hypothetical protein D030056L22 // 1q43 // 499331	0.01000042	0.01648845	0.20448037	0.16893786
7133697	---	0.01008942	0.14965467	0.20600205	0.46563991
7218216	---	0.01014198	0.11964089	0.20677639	0.42008105
7263220	NM_022857 // N5 // DNA binding protein N5 // 4q22 // 64825 /// L31882 // N5 // DNA binding protein N5 // 4q22 // 64825	0.01015099	0.7168277	0.20666187	0.87258194
7258248	NM_001005896 // Clec4b2 // C-type lectin domain family 4, member b2 // 4q42 // 450222 /// ENSRNOT00000038297 // Clec4b2 // C-type lectin domain family 4, member b2 // 4q42 // 450222 /// AY365132 // Clec4b2 // C-type lectin domain family 4, member b2 // 4q4	0.01015169	0.44138128	0.20637875	0.71747309
7295688	NM_001108011 // Asxl2_predicted // additional sex combs like 2 (Drosophila) (predicted) // 6q14 // 313922	0.01016061	0.65426668	0.2062633	0.84060507
7341807	NM_053958 // Ccr3 // chemokine (C-C motif) receptor 3 // 8q32 // 117027 /// ENSRNOT00000008809 // Ccr3 // chemokine (C-C motif) receptor 3 // 8q32 // 117027	0.01016595	0.42110564	0.20607562	0.70336938
7235076	---	0.01029276	0.56753181	0.20834729	0.79487083
7326142	NM_001008378 // Tspan31 // tetraspanin 31 // 7q22 // 362890 /// ENSRNOT00000031272 // Tspan31 // tetraspanin 31 // 7q22 // 362890 /// BC086452 // Tspan31 // tetraspanin 31 // 7q22 // 362890	0.01033827	0.60242002	0.20896912	0.81458441
7227256	ENSRNOT00000034632 // LOC311026 // similar to mKIAA1461 protein // 3q12 // 311026 /// BC097988 // LOC311026 // similar to mKIAA1461 protein // 3q12 // 311026	0.01033949	0.77772693	0.20869522	0.90106632
7334869	NM_001000818 // Olr1201_predicted // olfactory receptor 1201 (predicted) // 8q21 // 405106 /// ENSRNOT00000042512 // Olr1201_predicted // olfactory receptor 1201 (predicted) // 8q21 // 405106	0.01035575	0.21828955	0.20872524	0.54175532
7216256	NM_001000887 // Olr1705_predicted // olfactory receptor 1705 (predicted) // 20p12 // 405188 /// NM_001000271 // Olr1704_predicted // olfactory receptor 1704 (predicted) // 20p12 // 294155 /// NM_001000886 // Olr1710_predicted // olfactory receptor 1710 (pr	0.0103648	0.27972808	0.20861006	0.59919315
7334334	NM_001034942 // Zbtb44 // zinc finger and BTB domain containing 44 // 8q13 // 363035 /// ENSRNOT00000007539 // Zbtb44 // zinc finger and BTB domain containing 44 // 8q13 // 363035 /// BC104680 // Zbtb44 // zinc finger and BTB domain containing 44 // 8q13 /	0.01038761	0.26989013	0.20877175	0.58937831
7156711	NM_001106106 // Eef1e1_predicted // eukaryotic translation elongation factor 1 epsilon 1 (predicted) // 17p12 // 291057 /// ENSRNOT00000022065 // Eef1e1_predicted // eukaryotic translation elongation factor 1 epsilon 1 (predicted) // 17p12 // 291057	0.01038873	0.48003277	0.20849768	0.7414061
7227551	NM_031610 // Kcnj3 // potassium inwardly-rectifying channel, subfamily J, member 3 // --- // 50599 /// ENSRNOT00000007335 // Kcnj3 // potassium inwardly-rectifying channel, subfamily J, member 3 // --- // 50599 /// U09243 // Kcnj3 // potassium inwardly-rec	0.0105159	0.67661166	0.21075057	0.85279627
7384073	ENSRNOT00000044435 // Suhw3_predicted // suppressor of hairy wing homolog 3 (Drosophila) (predicted) // Xq35 // 302812	0.01053459	0.2714449	0.21082609	0.59131129
7322058	NM_172075 // Thop1 // thimet oligopeptidase 1 // 7q11 // 64517 /// ENSRNOT00000027045 // Thop1 // thimet oligopeptidase 1 // 7q11 // 64517 /// BC081706 // Thop1 // thimet oligopeptidase 1 // 7q11 // 64517	0.01059276	0.59023585	0.21169039	0.80706884
7089449	NM_001012016 // Tbccd1 // TBCC domain containing 1 // 11q23 // 303830 /// ENSRNOT00000038826 // Tbccd1 // TBCC domain containing 1 // 11q23 // 303830 /// BC089823 // Tbccd1 // TBCC domain containing 1 // 11q23 // 303830 /// ENSRNOT00000058406 // Tbccd1 //	0.01060998	0.06437539	0.21173504	0.32565696
7262114	NM_030844 // Ica1 // islet cell autoantigen 1 // 4q21 // 81024 /// ENSRNOT00000039945 // Ica1 // islet cell autoantigen 1 // 4q21 // 81024 /// ENSRNOT00000011651 // Ica1 // islet cell autoantigen 1 // 4q21 // 81024 /// BC078812 // Ica1 // islet cell autoan	0.01065616	0.03531884	0.21235668	0.24703955
7242044	NM_032066 // Hsd17b12 // hydroxysteroid (17-beta) dehydrogenase 12 // 3q31 // 84013 /// BC061543 // Hsd17b12 // hydroxysteroid (17-beta) dehydrogenase 12 // 3q31 // 84013 /// ENSRNOT00000012806 // Hsd17b12 // hydroxysteroid (17-beta) dehydrogenase 12 // 3q	0.01068597	0.95345465	0.2126508	0.98044838
7164849	ENSRNOT00000059330 // Hist1h2ai_predicted // histone cluster 1, H2ai (predicted) // 17p11 // 291159 /// ENSRNOT00000059330 // LOC679994 // similar to histone 1, H2ai (predicted) // 17p11 // 679994 /// ENSRNOT00000059330 // LOC680511 // similar to histone 1	0.01069303	0.26991158	0.21249201	0.58933406
7199762	NM_001106475 // Adh6a_predicted // alcohol dehydrogenase 6A (class V) (predicted) // 2q44 // 295498 /// ENSRNOT00000016556 // Adh6a_predicted // alcohol dehydrogenase 6A (class V) (predicted) // 2q44 // 295498	0.01078269	0.2441388	0.21397279	0.56865102
7055200	NM_001001021 // Olr51_predicted // olfactory receptor 51 (predicted) // 1q32 // 405904 /// ENSRNOT00000020678 // Olr51_predicted // olfactory receptor 51 (predicted) // 1q32 // 405904	0.01079673	0.40134398	0.21395091	0.68842893
7143170	NM_019369 // Itih4 // inter alpha-trypsin inhibitor, heavy chain 4 // 16p16 // 54404 /// ENSRNOT00000061294 // Itih4 // inter alpha-trypsin inhibitor, heavy chain 4 // 16p16 // 54404 /// BC089806 // Itih4 // inter alpha-trypsin inhibitor, heavy chain 4 //	0.01085852	0.06633292	0.21487399	0.32907929
7180538	NM_139040 // RGD621098 // similar to RIKEN cDNA D230025D16Rik // 19q11 // 207123 /// ENSRNOT00000020003 // RGD621098 // similar to RIKEN cDNA D230025D16Rik // 19q11 // 207123 /// U92010 // RGD621098 // similar to RIKEN cDNA D230025D16Rik // 19q11 // 207123	0.01088186	0.03279711	0.21503469	0.23666515
7051393	ENSRNOT00000035512 // E2f8 // E2F transcription factor 8 // 1q22 // 308607 /// ENSRNOT00000056074 // E2f8 // E2F transcription factor 8 // 1q22 // 308607 /// BC099080 // E2f8 // E2F transcription factor 8 // 1q22 // 308607	0.01088595	0.38300633	0.21481507	0.67652162
7357124	NM_022680 // Akp3 // alkaline phosphatase 3, intestine, not Mn requiring // 9q35 // 64621 /// ENSRNOT00000026264 // Akp3 // alkaline phosphatase 3, intestine, not Mn requiring // 9q35 // 64621 /// ENSRNOT00000026294 // Akp3 // alkaline phosphatase 3, intes	0.0109237	0.01094411	0.21525936	0.13411043
7244027	---	0.01093138	0.13616675	0.21511068	0.44627697
7154665	NM_001012051 // Zfp367 // zinc finger protein 367 // 17p14 // 306695 /// ENSRNOT00000036287 // Zfp367 // zinc finger protein 367 // 17p14 // 306695 /// BC085804 // Zfp367 // zinc finger protein 367 // 17p14 // 306695	0.01096995	0.33318665	0.21556944	0.64118689
7239774	NM_031686 // Scn7a // sodium channel, voltage-gated, type VII, alpha // 3q21 // 64155 /// ENSRNOT00000041096 // Scn7a // sodium channel, voltage-gated, type VII, alpha // 3q21 // 64155 /// ENSRNOT00000040299 // Scn7a // sodium channel, voltage-gated, type	0.01097493	0.10225429	0.21536776	0.39323649
7138335	NM_139342 // Ripk3 // receptor-interacting serine-threonine kinase 3 // 15p13 // 246240 /// ENSRNOT00000027759 // Ripk3 // receptor-interacting serine-threonine kinase 3 // 15p13 // 246240 /// AF036537 // Ripk3 // receptor-interacting serine-threonine kina	0.01098199	0.00242084	0.2152074	0.05710192
7154535	NM_001107333 // Pols_predicted // polymerase (DNA directed) sigma (predicted) // 17p14 // 306672 /// ENSRNOT00000023712 // Pols_predicted // polymerase (DNA directed) sigma (predicted) // 17p14 // 306672	0.0109917	0.57944895	0.21509935	0.80053136
7118006	NM_001008763 // RGD1306094 // similar to hypothetical protein MGC38937 // 14p11 // 289587 /// ENSRNOT00000031756 // RGD1306094 // similar to hypothetical protein MGC38937 // 14p11 // 289587	0.01099336	0.95810951	0.21483428	0.98144923
7326050	NM_017302 // Slc16a7 // solute carrier family 16 (monocarboxylic acid transporters), member 7 // 7q22 // 29735 /// ENSRNOT00000010379 // Slc16a7 // solute carrier family 16 (monocarboxylic acid transporters), member 7 // 7q22 // 29735 /// ENSRNOT0000005803	0.01102097	0.03804649	0.21507636	0.25806954
7338059	NM_031770 // Gnb5 // guanine nucleotide binding protein (G protein), beta 5 // 8q24 // 83579 /// BC089221 // Gnb5 // guanine nucleotide binding protein (G protein), beta 5 // 8q24 // 83579	0.0110475	0.15681648	0.21529673	0.47566768
7289719	NM_021653 // Dio1 // deiodinase, iodothyronine, type I // 5q34 // 25430 /// ENSRNOT00000044375 // Dio1 // deiodinase, iodothyronine, type I // 5q34 // 25430 /// X57999 // Dio1 // deiodinase, iodothyronine, type I // 5q34 // 25430	0.0110535	0.0188052	0.21511694	0.17940491
7112785	XM_001055979 // LOC680164 // hypothetical protein LOC680164 // 13q22 // 680164 /// ENSRNOT00000006548 // LOC686251 // hypothetical protein LOC686251 // --- // 686251 /// XM_001073108 // LOC686251 // hypothetical protein LOC686251 // --- // 686251	0.01105516	0.50239679	0.21485331	0.75643268
7280982	NM_001039026 // Rbaf600 // ZUBR1 // 5q36 // 313658 /// ENSRNOT00000039663 // Rbaf600 // ZUBR1 // 5q36 // 313658 /// AY850927 // Rbaf600 // ZUBR1 // 5q36 // 313658 /// NM_001108690 // RGD1310427_predicted // similar to KIAA0090 protein (predicted) // 5q36 /	0.01106432	0.05644032	0.21473596	0.30588618
7074632	NM_001106972 // RGD1309748_predicted // similar to CG4768-PA (predicted) // 10q12 // 302913 /// ENSRNOT00000003439 // RGD1309748_predicted // similar to CG4768-PA (predicted) // 10q12 // 302913	0.01110768	0.02080947	0.21528177	0.18944394
7199044	---	0.01110819	0.4984451	0.21499674	0.75377618
7113747	NM_001012028 // Nuf2 // NUF2, NDC80 kinetochore complex component, homolog (S. cerevisiae) // 13q24 // 304951 /// ENSRNOT00000003650 // Nuf2 // NUF2, NDC80 kinetochore complex component, homolog (S. cerevisiae) // 13q24 // 304951 /// BC078993 // Nuf2 // NU	0.01114365	0.11654474	0.215388	0.41698167
7349643	NM_001108182 // Nek11 // NIMA (never in mitosis gene a)-related expressed kinase 11 // 8q32 // 315978	0.01115412	0.16652463	0.21529585	0.48854371
7046767	---	0.0111778	0.55387461	0.21545858	0.78768942
7097236	NM_001107133 // Gigyf1 // GRB10 interacting GYF protein 1 // 12q12 // 304378 /// ENSRNOT00000001912 // Gigyf1 // GRB10 interacting GYF protein 1 // 12q12 // 304378	0.0111793	0.12264911	0.21519391	0.42535819
7146933	NM_001004107 // Tacc1 // transforming, acidic coiled-coil containing protein 1 // 16q12.4 // 306562 /// ENSRNOT00000035347 // Tacc1 // transforming, acidic coiled-coil containing protein 1 // 16q12.4 // 306562	0.01120016	0.60122136	0.21530212	0.81397629
7220292	NM_031028 // Gabbr1 // gamma-aminobutyric acid (GABA) B receptor 1 // 20p12 // 81657 /// ENSRNOT00000051634 // Mog // myelin oligodendrocyte glycoprotein // 20p12 // 24558 /// ENSRNOT00000051634 // RT1-M3 // RT1 class Ib, locus M3 // 20p12 // 24747 /// ENS	0.01120902	0.04229835	0.21517968	0.26969016
7233425	NM_001107786 // Rin2_predicted // Ras and Rab interactor 2 (predicted) // 3q41 // 311494 /// ENSRNOT00000013957 // Rin2_predicted // Ras and Rab interactor 2 (predicted) // 3q41 // 311494	0.01120935	0.04490886	0.21489404	0.27696084
7070419	NM_053687 // Slfn3 // schlafen 3 // 10q26 // 114247 /// ENSRNOT00000055955 // Slfn3 // schlafen 3 // 10q26 // 114247 /// AF168795 // Slfn3 // schlafen 3 // 10q26 // 114247	0.01123626	0.0124314	0.21511805	0.14338225
7290925	NM_001025050 // Cdca8 // cell division cycle associated 8 // 5q36 // 500545 /// BC079293 // Cdca8 // cell division cycle associated 8 // 5q36 // 500545	0.0112439	0.0461702	0.21497302	0.27913511
7120477	NM_001109090 // Sec14l4 // SEC14-like 4 (S. cerevisiae) // 14q21 // 498399 /// ENSRNOT00000006053 // Sec14l4 // SEC14-like 4 (S. cerevisiae) // 14q21 // 498399	0.01125002	0.000017	0.21479937	0.00224156
7330349	NM_001009695 // Wnt7b // wingless-related MMTV integration site 7B // 7q34 // 315196 /// ENSRNOT00000021196 // Wnt7b // wingless-related MMTV integration site 7B // 7q34 // 315196 /// AB197137 // Wnt7b // wingless-related MMTV integration site 7B // 7q34 /	0.01125144	0.61555534	0.21453657	0.82056622
7036408	ENSRNOT00000044327 // LOC689540 // similar to T03G11.6 // 8q22 // 689540	0.01126474	0.05261667	0.21450069	0.29689334
7311754	NM_001107158 // Baz2a_predicted // bromodomain adjacent to zinc finger domain, 2A (predicted) // 7q11 // 304601	0.01128547	0.26715747	0.2146062	0.58777139
7031253	NM_031523 // Klk1b3 // kallikrein 1-related peptidase b3 // 1q22 // 24594 /// ENSRNOT00000025831 // Klk1b3 // kallikrein 1-related peptidase b3 // 1q22 // 24594 /// BC078784 // Klk1b3 // kallikrein 1-related peptidase b3 // 1q22 // 24594	0.01129428	0.0000317	0.21448506	0.00331654
7087805	NM_001079938 // Bbx_predicted // bobby sox homolog (Drosophila) (predicted) // 11q21 // 303970 /// ENSRNOT00000002700 // Bbx_predicted // bobby sox homolog (Drosophila) (predicted) // 11q21 // 303970 /// BC129113 // Bbx_predicted // bobby sox homolog (Dros	0.01130017	0.5812194	0.21430886	0.8018013
7290251	NM_001035001 // Tmem69 // transmembrane protein 69 // 5q35 // 619582 /// ENSRNOT00000050434 // Tmem69 // transmembrane protein 69 // 5q35 // 619582 /// BC083906 // Tmem69 // transmembrane protein 69 // 5q35 // 619582	0.01133466	0.07600326	0.21467481	0.347075
7350235	NM_139259 // Nradd // neurotrophin receptor associated death domain // 8q32 // 246143 /// ENSRNOT00000028416 // Nradd // neurotrophin receptor associated death domain // 8q32 // 246143 /// AF497263 // Nradd // neurotrophin receptor associated death domain	0.01136666	0.89663525	0.21499269	0.95532459
7097443	---	0.01139798	0.63925957	0.21529687	0.83414282
7374324	ENSRNOT00000004064 // LOC501546 // hypothetical protein LOC501546 // Xq21 // 501546 /// ENSRNOT00000003882 // LOC501546 // hypothetical protein LOC501546 // Xq21 // 501546 /// BC086550 // LOC501546 // hypothetical protein LOC501546 // Xq21 // 501546	0.01140675	0.81894315	0.21517486	0.92095254
7143144	NM_031647 // Sfmbt1 // Scm-like with four mbt domains 1 // 16p16 // 58967 /// ENSRNOT00000022865 // Sfmbt1 // Scm-like with four mbt domains 1 // 16p16 // 58967 /// AB032164 // Sfmbt1 // Scm-like with four mbt domains 1 // 16p16 // 58967	0.01143438	0.96395955	0.21540847	0.98366203
7337522	NM_001106834 // Rora_predicted // RAR-related orphan receptor alpha (predicted) // 8q24 // 300807	0.01146259	0.92721198	0.21565238	0.968906
7364156	NM_001004252 // Farsb // phenylalanyl-tRNA synthetase, beta subunit // 9q33 // 301544 /// ENSRNOT00000019685 // Farsb // phenylalanyl-tRNA synthetase, beta subunit // 9q33 // 301544 /// BC079364 // Farsb // phenylalanyl-tRNA synthetase, beta subunit // 9q3	0.01148885	0.12815328	0.21585899	0.43431943
7292268	NM_013059 // Alpl // alkaline phosphatase, liver/bone/kidney // 5q36 // 25586 /// ENSRNOT00000019004 // Alpl // alkaline phosphatase, liver/bone/kidney // 5q36 // 25586 /// J03572 // Alpl // alkaline phosphatase, liver/bone/kidney // 5q36 // 25586	0.01148955	0.0000364	0.21558546	0.00362629
7036829	NM_001106295 // Tufm_predicted // Tu translation elongation factor, mitochondrial (predicted) // 1q36 // 293481 /// ENSRNOT00000025203 // Tufm_predicted // Tu translation elongation factor, mitochondrial (predicted) // 1q36 // 293481	0.01152011	0.74967231	0.21587219	0.88807915
7121583	ENSRNOT00000009319 // Peli1 // pellino homolog 1 (Drosophila) // 14q22 // 305549 /// ENSRNOT00000009319 // RGD1564594_predicted // similar to pellino protein (predicted) // 1q21 // 499085 /// BC092604 // Peli1 // pellino homolog 1 (Drosophila) // 14q22 //	0.0115655	0.71292263	0.2164357	0.87098001
7329341	ENSRNOT00000019754 // Nfkbil2_predicted // nuclear factor of kappa light polypeptide gene enhancer in B-cells inhibitor-like 2 (predicted) // 7q34 // 366953	0.01157258	0.96975562	0.21628172	0.98693922
7132221	XM_224241 // Zmym2 // zinc finger, MYM-type 2 // 15p12 // 305913 /// XM_001060431 // Zmym2 // zinc finger, MYM-type 2 // 15p12 // 305913 /// ENSRNOT00000011684 // Zmym2 // zinc finger, MYM-type 2 // 15p12 // 305913 /// XR_007814 // LOC364390 // similar to	0.01159254	0.3116805	0.21636856	0.62686602
7385086	NM_022673 // Mecp2 // methyl CpG binding protein 2 // Xq37 // 29386 /// ENSRNOT00000056327 // Mecp2 // methyl CpG binding protein 2 // Xq37 // 29386 /// DQ897369 // Mecp2 // methyl CpG binding protein 2 // Xq37 // 29386	0.01159559	0.07721361	0.21613996	0.34932792
7065110	NM_001108265 // Nagpa_predicted // N-acetylglucosamine-1-phosphodiester alpha-N-acetylglucosaminidase (predicted) // 10q12 // 360476 /// ENSRNOT00000003888 // Nagpa_predicted // N-acetylglucosamine-1-phosphodiester alpha-N-acetylglucosaminidase (predicted)	0.01160527	0.41066454	0.21603539	0.6951335
7315915	---	0.01163005	0.56248036	0.21621181	0.79250947
7180975	NM_001107428 // Zfp612_predicted // zinc finger protein 612 (predicted) // 19q12 // 307839 /// ENSRNOT00000022757 // Zfp612_predicted // zinc finger protein 612 (predicted) // 19q12 // 307839	0.01163633	0.74843882	0.21604429	0.8874364
7345920	NM_052806 // Chrnb4 // cholinergic receptor, nicotinic, beta polypeptide 4 // 8q24 // 25103 /// ENSRNOT00000019458 // Chrnb4 // cholinergic receptor, nicotinic, beta polypeptide 4 // 8q24 // 25103 /// U42976 // Chrnb4 // cholinergic receptor, nicotinic, be	0.01165865	0.27030695	0.21617463	0.58983273
7179618	NM_001107417 // Neto2_predicted // neuropilin (NRP) and tolloid (TLL)-like 2 (predicted) // 19q11 // 307757	0.01167058	0.3555074	0.21611222	0.65616774
7384938	NM_031551 // Idh3g // isocitrate dehydrogenase 3 (NAD), gamma // Xq37.1-q37.2 // 25179 /// ENSRNOT00000056382 // Idh3g // isocitrate dehydrogenase 3 (NAD), gamma // Xq37.1-q37.2 // 25179 /// BC083688 // Idh3g // isocitrate dehydrogenase 3 (NAD), gamma // X	0.01169718	0.49938996	0.21632128	0.7541557
7115226	ENSRNOT00000003389 // Spata17 // spermatogenesis associated 17 // 13q26 // 498305	0.01171622	0.121691	0.21639016	0.42369939
7199859	NM_001004090 // Tspan5 // tetraspanin 5 // 2q44 // 362048 /// ENSRNOT00000021381 // Tspan5 // tetraspanin 5 // 2q44 // 362048 /// BC100135 // Tspan5 // tetraspanin 5 // 2q44 // 362048	0.0117422	0.22466204	0.21658687	0.54804039
7210688	NM_001107687 // Rab25_predicted // RAB25, member RAS oncogene family (predicted) // 2q34 // 310632 /// ENSRNOT00000032355 // Rab25_predicted // RAB25, member RAS oncogene family (predicted) // 2q34 // 310632	0.0117649	0.01583271	0.21672265	0.1643647
7196193	NM_001107689 // Ash1l_predicted // ash1 (absent, small, or homeotic)-like (Drosophila) (predicted) // 2q34 // 310638	0.01177668	0.86849998	0.21665718	0.94320032
7219848	NM_001109496 // LOC688390 // hypothetical protein LOC688390 // 20q13 // 688390 /// ENSRNOT00000038842 // LOC683971 // hypothetical protein LOC683971 // --- // 683971 /// ENSRNOT00000038842 // LOC688390 // hypothetical protein LOC688390 // 20q13 // 688390	0.01179544	0.46777147	0.21672012	0.73394149
7206349	NM_024489 // Zbtb10 // zinc finger and BTB domain containing 10 // 2q23 // 80338 /// ENSRNOT00000015171 // Zbtb10 // zinc finger and BTB domain containing 10 // 2q23 // 80338 /// AF091457 // Zbtb10 // zinc finger and BTB domain containing 10 // 2q23 // 803	0.01179877	0.74000841	0.21649977	0.88419271
7090144	NM_031564 // Epha3 // Eph receptor A3 // 11p12 // 29210 /// ENSRNOT00000040065 // Epha3 // Eph receptor A3 // 11p12 // 29210 /// U69278 // Epha3 // Eph receptor A3 // 11p12 // 29210	0.01181811	0.00438231	0.21657338	0.08201014
7278654	NM_024132 // Faah // fatty acid amide hydrolase // 5q36 // 29347 /// ENSRNOT00000015961 // Faah // fatty acid amide hydrolase // 5q36 // 29347 /// BC061818 // Faah // fatty acid amide hydrolase // 5q36 // 29347 /// ENSRNOT00000015667 // Faah // fatty acid	0.01183017	0.69093705	0.21651357	0.85942861
7038734	NM_022389 // Dhcr7 // 7-dehydrocholesterol reductase // 1q41 // 64191 /// ENSRNOT00000028195 // Dhcr7 // 7-dehydrocholesterol reductase // 1q41 // 64191 /// AF272393 // Dhcr7 // 7-dehydrocholesterol reductase // 1q41 // 64191	0.01184518	0.000014	0.21650782	0.00197351
7234576	NM_031698 // Rpn2 // ribophorin II // 3q42 // 64701 /// ENSRNOT00000010209 // Rpn2 // ribophorin II // 3q42 // 64701 /// BC060556 // Rpn2 // ribophorin II // 3q42 // 64701	0.01184626	0.00587114	0.21624781	0.09545839
7091701	NM_001013044 // Cryzl1 // crystallin, zeta (quinone reductase)-like 1 // 11q11 // 288256 /// ENSRNOT00000033745 // Cryzl1 // crystallin, zeta (quinone reductase)-like 1 // 11q11 // 288256 /// BC083853 // Cryzl1 // crystallin, zeta (quinone reductase)-like	0.01185185	0.80942294	0.2160707	0.91578609
7050174	NM_001004258 // Nudt19 // nudix (nucleoside diphosphate linked moiety X)-type motif 19 // 1q21 // 308518 /// ENSRNOT00000017153 // Nudt19 // nudix (nucleoside diphosphate linked moiety X)-type motif 19 // 1q21 // 308518 /// BC079088 // Nudt19 // nudix (nuc	0.01185998	0.13800142	0.21594028	0.44947489
7221620	NM_031049 // Lss // lanosterol synthase // 20p12 // 81681 /// ENSRNOT00000001708 // Lss // lanosterol synthase // 20p12 // 81681 /// ENSRNOT00000042499 // Lss // lanosterol synthase // 20p12 // 81681 /// U31352 // Lss // lanosterol synthase // 20p12 // 816	0.01190924	0.00011703	0.21655811	0.0087953
7170688	NM_001014011 // Gramd3 // GRAM domain containing 3 // 18q12.1 // 307288 /// ENSRNOT00000020570 // Gramd3 // GRAM domain containing 3 // 18q12.1 // 307288 /// BC090001 // Gramd3 // GRAM domain containing 3 // 18q12.1 // 307288	0.01196289	0.0521301	0.21725408	0.29556428
7363147	ENSRNOT00000032782 // RGD1307151_predicted // similar to CG6613-PA (predicted) // 9q32 // 316455	0.01198144	0.73929188	0.21731164	0.88385979
7383689	NM_001007714 // Morf4l2 // mortality factor 4 like 2 // Xq35 // 317413 /// ENSRNOT00000003247 // Morf4l2 // mortality factor 4 like 2 // Xq35 // 317413 /// BC083606 // Morf4l2 // mortality factor 4 like 2 // Xq35 // 317413	0.01199618	0.05608874	0.21730004	0.3050338
7264941	---	0.01210661	0.13558936	0.21901958	0.4452108
7235808	NM_201420 // Tcfap2c // transcription factor AP-2, gamma // 3q42 // 362280 /// ENSRNOT00000006991 // Tcfap2c // transcription factor AP-2, gamma // 3q42 // 362280 /// BC097260 // Tcfap2c // transcription factor AP-2, gamma // 3q42 // 362280	0.01212407	0.03354653	0.21905497	0.23974655
7043833	NM_133586 // Ces2 // carboxylesterase 2 (intestine, liver) // 1q55 // 171118 /// ENSRNOT00000045656 // Ces2 // carboxylesterase 2 (intestine, liver) // 1q55 // 171118 /// AB010635 // Ces2 // carboxylesterase 2 (intestine, liver) // 1q55 // 171118	0.01215424	9.23e-8	0.21931961	0.0000522
7182325	NM_001029914 // Cmtm1 // CKLF-like MARVEL transmembrane domain containing 1 // 19p14 // 291823 /// BC098029 // Cmtm1 // CKLF-like MARVEL transmembrane domain containing 1 // 19p14 // 291823 /// ENSRNOT00000039025 // Cmtm1 // CKLF-like MARVEL transmembrane	0.0121759	0.96023164	0.21943022	0.98170136
7098163	ENSRNOT00000032274 // LOC687572 // similar to G protein-coupled receptor 81 // --- // 687572 /// ENSRNOT00000032274 // Gpr81 // G protein-coupled receptor 81 // 12q15 // 689936	0.01219385	0.57184196	0.21947377	0.79719339
7042576	NM_001024899 // Sufu // suppressor of fused homolog (Drosophila) // 1q54 // 361769 /// ENSRNOT00000026987 // Sufu // suppressor of fused homolog (Drosophila) // 1q54 // 361769 /// BC097447 // Sufu // suppressor of fused homolog (Drosophila) // 1q54 // 3617	0.01221508	0.06374769	0.21957617	0.32375669
7234802	NM_001107796 // Fam83d // family with sequence similarity 83, member D // 3q42 // 311598 /// ENSRNOT00000021308 // Fam83d // family with sequence similarity 83, member D // 3q42 // 311598	0.01221736	0.90469299	0.21933809	0.95877642
7136761	NM_134356 // Ptprg // protein tyrosine phosphatase, receptor type, G // 15p16-p15 // 171357 /// ENSRNOT00000048742 // Ptprg // protein tyrosine phosphatase, receptor type, G // 15p16-p15 // 171357 /// AY177703 // Ptprg // protein tyrosine phosphatase, rece	0.01223819	0.02025374	0.21943323	0.18642677
7041140	NM_001107585 // Uhrf2_predicted // ubiquitin-like, containing PHD and RING finger domains 2 (predicted) // 1q52 // 309331 /// ENSRNOT00000015406 // Uhrf2_predicted // ubiquitin-like, containing PHD and RING finger domains 2 (predicted) // 1q52 // 309331	0.01223887	0.36641271	0.21916729	0.66414948
7212156	NM_001106456 // RGD1308694_predicted // similar to hypothetical protein MGC47256 (predicted) // 2q34 // 295326 /// ENSRNOT00000021487 // RGD1308694_predicted // similar to hypothetical protein MGC47256 (predicted) // 2q34 // 295326	0.01226833	0.02494261	0.21941675	0.2093964
7044496	---	0.01229414	0.18747227	0.21960038	0.51353154
7328453	ENSRNOT00000042522 // LOC684671 // similar to Otoconin 90 precursor (Oc90) (Otoconin-95) (Oc95) // --- // 684671 /// ENSRNOT00000042522 // Oc90 // otoconin 90 // 7q33 // 690625	0.01229818	0.73049082	0.21939518	0.87943974
7264221	NM_053787 // Trpv5 // transient receptor potential cation channel, subfamily V, member 5 // 4q22 // 116469 /// ENSRNOT00000020975 // Trpv5 // transient receptor potential cation channel, subfamily V, member 5 // 4q22 // 116469 /// AB032019 // Trpv5 // tran	0.01230524	0.10745294	0.21924431	0.40111033
7373289	NM_013198 // Maob // monoamine oxidase B // Xq12 // 25750 /// ENSRNOT00000044009 // Maob // monoamine oxidase B // Xq12 // 25750 /// M23601 // Maob // monoamine oxidase B // Xq12 // 25750	0.01231067	0.00401784	0.21906481	0.07787114
7117158	NM_001105999 // Ankrd17 // ankyrin repeat domain 17 // 14p22 // 289521 /// ENSRNOT00000035592 // Ankrd17 // ankyrin repeat domain 17 // 14p22 // 289521 /// ENSRNOT00000004068 // Ankrd17 // ankyrin repeat domain 17 // 14p22 // 289521	0.0123469	0.8544723	0.21943315	0.93776908
7248835	ENSRNOT00000013189 // Dido1 // death inducer-obliterator 1 // 3q43 // 362286	0.01236716	0.21607817	0.21951709	0.54063546
7045859	NM_001029909 // Syne1 // spectrin repeat containing, nuclear envelope 1 // 1p11 // 499010 /// ENSRNOT00000047472 // Syne1 // spectrin repeat containing, nuclear envelope 1 // 1p11 // 499010 /// AY597251 // Syne1 // spectrin repeat containing, nuclear envel	0.01239446	0.01689455	0.21972563	0.17135901
7308187	NM_199386 // Atp6v1d // ATPase, H+ transporting, lysosomal V1 subunit D // 6q24 // 299159 /// ENSRNOT00000012101 // Atp6v1d // ATPase, H+ transporting, lysosomal V1 subunit D // 6q24 // 299159 /// BC063177 // Atp6v1d // ATPase, H+ transporting, lysosomal V	0.01239464	0.79589421	0.21945347	0.90906947
7358041	NM_013000 // Pam // peptidylglycine alpha-amidating monooxygenase // 9q36 // 25508 /// M25732 // Pam // peptidylglycine alpha-amidating monooxygenase // 9q36 // 25508 /// ENSRNOT00000043451 // Pam // peptidylglycine alpha-amidating monooxygenase // 9q36 //	0.01242436	0.24093354	0.21970436	0.56698034
7250817	NM_053473 // Ppp1r9a // protein phosphatase 1, regulatory (inhibitor) subunit 9A // 4q13 // 84685 /// ENSRNOT00000011756 // Ppp1r9a // protein phosphatase 1, regulatory (inhibitor) subunit 9A // 4q13 // 84685 /// U72994 // Ppp1r9a // protein phosphatase 1,	0.01243122	0.0000904	0.21955088	0.0073024
7185567	NM_012536 // Ctrb1 // chymotrypsinogen B1 // 19q12 // 24291 /// ENSRNOT00000026017 // Ctrb1 // chymotrypsinogen B1 // 19q12 // 24291	0.01243286	0.00010747	0.21930572	0.00825241
7346711	NM_013095 // Smad3 // MAD homolog 3 (Drosophila) // 8q24 // 25631 /// ENSRNOT00000039730 // Smad3 // MAD homolog 3 (Drosophila) // 8q24 // 25631 /// BC064437 // Smad3 // MAD homolog 3 (Drosophila) // 8q24 // 25631	0.01247414	0.10729106	0.21975951	0.40124812
7086974	NM_001107109 // Morc3_predicted // microrchidia 3 (predicted) // 11q11 // 304074 /// ENSRNOT00000049373 // Morc3_predicted // microrchidia 3 (predicted) // 11q11 // 304074	0.01247601	0.27705085	0.21951874	0.59662421
7382533	NM_022626 // Phka1 // phosphorylase kinase alpha 1 // Xq31 // 64561 /// AF197561 // Phka1 // phosphorylase kinase alpha 1 // Xq31 // 64561	0.01247677	0.69697693	0.21925906	0.86291509
7155374	NM_019207 // Neurog1 // neurogenin 1 // 17p14 // 29410 /// ENSRNOT00000015916 // Neurog1 // neurogenin 1 // 17p14 // 29410 /// U67777 // Neurog1 // neurogenin 1 // 17p14 // 29410	0.01248754	0.33427616	0.21917572	0.64171031
7231152	NM_001109630 // Slc12a6 // solute carrier family 12, member 6 // 3q34 // 691209 /// BC161951 // LOC691543 // hypothetical protein LOC691543 // 3q34 // 691543 /// ENSRNOT00000007144 // Slc12a6 // solute carrier family 12, member 6 // 3q34 // 691209 /// ENSR	0.01250447	0.40278717	0.21920057	0.689565
7025275	---	0.01253134	0.69412632	0.21939938	0.86112133
7314179	NM_031050 // Lum // lumican // 7q13 // 81682 /// ENSRNOT00000006109 // Lum // lumican // 7q13 // 81682 /// BC061878 // Lum // lumican // 7q13 // 81682	0.01261834	0.11933205	0.22064917	0.4197268
7330396	ENSRNOT00000055899 // Celsr1 // cadherin EGF LAG seven-pass G-type receptor 1 // 7q34 // 300128 /// ENSRNOT00000036025 // Celsr1 // cadherin EGF LAG seven-pass G-type receptor 1 // 7q34 // 300128	0.01263566	0.05416999	0.22067891	0.30049776
7097536	ENSRNOT00000033499 // Wbscr28 // Williams-Beuren syndrome chromosome region 28 (human) // 12q12 // 288604	0.01265902	0.76566373	0.22081394	0.89642549
7184981	NM_001024257 // Cenpt // centromere protein T // 19q12 // 307805 /// ENSRNOT00000036702 // Cenpt // centromere protein T // 19q12 // 307805 /// BC093396 // Cenpt // centromere protein T // 19q12 // 307805	0.01267218	0.33064499	0.22077094	0.6396937
7210387	XM_345227 // RGD1565007_predicted // similar to RIKEN cDNA 4632419K20 (predicted) // 2q34 // 365834	0.01267867	0.54016348	0.22061198	0.77996626
7295359	NM_001012109 // Galnt14 // UDP-N-acetyl-alpha-D-galactosamine:polypeptide N-acetylgalactosaminyltransferase 14 // 6q13 // 313878 /// ENSRNOT00000010613 // Galnt14 // UDP-N-acetyl-alpha-D-galactosamine:polypeptide N-acetylgalactosaminyltransferase 14 // 6q1	0.01268723	0.3930846	0.22048939	0.68271571
7051083	NM_001039665 // Sult2b1_predicted // sulfotransferase family, cytosolic, 2B, member 1 (predicted) // 1q22 // 292915 /// AY827148 // Sult2b1_predicted // sulfotransferase family, cytosolic, 2B, member 1 (predicted) // 1q22 // 292915 /// ENSRNOT00000028570 /	0.01269471	0.00000266	0.22034835	0.00052109
7343073	NM_017002 // Epor // erythropoietin receptor // 8q13 // 24336 /// ENSRNOT00000017369 // Epor // erythropoietin receptor // 8q13 // 24336 /// BC089810 // Epor // erythropoietin receptor // 8q13 // 24336	0.01274024	0.14447625	0.2208673	0.45913291
7348389	NM_012600 // Me1 // malic enzyme 1, NADP(+)-dependent, cytosolic // 8q31 // 24552 /// ENSRNOT00000013244 // Me1 // malic enzyme 1, NADP(+)-dependent, cytosolic // 8q31 // 24552	0.01277002	0.03561805	0.22111227	0.24814962
7115592	NM_001014132 // Traf3ip3 // TRAF3 interacting protein 3 // 13q27 // 360900 /// ENSRNOT00000007649 // Traf3ip3 // TRAF3 interacting protein 3 // 13q27 // 360900 /// BC089843 // Traf3ip3 // TRAF3 interacting protein 3 // 13q27 // 360900	0.01284038	0.28710316	0.22205842	0.60589702
7097877	ENSRNOT00000033379 // Rimbp2 // RIM binding protein 2 // 12q14 // 266780 /// AF199336 // Rimbp2 // RIM binding protein 2 // 12q14 // 266780	0.01286104	0.03643333	0.22214381	0.25196599
7083049	ENSRNOT00000003685 // Ccdc43 // coiled-coil domain containing 43 // 10q32.1 // 360637 /// BC091255 // Ccdc43 // coiled-coil domain containing 43 // 10q32.1 // 360637	0.01286379	0.31327337	0.22192001	0.62739042
7239303	NM_001108260 // Baz2b_predicted // bromodomain adjacent to zinc finger domain, 2B (predicted) // 3q21 // 317627 /// ENSRNOT00000031455 // Baz2b_predicted // bromodomain adjacent to zinc finger domain, 2B (predicted) // 3q21 // 317627	0.01291499	0.66980419	0.22253158	0.84830256
7286608	ENSRNOT00000032299 // RGD1308958_predicted // similar to chromosome 9 open reading frame 5 (predicted) // 5q24 // 298020	0.01291602	0.48102214	0.22227825	0.74179893
7211894	NM_017265 // Hsd3b6 // hydroxy-delta-5-steroid dehydrogenase, 3 beta- and steroid delta-isomerase 6 // 2q34 // 29632 /// ENSRNOT00000026306 // Hsd3b6 // hydroxy-delta-5-steroid dehydrogenase, 3 beta- and steroid delta-isomerase 6 // 2q34 // 29632 /// BC089	0.01291891	0.46623006	0.22205752	0.73331454
7063515	NM_001106366 // Col17a1 // collagen, type XVII, alpha 1 // 1q54 // 294027 /// ENSRNOT00000016645 // Col17a1 // collagen, type XVII, alpha 1 // 1q54 // 294027	0.0130014	0.00071072	0.22320387	0.02594771
7103420	BC160891 // LOC368084 // similar to Putative methyltransferase WBSCR22 (Williams-Beuren syndrome chromosome region 22 protein homolog) // 12q12 // 368084 /// ENSRNOT00000044449 // LOC368084 // similar to Putative methyltransferase WBSCR22 (Williams-Beuren	0.0130064	0.60520951	0.22301872	0.81640301
7072308	NM_013098 // G6pc // glucose-6-phosphatase, catalytic // 10q32.1 // 25634 /// ENSRNOT00000028033 // G6pc // glucose-6-phosphatase, catalytic // 10q32.1 // 25634 /// L37333 // G6pc // glucose-6-phosphatase, catalytic // 10q32.1 // 25634	0.01303632	0.24898946	0.22326081	0.57184202
7384151	NM_001000492 // Olr1751_predicted // olfactory receptor 1751 (predicted) // Xq36 // 302825	0.01305391	0.87404905	0.2232914	0.94465226
7323560	NM_001106778 // Tmem16d // transmembrane protein 16D (eight membrane-spanning domains) // 7q13 // 299714	0.0130644	0.67981859	0.22320061	0.85401946
7123961	NM_172320 // Afm // afamin // 14p22 // 282708 /// ENSRNOT00000060535 // Afm // afamin // 14p22 // 282708 /// ENSRNOT00000003850 // Afm // afamin // 14p22 // 282708 /// BC091391 // Afm // afamin // 14p22 // 282708	0.01308947	0.22144722	0.22335884	0.54461754
7220650	NM_053292 // Vars2 // valyl-tRNA synthetase 2 // 20p12 // 25009 /// ENSRNOT00000001160 // Vars2 // valyl-tRNA synthetase 2 // 20p12 // 25009	0.01313609	0.94265513	0.22388398	0.97559144
7177737	ENSRNOT00000029740 // Zfp236_predicted // zinc finger protein 236 (predicted) // 18q12.3 // 291409	0.01315081	0.94595042	0.22386481	0.97714092
7094780	NM_001113344 // St6gal1 // beta galactoside alpha 2,6 sialyltransferase 1 // 11q23 // 25197 /// NM_147205 // St6gal1 // beta galactoside alpha 2,6 sialyltransferase 1 // 11q23 // 25197 /// ENSRNOT00000002499 // St6gal1 // beta galactoside alpha 2,6 sialylt	0.01320635	0.00750021	0.22453973	0.10992787
7232349	NM_001106505 // Mrps5_predicted // mitochondrial ribosomal protein S5 (predicted) // 3q36 // 296134 /// ENSRNOT00000020451 // Mrps5_predicted // mitochondrial ribosomal protein S5 (predicted) // 3q36 // 296134	0.01323246	0.26858989	0.22471325	0.58844884
7049931	NM_031139 // Usf2 // upstream transcription factor 2 // 1q21 // 81817 /// ENSRNOT00000028550 // Usf2 // upstream transcription factor 2 // 1q21 // 81817 /// AB047556 // Usf2 // upstream transcription factor 2 // 1q21 // 81817 /// ENSRNOT00000041809 // Usf2	0.01324881	0.09345898	0.22472081	0.37556369
7328826	NM_022216 // Gpr20 // G protein-coupled receptor 20 // 7q34 // 60667	0.01328123	0.37088894	0.2250006	0.66644917
7075424	ENSRNOT00000022050 // Cramp1l_predicted // Crm, cramped-like (Drosophila) (predicted) // 10q12 // 287127	0.01328604	0.3275499	0.22481253	0.63745903
7193159	NM_001025406 // Exosc9 // exosome component 9 // 2q25 // 294975 /// ENSRNOT00000020662 // Exosc9 // exosome component 9 // 2q25 // 294975 /// BC097413 // Exosc9 // exosome component 9 // 2q25 // 294975	0.0133259	0.32623988	0.22521727	0.63710342
7292051	NM_001106690 // Grhl3 // grainyhead-like 3 (Drosophila) // 5q36 // 298555	0.01337199	0.91487691	0.22572622	0.96270916
7139565	NM_020301 // Adam7 // a disintegrin and metallopeptidase domain 7 // 15p11 // 29641 /// ENSRNOT00000019209 // Adam7 // a disintegrin and metallopeptidase domain 7 // 15p11 // 29641	0.01338598	0.62439109	0.22569273	0.82618671
7249868	NM_199381 // Napepld // N-acyl phosphatidylethanolamine phospholipase D // 4q11 // 296757 /// ENSRNOT00000015322 // Napepld // N-acyl phosphatidylethanolamine phospholipase D // 4q11 // 296757 /// AB112351 // Napepld // N-acyl phosphatidylethanolamine phos	0.01339075	0.73544414	0.22550406	0.88187136
7209790	ENSRNOT00000013452 // Serpini2 // serine (or cysteine) peptidase inhibitor, clade I, member 2 // 2q32 // 171149 /// X99773 // Serpini2 // serine (or cysteine) peptidase inhibitor, clade I, member 2 // 2q32 // 171149	0.01339687	0.0000223	0.22533854	0.002712
7255171	NM_053289 // Reg3b // regenerating islet-derived 3 beta // 4q33-q34 // 24618 /// ENSRNOT00000008212 // Reg3b // regenerating islet-derived 3 beta // 4q33-q34 // 24618 /// S77413 // Reg3b // regenerating islet-derived 3 beta // 4q33-q34 // 24618	0.01342412	0.02805858	0.22552841	0.22024427
7156763	NM_001008891 // Ssr1 // signal sequence receptor, alpha // 17p12 // 361233 /// ENSRNOT00000019040 // Ssr1 // signal sequence receptor, alpha // 17p12 // 361233 /// BC098008 // Ssr1 // signal sequence receptor, alpha // 17p12 // 361233 /// ENSRNOT0000005119	0.01352822	0.57633297	0.22700739	0.79927449
7370448	NM_001008882 // Uhrf1 // ubiquitin-like, containing PHD and RING finger domains, 1 // 9q11 // 316129 /// BC099224 // Uhrf1 // ubiquitin-like, containing PHD and RING finger domains, 1 // 9q11 // 316129	0.01353509	0.83609578	0.22685325	0.92900262
7236991	NM_001105721 // Notch1 // Notch gene homolog 1 (Drosophila) // 3p13 // 25496 /// ENSRNOT00000026212 // Notch1 // Notch gene homolog 1 (Drosophila) // 3p13 // 25496	0.01357304	0.05197969	0.22721977	0.29554167
7116957	NM_001107210 // Ppef2_predicted // protein phosphatase, EF hand calcium-binding domain 2 (predicted) // 14p22 // 305246 /// ENSRNOT00000003122 // Ppef2_predicted // protein phosphatase, EF hand calcium-binding domain 2 (predicted) // 14p22 // 305246	0.01357674	0.8684717	0.22701273	0.94324211
7307733	NM_001106739 // Six4_predicted // sine oculis-related homeobox 4 homolog (Drosophila) (predicted) // 6q24 // 299138 /// ENSRNOT00000050138 // Six4_predicted // sine oculis-related homeobox 4 homolog (Drosophila) (predicted) // 6q24 // 299138	0.01357853	0.0831717	0.22677429	0.35870969
7036006	NM_021663 // Nucb2 // nucleobindin 2 // 1q35 // 59295 /// ENSRNOT00000027752 // Nucb2 // nucleobindin 2 // 1q35 // 59295 /// BC061778 // Nucb2 // nucleobindin 2 // 1q35 // 59295	0.01369078	0.34300644	0.22837902	0.64721394
7310396	NM_001108057 // Bcl11b_predicted // B-cell leukemia/lymphoma 11B (predicted) // 6q32 // 314423 /// ENSRNOT00000008158 // Bcl11b_predicted // B-cell leukemia/lymphoma 11B (predicted) // 6q32 // 314423	0.01371795	0.21599722	0.2285624	0.54072019
7056304	NM_001024751 // Sox6 // SRY-box containing gene 6 // 1q34 // 293165 /// ENSRNOT00000048020 // Sox6 // SRY-box containing gene 6 // 1q34 // 293165 /// BC097403 // Sox6 // SRY-box containing gene 6 // 1q34 // 293165	0.01373482	0.06542982	0.22857394	0.32735762
7292255	NM_001106692 // Ela3b // elastase 3B, pancreatic // 5q36 // 298567 /// ENSRNOT00000036788 // Ela3b // elastase 3B, pancreatic // 5q36 // 298567	0.01376114	0.0000058	0.22874253	0.00093116
7347783	NM_001011998 // Fbxo9 // f-box protein 9 // 8q31 // 300849 /// ENSRNOT00000010961 // Fbxo9 // f-box protein 9 // 8q31 // 300849 /// BC085831 // Fbxo9 // f-box protein 9 // 8q31 // 300849	0.01379088	0.11267883	0.2289675	0.41063688
7174262	NM_178096 // Nrep // neuronal regeneration related protein // 18p12 // 338475 /// ENSRNOT00000027739 // Nrep // neuronal regeneration related protein // 18p12 // 338475 /// AB072344 // Nrep // neuronal regeneration related protein // 18p12 // 338475	0.01382801	0.00173049	0.2293145	0.04657161
7325331	NM_001005905 // Cct2 // chaperonin containing TCP1, subunit 2 (beta) // 7q22 // 299809 /// ENSRNOT00000037946 // Cct2 // chaperonin containing TCP1, subunit 2 (beta) // 7q22 // 299809 /// BC083650 // Cct2 // chaperonin containing TCP1, subunit 2 (beta) //	0.01384145	0.09656226	0.22926829	0.38141688
7349998	---	0.01387377	0.01852529	0.22953454	0.17866473
7150616	NM_198764 // Sh3md2 // putative scaffolding protein POSH // 16p12 // 306417 /// ENSRNOT00000013816 // Sh3md2 // putative scaffolding protein POSH // 16p12 // 306417 /// AF515735 // Sh3md2 // putative scaffolding protein POSH // 16p12 // 306417	0.01387959	0.05220502	0.22936225	0.29587033
7210088	NM_017090 // Gucy1a3 // guanylate cyclase 1, soluble, alpha 3 // 2q33 // 497757 /// ENSRNOT00000017190 // Gucy1a3 // guanylate cyclase 1, soluble, alpha 3 // 2q33 // 497757 /// U60835 // Gucy1a3 // guanylate cyclase 1, soluble, alpha 3 // 2q33 // 497757	0.01388913	0.07190022	0.22925177	0.33840047
7242355	ENSRNOT00000006863 // Ldlrad3_predicted // low density lipoprotein receptor class A domain containing 3 (predicted) // 3q31 // 366138	0.01390153	0.0000278	0.2291887	0.00312255
7293359	NM_144747 // Slc45a1 // solute carrier family 45, member 1 // 5q36 // 246258 /// ENSRNOT00000024581 // Slc45a1 // solute carrier family 45, member 1 // 5q36 // 246258 /// AB075229 // Slc45a1 // solute carrier family 45, member 1 // 5q36 // 246258	0.01394506	0.49431465	0.22963841	0.7509862
7331515	NM_001000423 // Olr1106_predicted // olfactory receptor 1106 (predicted) // 7q36 // 300199 /// ENSRNOT00000055565 // Olr1106_predicted // olfactory receptor 1106 (predicted) // 7q36 // 300199	0.01395468	0.57006282	0.22952931	0.79652073
7278571	XM_233429 // Stil_predicted // Scl/Tal1 interrupting locus (predicted) // 5q36 // 313506 /// ENSRNOT00000010410 // Stil_predicted // Scl/Tal1 interrupting locus (predicted) // 5q36 // 313506 /// XM_001069563 // Stil_predicted // Scl/Tal1 interrupting locus	0.01399658	0.76746913	0.22995079	0.89705256
7288858	NM_023025 // Cyp2j4 // cytochrome P450, family 2, subfamily J, polypeptide 4 // 5q33 // 65210 /// ENSRNOT00000058021 // Cyp2j4 // cytochrome P450, family 2, subfamily J, polypeptide 4 // 5q33 // 65210 /// BC091149 // Cyp2j4 // cytochrome P450, family 2, su	0.01404379	0.08759593	0.23045843	0.36649183
7272445	NM_031986 // Sdcbp // syndecan binding protein // 5q12 // 83841 /// ENSRNOT00000013563 // Sdcbp // syndecan binding protein // 5q12 // 83841 /// BC064651 // Sdcbp // syndecan binding protein // 5q12 // 83841	0.01407487	0.31267316	0.23070051	0.62707723
7149580	NM_012678 // Tpm4 // tropomyosin 4 // 16p14 // 24852 /// ENSRNOT00000021073 // Tpm4 // tropomyosin 4 // 16p14 // 24852 /// J02780 // Tpm4 // tropomyosin 4 // 16p14 // 24852	0.01410459	0.07904845	0.23091976	0.35110832
7121490	NM_001047094 // Spred2 // sprouty-related, EVH1 domain containing 2 // 14q22 // 305539 /// ENSRNOT00000006573 // Spred2 // sprouty-related, EVH1 domain containing 2 // 14q22 // 305539 /// AB125136 // Spred2 // sprouty-related, EVH1 domain containing 2 // 1	0.01414884	0.23912422	0.23137611	0.56564308
7211492	ENSRNOT00000028709 // Setdb1_predicted // SET domain, bifurcated 1 (predicted) // 2q34 // 310668	0.01419638	0.22717287	0.23188515	0.55074219
7269267	NM_207617 // Iqsec3 // IQ motif and Sec7 domain 3 // 4q42 // 404781 /// ENSRNOT00000018902 // Iqsec3 // IQ motif and Sec7 domain 3 // 4q42 // 404781 /// AB057643 // Iqsec3 // IQ motif and Sec7 domain 3 // 4q42 // 404781	0.01427941	0.0383805	0.23297204	0.2594632
7311815	NM_130755 // Cs // citrate synthase // 7q11 // 170587 /// ENSRNOT00000033726 // Cs // citrate synthase // 7q11 // 170587 /// AF461496 // Cs // citrate synthase // 7q11 // 170587	0.01427956	0.31335381	0.23270577	0.62737367
7270905	NM_130736 // Slco1a6 // solute carrier organic anion transporter family, member 1a6 // 4q44 // 84608 /// ENSRNOT00000048367 // Slco1a6 // solute carrier organic anion transporter family, member 1a6 // 4q44 // 84608 /// AF053317 // Slco1a6 // solute carrier	0.01443073	0.02712412	0.23489837	0.21651791
7362988	XM_237220 // RGD1304808_predicted // similar to hypothetical protein FLJ20309 (predicted) // 9q31 // 316440 /// ENSRNOT00000035879 // RGD1304808_predicted // similar to hypothetical protein FLJ20309 (predicted) // 9q31 // 316440	0.01448866	0.56373774	0.23556994	0.79270009
7332989	NM_001108994 // RGD1311077_predicted // similar to RIKEN cDNA 2810485I05 (predicted) // 8q11 // 367021 /// ENSRNOT00000010768 // RGD1311077_predicted // similar to RIKEN cDNA 2810485I05 (predicted) // 8q11 // 367021	0.01454309	0.01629725	0.23618313	0.16783079
7334400	ENSRNOT00000011589 // Grit // Rho GTPase-activating protein // 8q21 // 315530	0.01464313	0.86514471	0.23753477	0.94187314
7034549	NM_022235 // Kcne3 // potassium voltage-gated channel, Isk-related subfamily, gene 3 // 1q32 // 63883 /// ENSRNOT00000048437 // Kcne3 // potassium voltage-gated channel, Isk-related subfamily, gene 3 // 1q32 // 63883 /// ENSRNOT00000022911 // Kcne3 // pota	0.01466103	0.00990966	0.2375524	0.1259115
7216953	NM_212495 // Brd2 // bromodomain containing 2 // 20p12 // 294276 /// ENSRNOT00000000535 // Brd2 // bromodomain containing 2 // 20p12 // 294276	0.01470311	0.00140503	0.23796133	0.0404311
7306585	NM_019371 // Egln3 // EGL nine homolog 3 (C. elegans) // 6q23 // 54702 /// ENSRNOT00000007219 // Egln3 // EGL nine homolog 3 (C. elegans) // 6q23 // 54702 /// U06713 // Egln3 // EGL nine homolog 3 (C. elegans) // 6q23 // 54702	0.01474541	0.00758318	0.23837288	0.11045644
7328410	NM_017142 // Adcy8 // adenylate cyclase 8 // 7q33 // 29241 /// ENSRNOT00000006789 // Adcy8 // adenylate cyclase 8 // 7q33 // 29241 /// L26986 // Adcy8 // adenylate cyclase 8 // 7q33 // 29241	0.01477849	0.77995809	0.23863461	0.90187641
7212308	NM_139084 // Magi3 // membrane associated guanylate kinase, WW and PDZ domain containing 3 // 2q34 // 245903 /// ENSRNOT00000026952 // Magi3 // membrane associated guanylate kinase, WW and PDZ domain containing 3 // 2q34 // 245903 /// AF255614 // Magi3 //	0.01478923	0.2095892	0.23853542	0.53491434
7280362	NM_138853 // Ubxd5 // UBX domain containing 5 // 5q36 // 192207 /// ENSRNOT00000056149 // Ubxd5 // UBX domain containing 5 // 5q36 // 192207 /// BC078730 // Ubxd5 // UBX domain containing 5 // 5q36 // 192207 /// ENSRNOT00000021342 // Ubxd5 // UBX domain co	0.01480305	0.19330782	0.23848608	0.52033648
7379492	NM_001100967 // Nyx_predicted // nyctalopin (predicted) // Xq12 // 302516 /// ENSRNOT00000013382 // Nyx_predicted // nyctalopin (predicted) // Xq12 // 302516 /// DQ393414 // Nyx_predicted // nyctalopin (predicted) // Xq12 // 302516	0.01481322	0.67631292	0.23837812	0.85257185
7286112	NM_017300 // Baat // bile acid-Coenzyme A: amino acid N-acyltransferase // 5q22 // 29725 /// ENSRNOT00000009777 // Baat // bile acid-Coenzyme A: amino acid N-acyltransferase // 5q22 // 29725 /// D43964 // Baat // bile acid-Coenzyme A: amino acid N-acyltran	0.01481716	0.01971153	0.23817025	0.1835888
7074811	---	0.01485542	0.59708248	0.2385139	0.81156117
7108345	ENSRNOT00000003641 // RGD1564833_predicted // similar to 9630058J23Rik protein (predicted) // 13q26 // 498297	0.01487365	0.61493192	0.23853553	0.82027692
7317092	ENSRNOT00000005887 // RGD1565672_predicted // similar to MDM2 Binding protein (predicted) // 7q32 // 500870	0.01489016	0.27689998	0.23852956	0.59639022
7025708	XM_001066267 // LOC686032 // hypothetical protein LOC686032 // 1p12 // 686032	0.01490183	0.12467585	0.23844616	0.42891285
7118234	ENSRNOT00000003197 // LOC289606 // similar to Gamma-aminobutyric-acid receptor alpha-2 subunit precursor (GABA(A) receptor) // 14p11 // 289606	0.0149268	0.74295497	0.23857552	0.88539227
7027017	NM_001006995 // Acat2 // acetyl-Coenzyme A acetyltransferase 2 // 1q11 // 308100 /// ENSRNOT00000026003 // Acat2 // acetyl-Coenzyme A acetyltransferase 2 // 1q11 // 308100 /// BC083872 // Acat2 // acetyl-Coenzyme A acetyltransferase 2 // 1q11 // 308100	0.01492941	0.31520886	0.23834761	0.62983821
7117373	NM_001004271 // Ugt2b36 // UDP glucuronosyltransferase 2 family, polypeptide B36 // 14p21 // 83808 /// ENSRNOT00000002712 // Ugt2b36 // UDP glucuronosyltransferase 2 family, polypeptide B36 // 14p21 // 83808 /// BC078782 // Ugt2b36 // UDP glucuronosyltrans	0.01494371	0.00009511	0.23830664	0.00750731
7252339	ENSRNOT00000050915 // Exoc4 // exocyst complex component 4 // 4q22 // 116654 /// U32498 // Exoc4 // exocyst complex component 4 // 4q22 // 116654	0.01496943	0.42076288	0.23844766	0.70321253
7048375	NM_001012063 // Sae1 // SUMO1 activating enzyme subunit 1 // 1q21 // 308384 /// ENSRNOT00000020402 // Sae1 // SUMO1 activating enzyme subunit 1 // 1q21 // 308384 /// BC079411 // Sae1 // SUMO1 activating enzyme subunit 1 // 1q21 // 308384	0.01501263	0.2086754	0.2388665	0.5344163
7376443	NM_001109439 // LOC681325 // hypothetical protein LOC681325 // Xq31 // 681325 /// ENSRNOT00000030692 // LOC681325 // hypothetical protein LOC681325 // Xq31 // 681325	0.01506388	0.35343259	0.23941233	0.6549048
7136210	BC088325 // Nid2 // nidogen 2 // 15p16 // 302248 /// ENSRNOT00000000383 // Nid2 // nidogen 2 // 15p16 // 302248	0.01507826	0.07005038	0.23937161	0.33539201
7149086	ENSRNOT00000013838 // LOC682044 // hypothetical protein LOC682044 // --- // 682044 /// ENSRNOT00000013838 // Fam25a // family with sequence similarity 25, member A // 16p16 // 684972	0.01507931	0.71443587	0.23911961	0.87199934
7157457	---	0.01510257	0.4016372	0.23921997	0.68876466
7322610	ENSRNOT00000008827 // Akap8 // A kinase (PRKA) anchor protein 8 // 7q11 // 116633 /// U01914 // Akap8 // A kinase (PRKA) anchor protein 8 // 7q11 // 116633	0.01510348	0.92175329	0.23896648	0.96641824
7236652	NM_147141 // Cacna1b // calcium channel, voltage-dependent, N type, alpha 1B subunit // 3p13 // 257648 /// ENSRNOT00000045118 // Cacna1b // calcium channel, voltage-dependent, N type, alpha 1B subunit // 3p13 // 257648 /// AF055477 // Cacna1b // calcium ch	0.01514675	0.18287374	0.23938303	0.50892714
7254088	XM_575491 // Ccdc129 // coiled-coil domain containing 129 // 4q24 // 500139 /// ENSRNOT00000045930 // Ccdc129 // coiled-coil domain containing 129 // 4q24 // 500139	0.01514817	0.01286641	0.23913798	0.14672277
7064697	NM_001003978 // Gspt1 // G1 to S phase transition 1 // 10q11 // 24420 /// ENSRNOT00000003213 // Gspt1 // G1 to S phase transition 1 // 10q11 // 24420 /// BC079092 // Gspt1 // G1 to S phase transition 1 // 10q11 // 24420	0.01516285	0.08142291	0.23910258	0.35572798
7330159	NM_153313 // Cyp2d1 // cytochrome P450, family 2, subfamily d, polypeptide 1 // 7q34 // 266684 /// NM_173304 // Cyp2d5 // cytochrome P450, family 2, subfamily d, polypeptide 5 // 7q34 // 286963 /// ENSRNOT00000050002 // Cyp2d1 // cytochrome P450, family 2,	0.01519588	0.00346245	0.23935629	0.07141745
7110906	NM_012516 // C4bpa // complement component 4 binding protein, alpha // 13q13 // 24235 /// ENSRNOT00000005461 // C4bpa // complement component 4 binding protein, alpha // 13q13 // 24235 /// BC088165 // C4bpa // complement component 4 binding protein, alpha	0.01521563	0.84723496	0.23940049	0.93469062
7047191	NM_001113403 // Lnpep // leucyl/cystinyl aminopeptidase // 1q12 // 171105 /// NM_133574 // Lnpep // leucyl/cystinyl aminopeptidase // 1q12 // 171105 /// ENSRNOT00000017718 // Lnpep // leucyl/cystinyl aminopeptidase // 1q12 // 171105 /// ENSRNOT00000059766	0.01521721	0.00831	0.23915902	0.11590522
7102976	ENSRNOT00000001562 // Sppl3 // signal peptide peptidase 3 // 12q16 // 360822	0.01522076	0.30075843	0.23894902	0.61737845
7086934	NM_019170 // Cbr1 // carbonyl reductase 1 // 11q11 // 29224 /// ENSRNOT00000041838 // Cbr1 // carbonyl reductase 1 // 11q11 // 29224 /// BC105893 // Cbr1 // carbonyl reductase 1 // 11q11 // 29224	0.01523031	0.21033979	0.23883357	0.53595868
7110461	NM_001006996 // Ddx18 // DEAD (Asp-Glu-Ala-Asp) box polypeptide 18 // 13q11 // 308490 /// ENSRNOT00000037203 // Ddx18 // DEAD (Asp-Glu-Ala-Asp) box polypeptide 18 // 13q11 // 308490 /// BC083919 // Ddx18 // DEAD (Asp-Glu-Ala-Asp) box polypeptide 18 // 13q1	0.01524238	0.10087622	0.23875786	0.39059471
7060315	BC086542 // RGD1309216 // similar to hypothetical protein FLJ20487 // 1q43 // 361726 /// ENSRNOT00000028028 // RGD1309216 // similar to hypothetical protein FLJ20487 // 1q43 // 361726 /// BC076396 // RGD1309216 // similar to hypothetical protein FLJ20487 /	0.01524483	0.15434479	0.23853179	0.47253251
7125521	NM_001013430 // Rhoh // ras homolog gene family, member H // 14p11 // 305341 /// ENSRNOT00000003425 // Rhoh // ras homolog gene family, member H // 14p11 // 305341 /// BC091269 // Rhoh // ras homolog gene family, member H // 14p11 // 305341	0.01527422	0.051267	0.23872727	0.29243094
7049916	NM_017190 // Mag // myelin-associated glycoprotein // 1q21 // 29409 /// ENSRNOT00000028544 // Mag // myelin-associated glycoprotein // 1q21 // 29409 /// ENSRNOT00000044532 // Mag // myelin-associated glycoprotein // 1q21 // 29409 /// M16800 // Mag // myeli	0.01534975	0.73224316	0.23964267	0.88019939
7361744	NM_031677 // Fhl2 // four and a half LIM domains 2 // 9q22 // 63839 /// ENSRNOT00000023014 // Fhl2 // four and a half LIM domains 2 // 9q22 // 63839 /// AB008571 // Fhl2 // four and a half LIM domains 2 // 9q22 // 63839	0.0153948	0.52538485	0.24008072	0.77099736
7243228	ENSRNOT00000010994 // Arhgap11a // Rho GTPase activating protein 11A // 3q34 // 296060 /// BC085123 // Arhgap11a // Rho GTPase activating protein 11A // 3q34 // 296060	0.0154109	0.45589318	0.24006682	0.72668262
7053227	NM_019248 // Ntrk3 // neurotrophic tyrosine kinase, receptor, type 3 // 1q31 // 29613 /// ENSRNOT00000041839 // Ntrk3 // neurotrophic tyrosine kinase, receptor, type 3 // 1q31 // 29613 /// L14447 // Ntrk3 // neurotrophic tyrosine kinase, receptor, type 3 /	0.01541093	0.08673359	0.2398029	0.36559036
7250962	ENSRNOT00000014468 // RGD1561539_predicted // similar to Homeobox protein DLX-6 (predicted) // 4q13 // 500023	0.01543632	0.14771283	0.23993374	0.46337357
7040260	ENSRNOT00000017892 // Trpm6 // transient receptor potential cation channel, subfamily M, member 6 // 1q43 // 293874	0.01546947	7.93e-8	0.24018477	0.000051
7026892	NM_032071 // Synj2 // synaptojanin 2 // 1q11 // 84018 /// NM_001113371 // Synj2 // synaptojanin 2 // 1q11 // 84018 /// NM_001113372 // Synj2 // synaptojanin 2 // 1q11 // 84018 /// U90312 // Synj2 // synaptojanin 2 // 1q11 // 84018	0.01549654	0.13010655	0.24034096	0.4371642
7180630	XR_009042 // RGD1562390_predicted // similar to RGD, leucine-rich repeat, tropomodulin and proline-rich containing protein (predicted) // 19q12 // 307797	0.01551033	0.12414773	0.24029107	0.42792956
7347246	NM_173312 // Gcnt3 // glucosaminyl (N-acetyl) transferase 3, mucin type // 8q24 // 286976 /// ENSRNOT00000014727 // Gcnt3 // glucosaminyl (N-acetyl) transferase 3, mucin type // 8q24 // 286976 /// AB098520 // Gcnt3 // glucosaminyl (N-acetyl) transferase 3,	0.01553658	0.46311653	0.24043411	0.73143008
7279763	NM_138524 // A3galt2 // alpha 1,3-galactosyltransferase 2 (isoglobotriaosylceramide synthase) // 5q36 // 171553 /// ENSRNOT00000007851 // A3galt2 // alpha 1,3-galactosyltransferase 2 (isoglobotriaosylceramide synthase) // 5q36 // 171553 /// BC061714 // A3g	0.01556034	0.0516733	0.24053834	0.2942733
7334452	NM_012555 // Ets1 // v-ets erythroblastosis virus E26 oncogene homolog 1 (avian) // 8q21 // 24356 /// ENSRNOT00000011925 // Ets1 // v-ets erythroblastosis virus E26 oncogene homolog 1 (avian) // 8q21 // 24356 /// BC101927 // Ets1 // v-ets erythroblastosis	0.01556766	0.4639413	0.24038849	0.73166945
7131005	NM_001106028 // Cdkn3_predicted // cyclin-dependent kinase inhibitor 3 (predicted) // 15p14 // 289993	0.01557821	0.0000076	0.24028879	0.00116643
7083059	NM_017009 // Gfap // glial fibrillary acidic protein // 10q32.1 // 24387 /// ENSRNOT00000034401 // Gfap // glial fibrillary acidic protein // 10q32.1 // 24387 /// BC088851 // Gfap // glial fibrillary acidic protein // 10q32.1 // 24387 /// ENSRNOT0000000394	0.0157475	0.91403805	0.24263514	0.96247158
7377898	NM_001109019 // Zic3 // zinc finger protein of the cerebellum 3 // Xq36 // 367944 /// ENSRNOT00000001148 // Zic3 // zinc finger protein of the cerebellum 3 // Xq36 // 367944	0.01576503	0.37947508	0.24264064	0.67390691
7263342	---	0.01578058	0.71590673	0.24261569	0.872438
7215442	NM_021664 // Dnase2b // deoxyribonuclease II beta // 2q44 // 59296 /// ENSRNOT00000021861 // Dnase2b // deoxyribonuclease II beta // 2q44 // 59296 /// AF178974 // Dnase2b // deoxyribonuclease II beta // 2q44 // 59296	0.01579113	0.07849743	0.242514	0.35075591
7051261	NM_001009977 // LOC494539 // spectrin beta-like // 1q22 // 494539 /// AY856054 // LOC494539 // spectrin beta-like // 1q22 // 494539	0.01583052	0.7603932	0.24285496	0.89366125
7151395	NM_001025673 // Mlf1ip // myeloid leukemia factor 1 interacting protein // 16q11 // 306464 /// BC097399 // Mlf1ip // myeloid leukemia factor 1 interacting protein // 16q11 // 306464 /// ENSRNOT00000041596 // Mlf1ip // myeloid leukemia factor 1 interacting	0.01585984	0.04131399	0.24304087	0.2667849
7287337	NM_001108668 // Akna_predicted // AT-hook transcription factor (predicted) // 5q24 // 362530 /// ENSRNOT00000010516 // Akna_predicted // AT-hook transcription factor (predicted) // 5q24 // 362530	0.01586806	0.01280644	0.24290338	0.14639336
7075412	NM_001100673 // Mapk8ip3 // mitogen-activated protein kinase 8 interacting protein 3 // 10q12 // 302983 /// DQ377222 // Mapk8ip3 // mitogen-activated protein kinase 8 interacting protein 3 // 10q12 // 302983	0.01588428	0.26443269	0.24288852	0.58496469
7345234	NM_001008326 // Rexo2 // REX2, RNA exonuclease 2 homolog (S. cerevisiae) // 8q23 // 300689 /// ENSRNOT00000047633 // Rexo2 // REX2, RNA exonuclease 2 homolog (S. cerevisiae) // 8q23 // 300689 /// BC086420 // Rexo2 // REX2, RNA exonuclease 2 homolog (S. cer	0.01589901	0.74302338	0.24285093	0.88539912
7123967	NM_012493 // Afp // alpha-fetoprotein // 14p21 // 24177 /// ENSRNOT00000003879 // Afp // alpha-fetoprotein // 14p21 // 24177 /// BC097344 // Afp // alpha-fetoprotein // 14p21 // 24177	0.01591765	0.20376087	0.24287309	0.52911916
7159098	NM_012527 // Chrm3 // cholinergic receptor, muscarinic 3, cardiac // 17q12.1 // 24260 /// ENSRNOT00000019662 // Chrm3 // cholinergic receptor, muscarinic 3, cardiac // 17q12.1 // 24260 /// M18088 // Chrm3 // cholinergic receptor, muscarinic 3, cardiac // 1	0.01595379	0.1104072	0.24316192	0.40687098
7026563	ENSRNOT00000021471 // Plekhg1 // pleckstrin homology domain containing, family G (with RhoGef domain) member 1 // 1p11 // 679812 /// ENSRNOT00000021471 // LOC683298 // similar to Pleckstrin homology domain-containing family G member 1 // --- // 683298	0.01600545	0.50797639	0.24368643	0.75997442
7243541	ENSRNOT00000045362 // RGD1565536_predicted // similar to hypothetical protein (predicted) // 3q35 // 311323	0.01604398	0.06415771	0.24401011	0.3252545
7075496	NM_019322 // Tpsab1 // tryptase alpha/beta 1 // 10q12 // 54271 /// ENSRNOT00000024767 // Tpsab1 // tryptase alpha/beta 1 // 10q12 // 54271 /// U67910 // Tpsab1 // tryptase alpha/beta 1 // 10q12 // 54271	0.01606608	0.6419966	0.24408349	0.83563058
7302096	NM_001100982 // Siva1 // SIVA1, apoptosis-inducing factor // 6q32 // 362791 /// ENSRNOT00000031788 // Siva1 // SIVA1, apoptosis-inducing factor // 6q32 // 362791 /// BC088866 // Siva1 // SIVA1, apoptosis-inducing factor // 6q32 // 362791	0.01609974	0.36155436	0.24433214	0.66076854
7234913	NM_013187 // Plcg1 // phospholipase C, gamma 1 // 3q42 // 25738 /// ENSRNOT00000022276 // Plcg1 // phospholipase C, gamma 1 // 3q42 // 25738 /// J03806 // Plcg1 // phospholipase C, gamma 1 // 3q42 // 25738 /// ENSRNOT00000021872 // Plcg1 // phospholipase C	0.01610501	0.0871936	0.24414988	0.3662183
7074132	---	0.01610929	0.09101196	0.24395301	0.37197223
7187971	XR_006259 // LOC685671 // similar to myocyte enhancer factor 2C // 2q11 // 685671 /// ENSRNOT00000047689 // LOC309957 // similar to myocyte enhancer factor 2C // 2q11 // 309957	0.01612651	0.26463126	0.24395231	0.58503756
7060671	NM_001000261 // Olr379_predicted // olfactory receptor 379 (predicted) // 1q43 // 293812 /// ENSRNOT00000032191 // Olr379_predicted // olfactory receptor 379 (predicted) // 1q43 // 293812	0.01613418	0.10511349	0.2438073	0.39688629
7213434	NM_001005555 // Ptbp2 // polypyrimidine tract binding protein 2 // 2q41 // 310820 /// BC082076 // Ptbp2 // polypyrimidine tract binding protein 2 // 2q41 // 310820 /// ENSRNOT00000015036 // Ptbp2 // polypyrimidine tract binding protein 2 // 2q41 // 310820	0.01614231	0.38590172	0.24366955	0.67841302
7285358	NM_001108971 // RGD1309821_predicted // similar to KIAA1161 protein (predicted) // 5q22 // 366360 /// ENSRNOT00000033235 // RGD1309821_predicted // similar to KIAA1161 protein (predicted) // 5q22 // 366360	0.01615266	0.09259299	0.24356556	0.37410534
7299527	NM_172034 // Fntb // farnesyltransferase, CAAX box, beta // 6q24 // 64511 /// ENSRNOT00000010588 // Fntb // farnesyltransferase, CAAX box, beta // 6q24 // 64511 /// M69056 // Fntb // farnesyltransferase, CAAX box, beta // 6q24 // 64511	0.01623108	0.00526393	0.24448713	0.09036946
7322721	---	0.01625216	0.17646599	0.24454395	0.5021728
7250869	NM_019234 // Dync1i1 // dynein cytoplasmic 1 intermediate chain 1 // 4q13 // 29564 /// ENSRNOT00000013184 // Dync1i1 // dynein cytoplasmic 1 intermediate chain 1 // 4q13 // 29564 /// ENSRNOT00000039981 // Dync1i1 // dynein cytoplasmic 1 intermediate chain	0.01627532	0.00554975	0.24463191	0.09334812
7025593	XM_001061932 // LOC683474 // similar to aldehyde dehydrogenase 8 family, member A1 // --- // 683474 /// ENSRNOT00000020015 // LOC683474 // similar to aldehyde dehydrogenase 8 family, member A1 // --- // 683474	0.01631059	0.000554	0.24490152	0.02288733
7039463	NM_001109569 // Wdr74 // WD repeat domain 74 // 1q43 // 690229 /// BC158834 // Wdr74 // WD repeat domain 74 // 1q43 // 690229 /// ENSRNOT00000050814 // LOC686449 // similar to WD repeat domain 74 // --- // 686449	0.01631274	0.22421767	0.24467378	0.54780762
7092729	NM_133601 // Cblb // Casitas B-lineage lymphoma b // 11q21 // 171136 /// ENSRNOT00000002719 // Cblb // Casitas B-lineage lymphoma b // 11q21 // 171136 /// AB071283 // Cblb // Casitas B-lineage lymphoma b // 11q21 // 171136	0.01632095	0.26779781	0.24453733	0.58798994
7376355	---	0.0163412	0.79888821	0.24458137	0.91057531
7232469	NM_001107772 // Zc3h6_predicted // zinc finger CCCH type containing 6 (predicted) // 3q36 // 311415 /// ENSRNOT00000024322 // Zc3h6_predicted // zinc finger CCCH type containing 6 (predicted) // 3q36 // 311415	0.01637959	0.22174099	0.24489654	0.54486582
7371753	ENSRNOT00000016508 // Rab27b // RAB27B, member RAS oncogene family // 18q12.1 // 84590	0.01638121	0.86605075	0.24466186	0.94213359
7344605	NM_001013246 // Arhgef12 // Rho guanine nucleotide exchange factor (GEF) 12 // 8q22 // 367072 /// ENSRNOT00000012043 // Arhgef12 // Rho guanine nucleotide exchange factor (GEF) 12 // 8q22 // 367072 /// AY935257 // Arhgef12 // Rho guanine nucleotide exchang	0.01638124	0.01775012	0.24440395	0.17673816
7344021	---	0.01640714	0.75624169	0.24453215	0.8914516
7175718	NM_017061 // Lox // lysyl oxidase // 18q11 // 24914 /// ENSRNOT00000019844 // Lox // lysyl oxidase // 18q11 // 24914 /// U11038 // Lox // lysyl oxidase // 18q11 // 24914	0.01642819	0.04741093	0.24458788	0.2818128
7234150	ENSRNOT00000044574 // RY2G5 // potential ligand-binding protein // 3q41 // 499925	0.01646129	0.45383674	0.2448227	0.72594354
7331509	NM_001000906 // Olr1104_predicted // olfactory receptor 1104 (predicted) // 7q36 // 405216 /// ENSRNOT00000047272 // Olr1104_predicted // olfactory receptor 1104 (predicted) // 7q36 // 405216	0.01646192	0.24560063	0.24457462	0.56933409
7111567	NM_001107181 // Pkp1_predicted // plakophilin 1 (predicted) // 13q13 // 304822 /// ENSRNOT00000013531 // Pkp1_predicted // plakophilin 1 (predicted) // 13q13 // 304822	0.01647694	0.13288465	0.24454064	0.44135572
7065486	BC088202 // Abca3 // ATP-binding cassette, sub-family A (ABC1), member 3 // 10q12 // 302973 /// ENSRNOT00000011493 // Abca3 // ATP-binding cassette, sub-family A (ABC1), member 3 // 10q12 // 302973 /// ENSRNOT00000060781 // Abca3 // ATP-binding cassette, s	0.01654859	0.32024632	0.2453463	0.63309924
7182000	NM_001106196 // Galnt2_predicted // UDP-N-acetyl-alpha-D-galactosamine:polypeptide N-acetylgalactosaminyltransferase 2 (predicted) // 19q12 // 292090	0.01655167	0.00002634	0.24513474	0.00305047
7309626	AY445136 // Eml5 // echinoderm microtubule associated protein like 5 // 6q32 // 444982 /// ENSRNOT00000005978 // Eml5 // echinoderm microtubule associated protein like 5 // 6q32 // 444982	0.01658017	0.0000246	0.24529971	0.00294844
7331539	NM_012821 // Adcy6 // adenylate cyclase 6 // 7q36 // 25289 /// ENSRNOT00000047864 // Adcy6 // adenylate cyclase 6 // 7q36 // 25289 /// ENSRNOT00000016623 // Adcy6 // adenylate cyclase 6 // 7q36 // 25289 /// M96160 // Adcy6 // adenylate cyclase 6 // 7q36 //	0.0165831	0.92785825	0.24508642	0.96915127
7114850	NM_001012150 // Enah // enabled homolog (Drosophila) // 13q26 // 360891 /// ENSRNOT00000039974 // Enah // enabled homolog (Drosophila) // 13q26 // 360891 /// BC083927 // Enah // enabled homolog (Drosophila) // 13q26 // 360891	0.01661074	0.53166165	0.2452384	0.77569676
7159106	NM_203369 // Zmynd11 // zinc finger, MYND domain containing 11 // 17q12.1 // 291259 /// NM_203367 // Zmynd11 // zinc finger, MYND domain containing 11 // 17q12.1 // 291259 /// NM_203366 // Zmynd11 // zinc finger, MYND domain containing 11 // 17q12.1 // 291	0.01667684	0.37871324	0.24595728	0.67289228
7048873	NM_031508 // Grik5 // glutamate receptor, ionotropic, kainate 5 // 1q21 // 24407 /// NM_017262 // Grik5 // glutamate receptor, ionotropic, kainate 5 // 1q21 // 24407 /// ENSRNOT00000027578 // Grik5 // glutamate receptor, ionotropic, kainate 5 // 1q21 // 24	0.0166917	0.00002446	0.24591974	0.00295381
7221187	NM_001107614 // Slc26a8_predicted // solute carrier family 26, member 8 (predicted) // 20p12 // 309646 /// ENSRNOT00000000615 // Slc26a8_predicted // solute carrier family 26, member 8 (predicted) // 20p12 // 309646	0.01673741	0.01214217	0.24633632	0.14143176
7373649	BC087677 // Rbm3 // RNA binding motif protein 3 // Xq13 // 114488 /// ENSRNOT00000007367 // Rbm3 // RNA binding motif protein 3 // Xq13 // 114488	0.01675044	0.44238658	0.24627156	0.71786838
7060258	NM_031344 // Fads2 // fatty acid desaturase 2 // 1q43 // 83512 /// ENSRNOT00000027756 // Fads2 // fatty acid desaturase 2 // 1q43 // 83512 /// BC081776 // Fads2 // fatty acid desaturase 2 // 1q43 // 83512	0.01676459	0.33736634	0.24622338	0.64449013
7308507	NM_001106742 // Med6_predicted // mediator of RNA polymerase II transcription, subunit 6 homolog (yeast) (predicted) // 6q24 // 299180 /// ENSRNOT00000009483 // Med6_predicted // mediator of RNA polymerase II transcription, subunit 6 homolog (yeast) (predi	0.01676797	0.20617046	0.24601729	0.53098477
7042315	NM_031841 // Scd2 // stearoyl-Coenzyme A desaturase 2 // 1q54 // 83792 /// ENSRNOT00000018090 // Scd2 // stearoyl-Coenzyme A desaturase 2 // 1q54 // 83792 /// AB032243 // Scd2 // stearoyl-Coenzyme A desaturase 2 // 1q54 // 83792	0.01676853	0.0000426	0.24577029	0.00404276
7036479	NM_012713 // Prkcb1 // protein kinase C, beta 1 // 1q36 // 25023 /// ENSRNOT00000016418 // Prkcb1 // protein kinase C, beta 1 // 1q36 // 25023 /// M19007 // Prkcb1 // protein kinase C, beta 1 // 1q36 // 25023 /// ENSRNOT00000016442 // Prkcb1 // protein kin	0.01679557	0.87868044	0.24591151	0.94668873
7072829	NM_001107059 // Ddx42_predicted // DEAD (Asp-Glu-Ala-Asp) box polypeptide 42 (predicted) // 10q32.1 // 303607 /// ENSRNOT00000013046 // Ddx42_predicted // DEAD (Asp-Glu-Ala-Asp) box polypeptide 42 (predicted) // 10q32.1 // 303607	0.01682468	0.22714518	0.24608272	0.55076956
7318373	NM_198752 // KIFC2 // kinesin family member C2 // 7q34 // 300053 /// ENSRNOT00000043778 // KIFC2 // kinesin family member C2 // 7q34 // 300053 /// AJ250330 // KIFC2 // kinesin family member C2 // 7q34 // 300053	0.01683854	0.00012593	0.24603075	0.00917147
7269583	NM_212513 // Lag3 // lymphocyte-activation gene 3 // 4q42 // 297596 /// ENSRNOT00000028965 // Lag3 // lymphocyte-activation gene 3 // 4q42 // 297596 /// BC091201 // Lag3 // lymphocyte-activation gene 3 // 4q42 // 297596	0.01685606	0.44505458	0.24603231	0.72004765
7369921	NM_001099519 // LOC690227 // similar to vomeronasal 2, receptor, 1 // --- // 690227	0.01687104	0.0580173	0.24599683	0.30956436
7219214	ENSRNOT00000030348 // Edar // ectodysplasin-A receptor // 20q11 // 365581	0.01688292	0.03193861	0.24591627	0.23320962
7107338	NM_021684 // Adcy10 // adenylate cyclase 10 // 13q23 // 59320 /// ENSRNOT00000004326 // Adcy10 // adenylate cyclase 10 // 13q23 // 59320 /// AF081941 // Adcy10 // adenylate cyclase 10 // 13q23 // 59320	0.01688363	0.0000301	0.24567334	0.00327507
7182704	NM_201655 // Tepp // testis/prostate/placenta-expressed protein // 19p13 // 291850 /// ENSRNOT00000018082 // Tepp // testis/prostate/placenta-expressed protein // 19p13 // 291850	0.01693692	0.91783731	0.24619521	0.9645313
7321541	NM_001000060 // Olr892_predicted // olfactory receptor 892 (predicted) // 7q11 // 288816 /// ENSRNOT00000042797 // Olr892_predicted // olfactory receptor 892 (predicted) // 7q11 // 288816	0.01697719	0.29571825	0.24652695	0.61308924
7147828	ENSRNOT00000057386 // Col4a1 // procollagen, type IV, alpha 1 // 16q12.5 // 290905 /// ENSRNOT00000057386 // Col4a2_predicted // procollagen, type IV, alpha 2 (predicted) // 16q12.5 // 306628 /// ENSRNOT00000057381 // Col4a1 // procollagen, type IV, alpha	0.01698491	0.01885225	0.24638583	0.17924861
7034569	NM_013167 // Ucp3 // uncoupling protein 3 (mitochondrial, proton carrier) // 1q32 // 25708 /// ENSRNOT00000024005 // Ucp3 // uncoupling protein 3 (mitochondrial, proton carrier) // 1q32 // 25708 /// BC072546 // Ucp3 // uncoupling protein 3 (mitochondrial,	0.0170981	0.90169237	0.24777339	0.95746366
7100386	NM_053912 // Pscd3 // pleckstrin homology, Sec7 and coiled-coil domains 3 // 12p11 // 116693 /// ENSRNOT00000001412 // Pscd3 // pleckstrin homology, Sec7 and coiled-coil domains 3 // 12p11 // 116693 /// U83897 // Pscd3 // pleckstrin homology, Sec7 and coil	0.01711011	0.05067985	0.24769339	0.29072497
7116023	ENSRNOT00000002882 // Zfp644_predicted // zinc finger protein 644 (predicted) // 14p22 // 305127	0.01718432	0.08953183	0.24851306	0.37031476
7299302	NM_031085 // Prkch // protein kinase C, eta // 6q24 // 81749 /// ENSRNOT00000006729 // Prkch // protein kinase C, eta // 6q24 // 81749 /// BC061763 // Prkch // protein kinase C, eta // 6q24 // 81749	0.0171914	0.54123715	0.24836124	0.78095789
7114725	NM_001034090 // Ephx1 // epoxide hydrolase 1, microsomal // 13q26 // 25315 /// NM_012844 // Ephx1 // epoxide hydrolase 1, microsomal // 13q26 // 25315 /// ENSRNOT00000029777 // Ephx1 // epoxide hydrolase 1, microsomal // 13q26 // 25315 /// ENSRNOT000000047	0.0172053	0.00242823	0.24830816	0.05718077
7315206	ENSRNOT00000007309 // Best3 // bestrophin 3 // 7q22 // 314847	0.01721248	0.8267829	0.2481583	0.92366692
7244077	NM_031664 // Slc28a2 // solute carrier family 28 (sodium-coupled nucleoside transporter), member 2 // 3q35 // 60423 /// ENSRNOT00000024658 // Slc28a2 // solute carrier family 28 (sodium-coupled nucleoside transporter), member 2 // 3q35 // 60423 /// AY02930	0.01722803	0.00146194	0.24812929	0.04164466
7052813	ENSRNOT00000046645 // Mctp2 // multiple C2 domains, transmembrane 2 // 1q31 // 308742	0.01725314	0.08714966	0.2482379	0.3662515
7102966	NM_001039022 // Coq5 // coenzyme Q5 homolog, methyltransferase (yeast) // 12q16 // 304542 /// BC098719 // Coq5 // coenzyme Q5 homolog, methyltransferase (yeast) // 12q16 // 304542 /// ENSRNOT00000001546 // Coq5 // coenzyme Q5 homolog, methyltransferase (ye	0.01728337	0.87189455	0.24841987	0.94376757
7204681	NM_032076 // Ptger4 // prostaglandin E receptor 4 (subtype EP4) // 2q16 // 84023 /// ENSRNOT00000017886 // Ptger4 // prostaglandin E receptor 4 (subtype EP4) // 2q16 // 84023 /// D28860 // Ptger4 // prostaglandin E receptor 4 (subtype EP4) // 2q16 // 84023	0.01729155	0.09569941	0.24828487	0.37981375
7210320	---	0.01729225	0.41295707	0.24804284	0.69659389
7116878	NM_001105998 // Ccni_predicted // cyclin I (predicted) // 14p22 // 289500 /// ENSRNOT00000002924 // Ccni_predicted // cyclin I (predicted) // 14p22 // 289500	0.01729227	0.26321993	0.24779157	0.58457001
7038898	NM_017127 // Chka // choline kinase alpha // 1q42 // 29194 /// ENSRNOT00000022824 // Chka // choline kinase alpha // 1q42 // 29194 /// BC081821 // Chka // choline kinase alpha // 1q42 // 29194 /// ENSRNOT00000023020 // Chka // choline kinase alpha // 1q42	0.01732777	0.17187849	0.2480487	0.49570753
7258359	NM_001007648 // Cdca3 // cell division cycle associated 3 // 4q42 // 297594 /// ENSRNOT00000020803 // Cdca3 // cell division cycle associated 3 // 4q42 // 297594 /// BC079204 // Cdca3 // cell division cycle associated 3 // 4q42 // 297594	0.01733919	0.82513283	0.24796095	0.92335671
7234171	NM_172031 // Plunc // palate, lung, and nasal epithelium associated // 3q41 // 246238 /// ENSRNOT00000018581 // Plunc // palate, lung, and nasal epithelium associated // 3q41 // 246238 /// AF393750 // Plunc // palate, lung, and nasal epithelium associated	0.01735559	0.35510238	0.24794452	0.65584857
7367971	XR_007870 // LOC301126 // similar to scaffold attachment factor B2 // 9q11 // 301126	0.01735979	0.59412011	0.24775401	0.81002828
7302673	BC092663 // Prkd3 // protein kinase D3 // 6q11 // 313834 /// ENSRNOT00000062019 // Prkd3 // protein kinase D3 // 6q11 // 313834 /// ENSRNOT00000007492 // Prkd3 // protein kinase D3 // 6q11 // 313834	0.01738665	0.71684213	0.24788696	0.87252433
7081716	NM_001108291 // Crop // cisplatin resistance-associated overexpressed protein // 10q26 // 360602 /// ENSRNOT00000003914 // Crop // cisplatin resistance-associated overexpressed protein // 10q26 // 360602	0.0173999	0.27486101	0.24782579	0.5948095
7324052	NM_058208 // Socs2 // suppressor of cytokine signaling 2 // 7q13 // 84607 /// ENSRNOT00000011948 // Socs2 // suppressor of cytokine signaling 2 // 7q13 // 84607 /// AF075382 // Socs2 // suppressor of cytokine signaling 2 // 7q13 // 84607	0.01741549	0.01516024	0.24779805	0.16032862
7143905	NM_001012212 // Calr3 // calreticulin 3 // 16p14 // 364529 /// ENSRNOT00000018018 // Calr3 // calreticulin 3 // 16p14 // 364529 /// BC079049 // Calr3 // calreticulin 3 // 16p14 // 364529	0.01742024	0.96470381	0.24761627	0.98406614
7080134	NM_012977 // Lgals9 // lectin, galactose binding, soluble 9 // 10q25 // 25476 /// ENSRNOT00000017071 // Lgals9 // lectin, galactose binding, soluble 9 // 10q25 // 25476 /// U67958 // Lgals9 // lectin, galactose binding, soluble 9 // 10q25 // 25476 /// ENSR	0.01757988	0.35955966	0.2496343	0.6595973
7119590	NM_021751 // Prom1 // prominin 1 // 14q21 // 60357 /// NM_001110137 // Prom1 // prominin 1 // 14q21 // 60357 /// ENSRNOT00000058709 // Prom1 // prominin 1 // 14q21 // 60357 /// AF263368 // Prom1 // prominin 1 // 14q21 // 60357 /// ENSRNOT00000004231 // Pro	0.01760673	0.36420834	0.24976455	0.66227795
7375133	NM_012661 // Sts // steroid sulfatase // Xq12-q14 // 24800 /// ENSRNOT00000051897 // Sts // steroid sulfatase // Xq12-q14 // 24800 /// U37138 // Sts // steroid sulfatase // Xq12-q14 // 24800	0.01766325	0.10548329	0.250315	0.39753892
7172378	XM_001056478 // RGD1306286_predicted // similar to mKIAA1632 protein (predicted) // 18q12.3 // 364902 /// ENSRNOT00000039695 // RGD1306286_predicted // similar to mKIAA1632 protein (predicted) // 18q12.3 // 364902 /// ENSRNOT00000022767 // RGD1306286_predi	0.01766489	0.39677154	0.25008741	0.68591522
7108888	NM_001011909 // Gpatc2 // G patch domain containing 2 // 13q26 // 289362 /// ENSRNOT00000040543 // Gpatc2 // G patch domain containing 2 // 13q26 // 289362 /// BC079232 // Gpatc2 // G patch domain containing 2 // 13q26 // 289362	0.01767972	0.90227973	0.25004681	0.95787139
7082865	NM_012514 // Brca1 // breast cancer 1 // 10q32.1 // 497672 /// ENSRNOT00000028109 // Brca1 // breast cancer 1 // 10q32.1 // 497672 /// AF036760 // Brca1 // breast cancer 1 // 10q32.1 // 497672	0.01769567	0.54805678	0.25002212	0.78438961
7031774	ENSRNOT00000046529 // Nav2 // neuron navigator 2 // 1q22 // 171563 /// ENSRNOT00000019460 // Nav2 // neuron navigator 2 // 1q22 // 171563 /// AF466145 // Nav2 // neuron navigator 2 // 1q22 // 171563	0.01770819	0.10251659	0.24994907	0.39338862
7234184	BC127515 // RGD1563047_predicted // similar to von Ebner minor salivary gland protein (predicted) // 3q41 // 499926 /// ENSRNOT00000055342 // RGD1563047_predicted // similar to von Ebner minor salivary gland protein (predicted) // 3q41 // 499926	0.01771154	0.31445994	0.24974686	0.62860845
7334980	NM_198755 // Loh11cr2a // loss of heterozygosity, 11, chromosomal region 2, gene A homolog (human) // 8q22 // 301097 /// ENSRNOT00000000211 // Loh11cr2a // loss of heterozygosity, 11, chromosomal region 2, gene A homolog (human) // 8q22 // 301097 /// AB121	0.01775387	0.26286814	0.25009415	0.58489196
7377497	XM_001059711 // Bcorl1 // BCL6 co-repressor-like 1 // Xq35 // 302810 /// ENSRNOT00000006805 // Bcorl1 // BCL6 co-repressor-like 1 // Xq35 // 302810 /// ENSRNOT00000033945 // Bcorl1 // BCL6 co-repressor-like 1 // Xq35 // 302810	0.01777832	0.28634337	0.25018913	0.60528807
7252908	BC091428 // Tcrb // T-cell receptor beta chain // 4q22 // 24820 /// BC099166 // Tcrb // T-cell receptor beta chain // 4q22 // 24820 /// ENSRNOT00000017514 // Tcrb // T-cell receptor beta chain // 4q22 // 24820 /// ENSRNOT00000059589 // Tcrb // T-cell recep	0.01779594	0.21306924	0.2501879	0.53825412
7217751	NM_001025144 // Prmt2 // protein arginine N-methyltransferase 2 // 20p12 // 499420 /// ENSRNOT00000050531 // Prmt2 // protein arginine N-methyltransferase 2 // 20p12 // 499420 /// BC079112 // Prmt2 // protein arginine N-methyltransferase 2 // 20p12 // 4994	0.01779756	0.11342866	0.24996195	0.41198806
7155210	NM_198050 // Kif27 // kinesin family member 27 // 17p14 // 246209 /// ENSRNOT00000026054 // Kif27 // kinesin family member 27 // 17p14 // 246209 /// ENSRNOT00000026015 // Kif27 // kinesin family member 27 // 17p14 // 246209 /// BC079385 // Kif27 // kinesin	0.01781544	0.0569711	0.2499646	0.3074655
7174639	NM_001107393 // Diap1_predicted // diaphanous homolog 1 (Drosophila) (predicted) // 18p11 // 307483 /// ENSRNOT00000026785 // Diap1_predicted // diaphanous homolog 1 (Drosophila) (predicted) // 18p11 // 307483 /// ENSRNOT00000060433 // Diap1_predicted // d	0.01783094	0.60127294	0.24993388	0.81389015
7298920	NM_001034133 // Klhdc2 // kelch domain containing 2 // 6q24 // 299113 /// ENSRNOT00000006223 // Klhdc2 // kelch domain containing 2 // 6q24 // 299113 /// BC105756 // Klhdc2 // kelch domain containing 2 // 6q24 // 299113 /// ENSRNOT00000004086 // LOC679960	0.01784956	0.77006456	0.24994691	0.89815438
7101782	---	0.01785127	0.09169383	0.24972336	0.37292519
7087958	NM_001025032 // Cd96 // CD96 antigen // 11q21 // 498079 /// ENSRNOT00000035485 // Cd96 // CD96 antigen // 11q21 // 498079 /// BC091206 // Cd96 // CD96 antigen // 11q21 // 498079	0.0178648	0.25991903	0.24966544	0.58190397
7219733	NM_031812 // Cd164 // CD164 antigen // 20q12 // 83689 /// ENSRNOT00000000334 // Cd164 // CD164 antigen // 20q12 // 83689 /// BC062064 // Cd164 // CD164 antigen // 20q12 // 83689	0.01786498	0.00520674	0.24942125	0.08982421
7223163	---	0.01788966	0.00680643	0.24951926	0.10407798
7359546	NM_133525 // RGD620382 // Nucleoside 2-deoxyribosyltransferase domain containing protein RGD620382 // 9q12 // 171047 /// ENSRNOT00000024815 // RGD620382 // Nucleoside 2-deoxyribosyltransferase domain containing protein RGD620382 // 9q12 // 171047 /// U8259	0.01789116	0.60460418	0.24929408	0.81628786
7039476	NM_021579 // Nxf1 // nuclear RNA export factor 1 // 1q43 // 59087 /// ENSRNOT00000026033 // Nxf1 // nuclear RNA export factor 1 // 1q43 // 59087 /// AF093139 // Nxf1 // nuclear RNA export factor 1 // 1q43 // 59087	0.01790952	0.30131334	0.24930405	0.61797883
7089812	NM_001105865 // Dgcr8_predicted // DiGeorge syndrome critical region gene 8 (predicted) // 11q23 // 287954 /// ENSRNOT00000002581 // Dgcr8_predicted // DiGeorge syndrome critical region gene 8 (predicted) // 11q23 // 287954	0.01791849	0.19814969	0.24918341	0.52320257
7034603	NM_001108494 // RGD1308929_predicted // LOC361614 (predicted) // 1q32 // 361614 /// ENSRNOT00000025827 // RGD1308929_predicted // LOC361614 (predicted) // 1q32 // 361614	0.01793538	0.14890727	0.24917304	0.46495267
7030454	ENSRNOT00000029719 // Ta-nfkbh // T-cell activation NFKB-like protein // 1q21 // 308496	0.01796012	0.77670902	0.24927165	0.9006255
7104853	NM_001017489 // LOC498225 // similar to ligatin // 13q13 // 498225 /// ENSRNOT00000006768 // LOC498225 // similar to ligatin // 13q13 // 498225 /// BC087701 // LOC498225 // similar to ligatin // 13q13 // 498225 /// ENSRNOT00000048016 // LOC498225 // simila	0.0179846	0.06898362	0.24936645	0.33413424
7383799	ENSRNOT00000014739 // Serpina7 // serine (or cysteine) peptidase inhibitor, clade A (alpha-1 antiproteinase, antitrypsin), member 7 // Xq35 // 81806 /// M63991 // Serpina7 // serine (or cysteine) peptidase inhibitor, clade A (alpha-1 antiproteinase, antitr	0.01804692	0.00050263	0.24998523	0.02171761
7147838	ENSRNOT00000032918 // Irs2 // insulin receptor substrate 2 // 16q12.5 // 29376	0.01808368	0.33387914	0.25024908	0.64138387
7190677	NM_012816 // Amacr // alpha-methylacyl-CoA racemase // 2q16 // 25284 /// ENSRNOT00000025323 // Amacr // alpha-methylacyl-CoA racemase // 2q16 // 25284 /// U89905 // Amacr // alpha-methylacyl-CoA racemase // 2q16 // 25284 /// ENSRNOT00000040701 // Amacr //	0.01808555	0.39620916	0.25003007	0.68578209
7312739	NM_173124 // Cyp4f5 // cytochrome P450 4F5 // 7q11 // 286905 /// ENSRNOT00000007428 // Cyp4f5 // cytochrome P450 4F5 // 7q11 // 286905 /// U39207 // Cyp4f5 // cytochrome P450 4F5 // 7q11 // 286905	0.01809207	0.0000683	0.24987572	0.00584674
7305756	NM_001013244 // Tspan13 // tetraspanin 13 // 6q16 // 366602 /// ENSRNOT00000006752 // Tspan13 // tetraspanin 13 // 6q16 // 366602 /// ENSRNOT00000059919 // Tspan13 // tetraspanin 13 // 6q16 // 366602 /// BC089906 // Tspan13 // tetraspanin 13 // 6q16 // 366	0.0181268	0.00025447	0.2501109	0.01443938
7265989	NM_001106597 // Usp39 // ubiquitin specific peptidase 39 // 4q33 // 297336 /// ENSRNOT00000015562 // Usp39 // ubiquitin specific peptidase 39 // 4q33 // 297336	0.01819036	0.00521405	0.25074302	0.08984063
7061788	NM_001107583 // Gldc_predicted // glycine decarboxylase (predicted) // 1q52 // 309312	0.01821947	0.02862514	0.25089951	0.22308031
7127546	NM_001009685 // Drg1 // developmentally regulated GTP binding protein 1 // 14q21 // 305470 /// ENSRNOT00000025241 // Drg1 // developmentally regulated GTP binding protein 1 // 14q21 // 305470 /// BC088410 // Drg1 // developmentally regulated GTP binding pr	0.01822562	0.29480999	0.25073981	0.61237435
7142416	ENSRNOT00000037228 // Tmtc4 // transmembrane and tetratricopeptide repeat containing 4 // 15q25 // 290501	0.01824469	0.00000238	0.250758	0.00050265
7308057	NM_212522 // LOC314251 // erythroid spectrin beta // 6q24 // 314251 /// ENSRNOT00000009512 // LOC314251 // erythroid spectrin beta // 6q24 // 314251 /// AY238343 // LOC314251 // erythroid spectrin beta // 6q24 // 314251	0.01826252	0.37822838	0.25075913	0.6724536
7318355	ENSRNOT00000029768 // Scx // scleraxis // 7q34 // 680712 /// ENSRNOT00000029768 // LOC684826 // similar to Basic helix-loop-helix transcription factor scleraxis // --- // 684826	0.01830356	0.54699605	0.25107864	0.78398328
7333533	NM_022250 // Qtrt1 // queuine tRNA-ribosyltransferase 1 // 8q13 // 64016 /// ENSRNOT00000010030 // Qtrt1 // queuine tRNA-ribosyltransferase 1 // 8q13 // 64016 /// AB034634 // Qtrt1 // queuine tRNA-ribosyltransferase 1 // 8q13 // 64016	0.01830918	0.29880217	0.25091213	0.61595796
7292565	NM_053327 // Clcnka // chloride channel Ka // 5q36 // 79425 /// ENSRNOT00000013103 // Clcnka // chloride channel Ka // 5q36 // 79425 /// BC081761 // Clcnka // chloride channel Ka // 5q36 // 79425	0.01831453	0.71681102	0.25074224	0.87263682
7105238	NM_053560 // Chi3l1 // chitinase 3-like 1 // 13q13 // 89824 /// ENSRNOT00000060710 // Chi3l1 // chitinase 3-like 1 // 13q13 // 89824 /// BC091365 // Chi3l1 // chitinase 3-like 1 // 13q13 // 89824 /// ENSRNOT00000004444 // Chi3l1 // chitinase 3-like 1 // 13	0.01833895	0.06983074	0.25083352	0.33479421
7307485	NM_001106737 // Nin_predicted // ninein (predicted) // 6q24 // 299117 /// ENSRNOT00000052408 // Nin_predicted // ninein (predicted) // 6q24 // 299117 /// ENSRNOT00000007529 // Nin_predicted // ninein (predicted) // 6q24 // 299117	0.01835574	0.20453101	0.25082036	0.52965884
7039858	NM_001109163 // Fam111a // family with sequence similarity 111, member A // 1q43 // 499322 /// ENSRNOT00000016152 // Fam111a // family with sequence similarity 111, member A // 1q43 // 499322	0.01848425	0.32931137	0.25233234	0.63930205
7138556	NM_175757 // Cryl1 // crystallin, lambda 1 // 15p12 // 290277 /// ENSRNOT00000012093 // Cryl1 // crystallin, lambda 1 // 15p12 // 290277 /// AY040223 // Cryl1 // crystallin, lambda 1 // 15p12 // 290277	0.01854313	0.0000202	0.25289178	0.00250655
7083713	ENSRNOT00000055097 // Pitpnc1 // phosphatidylinositol transfer protein, cytoplasmic 1 // 10q32.1 // 498015	0.01854652	0.04534071	0.2526941	0.27780524
7086760	ENSRNOT00000002769 // Son // Son cell proliferation protein // 11q11 // 304092	0.01855194	0.64598846	0.25252443	0.83758566
7380108	NM_182818 // Smptb // polypyrimidine tract-binding protein // Xq13 // 302879 /// AY223520 // Smptb // polypyrimidine tract-binding protein // Xq13 // 302879	0.01855594	0.66263031	0.25233578	0.844897
7217265	NM_001107615 // Brpf3_predicted // bromodomain and PHD finger containing, 3 (predicted) // 20p12 // 309647 /// ENSRNOT00000042143 // Brpf3_predicted // bromodomain and PHD finger containing, 3 (predicted) // 20p12 // 309647	0.01855862	0.26733222	0.25212956	0.58769829
7247749	NM_001106539 // Matn4_predicted // matrilin 4 (predicted) // 3q42 // 296358 /// ENSRNOT00000018844 // Matn4_predicted // matrilin 4 (predicted) // 3q42 // 296358	0.01856037	0.75426439	0.25191111	0.89038362
7344406	ENSRNOT00000009685 // Gramd1b_predicted // GRAM domain containing 1B (predicted) // 8q22 // 300644	0.0185768	0.16305783	0.25189214	0.4845098
7343686	NM_001106810 // Adamts15_predicted // a disintegrin-like and metallopeptidase (reprolysin type) with thrombospondin type 1 motif, 15 (predicted) // 8q13 // 300474 /// ENSRNOT00000013341 // Adamts15_predicted // a disintegrin-like and metallopeptidase (repr	0.01863064	0.25851233	0.25237997	0.5800414
7160660	NM_001106125 // Spag6_predicted // sperm associated antigen 6 (predicted) // 17q12.3 // 291340 /// ENSRNOT00000002513 // Spag6_predicted // sperm associated antigen 6 (predicted) // 17q12.3 // 291340	0.01864129	0.55250358	0.25228236	0.78708642
7334348	NM_001108133 // Nfrkb_predicted // nuclear factor related to kappa B binding protein (predicted) // 8q13 // 315523 /// ENSRNOT00000011223 // Nfrkb_predicted // nuclear factor related to kappa B binding protein (predicted) // 8q13 // 315523	0.0186525	0.54587207	0.25219251	0.78316678
7371001	XM_001067157 // Itsn2 // intersectin 2 // 6q12 // 313934	0.01865383	0.31417974	0.25196937	0.62822609
7356958	NM_001014220 // Sp100 // nuclear antigen Sp100 // 9q35 // 363269 /// ENSRNOT00000034152 // Sp100 // nuclear antigen Sp100 // 9q35 // 363269 /// BC083808 // Sp100 // nuclear antigen Sp100 // 9q35 // 363269	0.01867217	0.00522839	0.25197621	0.08997798
7249912	ENSRNOT00000046142 // Rsbn1l_predicted // round spermatid basic protein 1-like (predicted) // 4q11 // 311987	0.01876423	0.04047956	0.25297691	0.26466252
7346320	NM_001014210 // Tbc1d21 // TBC1 domain family, member 21 // 8q24 // 363072 /// ENSRNOT00000011820 // Tbc1d21 // TBC1 domain family, member 21 // 8q24 // 363072 /// BC078987 // Tbc1d21 // TBC1 domain family, member 21 // 8q24 // 363072	0.0187658	0.00012075	0.2527569	0.00897935
7105066	NM_001105951 // Pik3c2b_predicted // phosphoinositide-3-kinase, class 2, beta polypeptide (predicted) // 13q13 // 289021 /// ENSRNOT00000042125 // Pik3c2b_predicted // phosphoinositide-3-kinase, class 2, beta polypeptide (predicted) // 13q13 // 289021	0.01878048	0.16832944	0.25271372	0.49138981
7154722	NM_053566 // Ptch1 // patched homolog 1 (Drosophila) // 17p14 // 89830 /// ENSRNOT00000026287 // Ptch1 // patched homolog 1 (Drosophila) // 17p14 // 89830 /// AY357891 // Ptch1 // patched homolog 1 (Drosophila) // 17p14 // 89830	0.018787	0.00561029	0.25256092	0.09403059
7082511	ENSRNOT00000039983 // Krtap3-3_predicted // keratin associated protein 3-3 (predicted) // 10q32.1 // 363678 /// ENSRNOT00000039983 // LOC680060 // similar to keratin associated protein 3-3 // 10q32.1 // 680060 /// ENSRNOT00000039983 // LOC688178 // similar	0.01880744	0.24557486	0.25259536	0.56946122
7270597	NM_001009600 // Arhgdib // Rho, GDP dissociation inhibitor (GDI) beta // 4q43 // 362456 /// ENSRNOT00000007779 // Arhgdib // Rho, GDP dissociation inhibitor (GDI) beta // 4q43 // 362456 /// BC088209 // Arhgdib // Rho, GDP dissociation inhibitor (GDI) beta	0.01881507	0.80593129	0.25245786	0.91417816
7262846	NM_031651 // Slc13a1 // solute carrier family 13 (sodium/sulfate symporters), member 1 // 4q22 // 58980 /// ENSRNOT00000010788 // Slc13a1 // solute carrier family 13 (sodium/sulfate symporters), member 1 // 4q22 // 58980 /// L19102 // Slc13a1 // solute car	0.01884343	0.00001474	0.2525985	0.002062
7364995	NM_017052 // Sord // sorbitol dehydrogenase // 3q35 // 24788 /// ENSRNOT00000023350 // Sord // sorbitol dehydrogenase // 3q35 // 24788 /// BC098919 // Sord // sorbitol dehydrogenase // 3q35 // 24788 /// ENSRNOT00000035085 // Usp40 // ubiquitin specific pep	0.01885722	0.97123837	0.25254376	0.98802124
7332052	NM_001008806 // Krt4 // keratin 4 // 7q36 // 315323 /// ENSRNOT00000012943 // Krt4 // keratin 4 // 7q36 // 315323	0.01892361	0.36872181	0.25319288	0.66492284
7071711	NM_001105834 // Mrpl45_predicted // mitochondrial ribosomal protein L45 (predicted) // 10q31 // 287656 /// ENSRNOT00000014752 // Mrpl45_predicted // mitochondrial ribosomal protein L45 (predicted) // 10q31 // 287656	0.01897045	0.04362392	0.25357946	0.27296828
7094008	NM_139041 // Muc13 // mucin 13, epithelial transmembrane // 11q22 // 207126 /// ENSRNOT00000002444 // Muc13 // mucin 13, epithelial transmembrane // 11q22 // 207126 /// U89744 // Muc13 // mucin 13, epithelial transmembrane // 11q22 // 207126	0.01898075	0.81068571	0.25347733	0.91626097
7074036	NM_001029900 // Mrpl12 // mitochondrial ribosomal protein L12 // 10q32.3 // 303746 /// ENSRNOT00000054965 // Mrpl12 // mitochondrial ribosomal protein L12 // 10q32.3 // 303746	0.01899508	0.41501739	0.25342917	0.69815225
7319801	ENSRNOT00000055792 // Mapk8ip2 // mitogen-activated protein kinase 8 interacting protein 2 // 7q34 // 315220 /// ENSRNOT00000051148 // Mapk8ip2 // mitogen-activated protein kinase 8 interacting protein 2 // 7q34 // 315220 /// BC105884 // Mapk8ip2 // mitoge	0.01900037	0.69656166	0.25326059	0.86270334
7382393	NM_017217 // Slc7a3 // solute carrier family 7 (cationic amino acid transporter, y+ system), member 3 // Xq31 // 29485 /// ENSRNOT00000005580 // Slc7a3 // solute carrier family 7 (cationic amino acid transporter, y+ system), member 3 // Xq31 // 29485 /// A	0.01903915	0.87656243	0.25353831	0.94642752
7331948	NM_001008814 // Kb21 // type II keratin Kb21 // 7q36 // 407761 /// ENSRNOT00000012845 // Kb21 // type II keratin Kb21 // 7q36 // 407761 /// AB355638 // Kb21 // type II keratin Kb21 // 7q36 // 407761	0.01903993	0.595124	0.25330995	0.80999008
7168862	NM_001107399 // Ammecr1l // AMME chromosomal region gene 1-like // 18p12 // 307526 /// ENSRNOT00000061074 // Ammecr1l // AMME chromosomal region gene 1-like // 18p12 // 307526	0.01907721	0.27064322	0.25356717	0.590293
7041124	NM_001014166 // Il33 // interleukin 33 // 1q52 // 361749 /// BC081993 // Il33 // interleukin 33 // 1q52 // 361749 /// ENSRNOT00000022056 // Il33 // interleukin 33 // 1q52 // 361749	0.01913138	9.76e-8	0.25404818	0.0000511
7191594	NM_001107659 // Sema5a_predicted // sema domain, seven thrombospondin repeats (type 1 and type 1-like), transmembrane domain (TM) and short cytoplasmic domain, (semaphorin) 5A (predicted) // 2q23 // 310207 /// ENSRNOT00000016506 // Sema5a_predicted // sema	0.01913714	0.10362616	0.25388606	0.39485815
7303805	NM_138898 // Phlpb // phospholipase B // 6q13 // 192259 /// ENSRNOT00000061176 // Phlpb // phospholipase B // 6q13 // 192259 /// D63648 // Phlpb // phospholipase B // 6q13 // 192259	0.01915071	0.00032361	0.25382775	0.01632959
7093190	NM_023953 // Cd200r1 // CD200 receptor 1 // 11q21 // 64357 /// ENSRNOT00000002799 // Cd200r1 // CD200 receptor 1 // 11q21 // 64357 /// AY583211 // Cd200r1 // CD200 receptor 1 // 11q21 // 64357	0.01915948	0.2093197	0.25370599	0.53490288
7277715	ENSRNOT00000057828 // Cachd1_predicted // cache domain containing 1 (predicted) // 5q33 // 298267	0.01919804	0.88001103	0.25397857	0.94739987
7331851	NM_012552 // Ela1 // elastase 1, pancreatic // 7q36 // 24331 /// ENSRNOT00000006351 // Ela1 // elastase 1, pancreatic // 7q36 // 24331 /// V01234 // Ela1 // elastase 1, pancreatic // 7q36 // 24331	0.01924944	7.92e-8	0.25442034	0.0000533
7027120	NM_012697 // Slc22a1 // solute carrier family 22 (organic cation transporter), member 1 // 1q11-q12 // 24904 /// ENSRNOT00000022254 // Slc22a1 // solute carrier family 22 (organic cation transporter), member 1 // 1q11-q12 // 24904 /// BC078883 // Slc22a1 /	0.01927187	0.05273137	0.25447874	0.2969476
7313818	ENSRNOT00000030985 // RGD1564046_predicted // similar to RIKEN cDNA 4933417K05 gene (predicted) // 7q13 // 500823	0.01930355	0.02892626	0.25465906	0.22345496
7034356	ENSRNOT00000037050 // Rsf1 // remodeling and spacing factor 1 // 1q32 // 308839	0.01930841	0.27215278	0.25448556	0.59212298
7194082	NM_001108550 // Postn_predicted // periostin, osteoblast specific factor (predicted) // 2q26 // 361945 /// ENSRNOT00000017453 // Postn_predicted // periostin, osteoblast specific factor (predicted) // 2q26 // 361945	0.01936824	0.28729941	0.25503622	0.60603962
7346083	NM_001108151 // Odf3l1_predicted // outer dense fiber of sperm tails 3-like 1 (predicted) // 8q24 // 315695 /// ENSRNOT00000038347 // Odf3l1_predicted // outer dense fiber of sperm tails 3-like 1 (predicted) // 8q24 // 315695	0.01937719	0.78884363	0.2549165	0.90621771
7295232	BC089217 // Fam98a // family with sequence similarity 98, member A // 6q12 // 313873 /// ENSRNOT00000052131 // Fam98a // family with sequence similarity 98, member A // 6q12 // 313873	0.01938625	0.05914144	0.25479844	0.31261108
7180908	NM_001013891 // Txnl4b // thioredoxin-like 4B // 19q12 // 292008 /// ENSRNOT00000034676 // Txnl4b // thioredoxin-like 4B // 19q12 // 292008 /// BC089962 // Txnl4b // thioredoxin-like 4B // 19q12 // 292008	0.01940243	0.07182401	0.2547741	0.33826715
7034407	NM_130737 // Gucy2d // guanylate cyclase 2d // 1q32 // 113911 /// L37203 // Gucy2d // guanylate cyclase 2d // 1q32 // 113911	0.01941739	0.85505415	0.2547338	0.93782488
7293922	ENSRNOT00000027564 // RGD1310271_predicted // similar to hypothetical protein MGC45873 (predicted) // 5q36 // 313778	0.01943319	0.16862477	0.25470458	0.49154103
7187674	NM_022278 // Glrx1 // glutaredoxin 1 (thioltransferase) // 2q11 // 64045 /// ENSRNOT00000016372 // Glrx1 // glutaredoxin 1 (thioltransferase) // 2q11 // 64045 /// BC061555 // Glrx1 // glutaredoxin 1 (thioltransferase) // 2q11 // 64045	0.01944388	0.46934346	0.25460851	0.73502037
7291090	NM_001106686 // Eif2c4_predicted // eukaryotic translation initiation factor 2C, 4 (predicted) // 5q36 // 298533 /// ENSRNOT00000035373 // Eif2c4_predicted // eukaryotic translation initiation factor 2C, 4 (predicted) // 5q36 // 298533	0.01945035	0.1801822	0.2544574	0.50592097
7344319	NM_001000800 // Olr1275_predicted // olfactory receptor 1275 (predicted) // 8q22 // 405085 /// ENSRNOT00000042861 // Olr1275_predicted // olfactory receptor 1275 (predicted) // 8q22 // 405085	0.01952506	0.32128633	0.2551985	0.63329444
7372653	NM_001107941 // Wdr40b // WD repeat domain 40B // Xq11 // 313296 /// ENSRNOT00000038653 // Wdr40b // WD repeat domain 40B // Xq11 // 313296	0.01954301	0.14906602	0.25519703	0.464832
7150040	NM_001108399 // Pbx4 // pre-B-cell leukemia homeobox 4 // 16p14 // 361131 /// ENSRNOT00000014265 // Pbx4 // pre-B-cell leukemia homeobox 4 // 16p14 // 361131	0.01955437	0.77060215	0.2551096	0.89804007
7065708	NM_001105772 // Prss34_predicted // protease, serine, 34 (predicted) // 10q12 // 287140 /// ENSRNOT00000024904 // Prss34_predicted // protease, serine, 34 (predicted) // 10q12 // 287140	0.01955693	0.31244511	0.25490762	0.62715399
7355580	XM_001053529 // Rpe_predicted // ribulose-5-phosphate-3-epimerase (predicted) // 9q32 // 316460 /// XR_006764 // LOC689991 // similar to CG18437-PA // 9q32 // 689991 /// XM_001072857 // LOC689998 // similar to CG18437-PA // 9q32 // 689998	0.01958962	0.0062553	0.25509838	0.09841997
7188333	NM_130747 // Acot12 // acyl-CoA thioesterase 12 // 2q12 // 170570 /// ENSRNOT00000021675 // Acot12 // acyl-CoA thioesterase 12 // 2q12 // 170570 /// AB040609 // Acot12 // acyl-CoA thioesterase 12 // 2q12 // 170570	0.01968003	0.26851865	0.25603973	0.58856655
7031224	NM_175759 // Klks3 // kallikrein, submaxillary gland S3 // 1q22 // 292868 /// NM_012677 // Ton // tonin // 1q22 // 24841 /// ENSRNOT00000025723 // Klks3 // kallikrein, submaxillary gland S3 // 1q22 // 292868 /// ENSRNOT00000025701 // Ton // tonin // 1q22 /	0.01968412	0.28808959	0.25585734	0.60625824
7278024	NM_001080148 // Dhcr24 // 24-dehydrocholesterol reductase // 5q34 // 298298 /// ENSRNOT00000009402 // Dhcr24 // 24-dehydrocholesterol reductase // 5q34 // 298298 /// AY921220 // Dhcr24 // 24-dehydrocholesterol reductase // 5q34 // 298298	0.01969872	4.05e-8	0.25581178	0.0000301
7164867	NM_001012053 // Zkscan3 // zinc finger with KRAB and SCAN domains 3 // 17q11 // 306977 /// BC089847 // Zkscan3 // zinc finger with KRAB and SCAN domains 3 // 17q11 // 306977	0.019702	0.05074036	0.25561943	0.29071798
7332254	NM_001106797 // Cbx5_predicted // chromobox homolog 5 (Drosophila HP1a) (predicted) // 7q36 // 300266 /// ENSRNOT00000055289 // Cbx5_predicted // chromobox homolog 5 (Drosophila HP1a) (predicted) // 7q36 // 300266	0.01975224	0.02455036	0.25603615	0.20883326
7028545	NM_001106224 // Ube2s_predicted // ubiquitin-conjugating enzyme E2S (predicted) // 1q12 // 292588 /// ENSRNOT00000022977 // Ube2s_predicted // ubiquitin-conjugating enzyme E2S (predicted) // 1q12 // 292588	0.01976405	0.67578309	0.25595441	0.85220808
7379472	---	0.01976951	0.22805594	0.25579067	0.55212515
7211874	NM_031620 // Phgdh // 3-phosphoglycerate dehydrogenase // 2q34 // 58835 /// ENSRNOT00000056173 // Phgdh // 3-phosphoglycerate dehydrogenase // 2q34 // 58835 /// ENSRNOT00000026185 // Phgdh // 3-phosphoglycerate dehydrogenase // 2q34 // 58835 /// BC086327 /	0.01986884	0.66694705	0.25684066	0.84749482
7340668	NM_001100966 // Scap // SREBF chaperone // 8q32 // 301024 /// ENSRNOT00000028295 // Scap // SREBF chaperone // 8q32 // 301024 /// BC131852 // Scap // SREBF chaperone // 8q32 // 301024	0.01987076	2.18e-7	0.25663068	0.00010263
7046264	NM_031318 // Dynlt1 // dynein light chain Tctex-type 1 // 1q11 // 83462 /// ENSRNOT00000024656 // Dynlt1 // dynein light chain Tctex-type 1 // 1q11 // 83462 /// AB010119 // Dynlt1 // dynein light chain Tctex-type 1 // 1q11 // 83462	0.01988072	0.08260662	0.25652483	0.35769198
7240346	NM_001077429 // Lnp_predicted // limb and neural patterns (predicted) // 3q23 // 362151 /// ENSRNOT00000002163 // Lnp_predicted // limb and neural patterns (predicted) // 3q23 // 362151 /// BC126100 // Lnp_predicted // limb and neural patterns (predicted)	0.0199051	0.06305769	0.25660507	0.32233795
7220683	NM_212548 // Rdbp // RD RNA-binding protein // 20p12 // 294258 /// BC079427 // Rdbp // RD RNA-binding protein // 20p12 // 294258 /// ENSRNOT00000000478 // C2 // complement component 2 // 20p12 // 24231 /// ENSRNOT00000000478 // C4a // complement component	0.01991162	0.58683761	0.25645513	0.80514941
7266790	NM_021668 // Cml2 // Camello-like 2 // 4q34 // 59300 /// ENSRNOT00000021167 // Cml2 // Camello-like 2 // 4q34 // 59300 /// BC078836 // Cml2 // Camello-like 2 // 4q34 // 59300	0.01993332	0.25296879	0.2565008	0.5758331
7062173	ENSRNOT00000047387 // Cpeb3 // cytoplasmic polyadenylation element binding protein 3 // 1q53 // 309510	0.01994532	0.01878077	0.25642168	0.17965708
7127801	BC162004 // Ewsr1 // Ewing sarcoma breakpoint region 1 // 14q21 // 289752 /// BC098822 // Ewsr1 // Ewing sarcoma breakpoint region 1 // 14q21 // 289752 /// ENSRNOT00000012634 // Ewsr1 // Ewing sarcoma breakpoint region 1 // 14q21 // 289752 /// ENSRNOT00000	0.0199527	0.81771715	0.25628336	0.92008646
7349180	NM_001106849 // Spsb4_predicted // splA/ryanodine receptor domain and SOCS box containing 4 (predicted) // 8q31 // 300950 /// ENSRNOT00000017363 // Spsb4_predicted // splA/ryanodine receptor domain and SOCS box containing 4 (predicted) // 8q31 // 300950	0.01996699	0.00206565	0.25623397	0.05165587
7236726	NM_001100171 // Noxa1_predicted // NADPH oxidase activator 1 (predicted) // 3p13 // 311793 /// ENSRNOT00000012375 // Noxa1_predicted // NADPH oxidase activator 1 (predicted) // 3p13 // 311793	0.01999024	0.26026101	0.25629955	0.58239275
7064438	BC089943 // RGD1305733 // similar to RIKEN cDNA 2900011O08 // 10q11 // 360459 /// ENSRNOT00000004346 // RGD1305733 // similar to RIKEN cDNA 2900011O08 // 10q11 // 360459	0.02002615	0.00001291	0.25652717	0.00184248
7358623	NM_001108237 // Lama1 // laminin, alpha 1 // 9q37 // 316758 /// ENSRNOT00000023226 // Lama1 // laminin, alpha 1 // 9q37 // 316758	0.02003402	0.04880977	0.25639553	0.28556242
7247228	ENSRNOT00000008961 // Samhd1_predicted // SAM domain and HD domain, 1 (predicted) // 3q42 // 311580	0.02009733	0.00617649	0.25697301	0.09783366
7071815	NM_147142 // LOC257650 // hippyragranin // 10q31 // 257650 /// ENSRNOT00000038939 // LOC257650 // hippyragranin // 10q31 // 257650 /// AF260582 // LOC257650 // hippyragranin // 10q31 // 257650	0.02012051	0.18864423	0.25703679	0.51454717
7303247	---	0.02016559	0.44556333	0.25737997	0.72045826
7156076	NM_001106104 // Ptpdc1_predicted // protein tyrosine phosphatase domain containing 1 (predicted) // 17p14 // 291022 /// ENSRNOT00000038218 // Ptpdc1_predicted // protein tyrosine phosphatase domain containing 1 (predicted) // 17p14 // 291022	0.02019929	0.08715586	0.25757741	0.36616864
7193921	XM_579985 // RGD1566102_predicted // RGD1566102 (predicted) // 2q26 // 499613	0.0202026	0.05260123	0.25738732	0.2969248
7096860	NM_001107124 // Ttyh3_predicted // tweety homolog 3 (Drosophila) (predicted) // 12q11 // 304315 /// ENSRNOT00000038773 // Ttyh3_predicted // tweety homolog 3 (Drosophila) (predicted) // 12q11 // 304315	0.02027113	0.00212288	0.25802774	0.0525292
7051093	NM_170718 // Kcnj14 // potassium inwardly-rectifying channel, subfamily J, member 14 // 1q22 // 276720	0.02029118	0.08026216	0.25805048	0.35338861
7074098	NM_030834 // Slc16a3 // solute carrier family 16 (monocarboxylic acid transporters), member 3 // 10q32.3 // 80878 /// ENSRNOT00000054939 // Slc16a3 // solute carrier family 16 (monocarboxylic acid transporters), member 3 // 10q32.3 // 80878 /// U87627 // S	0.02030671	0.60938051	0.25801574	0.81773551
7024628	ENSRNOT00000044523 // LOC292449 // similar to hypothetical protein // 1p13 // 292449	0.02032923	0.33381652	0.2580698	0.64152525
7333351	NM_001000868 // Olr1165_predicted // olfactory receptor 1165 (predicted) // 8q13 // 405165 /// ENSRNOT00000044463 // Olr1165_predicted // olfactory receptor 1165 (predicted) // 8q13 // 405165	0.02035463	0.43987351	0.25816029	0.71625825
7127873	NM_017328 // Pgam2 // phosphoglycerate mutase 2 // 14q21-q22 // 24959 /// ENSRNOT00000018227 // Pgam2 // phosphoglycerate mutase 2 // 14q21-q22 // 24959 /// M31835 // Pgam2 // phosphoglycerate mutase 2 // 14q21-q22 // 24959	0.02039457	0.01827887	0.25843487	0.1778665
7231650	XR_009414 // Mga // MAX gene associated // 3q35 // 499874 /// ENSRNOT00000008528 // Mga // MAX gene associated // 3q35 // 499874 /// ENSRNOT00000009149 // Mga // MAX gene associated // 3q35 // 499874	0.02042104	0.43468099	0.25853842	0.71281427
7131550	AY227970 // RGD1359684 // similar to T-cell receptor alpha chain precursor V and C regions (TRA29) // 15p14 // 290071 /// ENSRNOT00000060255 // RGD1359684 // similar to T-cell receptor alpha chain precursor V and C regions (TRA29) // 15p14 // 290071 /// EN	0.02046006	0.04503859	0.25880053	0.27727679
7359436	ENSRNOT00000018550 // Usp49_predicted // ubiquitin specific peptidase 49 (predicted) // 9q12 // 316211	0.02047425	0.28816162	0.25874837	0.60622923
7278898	NM_053818 // Slc6a9 // solute carrier family 6 (neurotransmitter transporter, glycine), member 9 // 5q36 // 116509 /// ENSRNOT00000048770 // Slc6a9 // solute carrier family 6 (neurotransmitter transporter, glycine), member 9 // 5q36 // 116509 /// ENSRNOT00	0.0205058	0.19401451	0.2589155	0.52055279
7292869	NM_001108006 // Vps13d_predicted // vacuolar protein sorting 13D (yeast) (predicted) // 5q36 // 313825 /// ENSRNOT00000022185 // Vps13d_predicted // vacuolar protein sorting 13D (yeast) (predicted) // 5q36 // 313825	0.02051234	0.52269978	0.25876683	0.77001618
7199476	ENSRNOT00000034565 // Cenpe_predicted // centromere protein E (predicted) // 2q43 // 362044	0.02051315	0.04055794	0.25854621	0.26480736
7180732	ENSRNOT00000027273 // Cdh3 // cadherin 3, type 1, P-cadherin (placental) // 19q12 // 116777 /// AF177683 // Cdh3 // cadherin 3, type 1, P-cadherin (placental) // 19q12 // 116777	0.0205159	0.49139467	0.2583504	0.74888527
7101269	NM_053762 // Zp3 // zona pellucida glycoprotein 3 // 12q12 // 114639 /// ENSRNOT00000001952 // Zp3 // zona pellucida glycoprotein 3 // 12q12 // 114639 /// D78482 // Zp3 // zona pellucida glycoprotein 3 // 12q12 // 114639	0.02052759	0.68810122	0.25826743	0.85809198
7285406	NM_030996 // Oprs1 // opioid receptor, sigma 1 // 5q22 // 29336 /// ENSRNOT00000019795 // Oprs1 // opioid receptor, sigma 1 // 5q22 // 29336 /// BC061978 // Oprs1 // opioid receptor, sigma 1 // 5q22 // 29336 /// ENSRNOT00000019609 // Oprs1 // opioid recept	0.02056082	0.09193845	0.25845536	0.37338269
7199536	NM_001031655 // Manba // mannosidase, beta A, lysosomal // 2q43 // 310864 /// ENSRNOT00000018202 // Manba // mannosidase, beta A, lysosomal // 2q43 // 310864 /// BC099094 // Manba // mannosidase, beta A, lysosomal // 2q43 // 310864	0.02064128	0.00000237	0.25923613	0.00050787
7201473	NM_001106400 // Ankrd32_predicted // ankyrin repeat domain 32 (predicted) // 2q11 // 294601	0.02064152	0.00444687	0.25900891	0.08277975
7304464	NM_001106714 // Slc7a15 // solute carrier family 7 (cationic amino acid transporter, y+ system), member 15 // 6q14 // 298873 /// ENSRNOT00000039492 // Slc7a15 // solute carrier family 7 (cationic amino acid transporter, y+ system), member 15 // 6q14 // 298	0.02073105	0.00000337	0.25990151	0.00065177
7301959	NM_001007706 // RGD1359191 // GCD14/PCMT domain containing protein RGD1359191 // 6q32 // 314462 /// ENSRNOT00000015308 // RGD1359191 // GCD14/PCMT domain containing protein RGD1359191 // 6q32 // 314462 /// BC079198 // RGD1359191 // GCD14/PCMT domain contai	0.02073448	0.26738554	0.25971407	0.58772407
7214260	NM_001014043 // Sgms2 // sphingomyelin synthase 2 // 2q43 // 310849 /// ENSRNOT00000015020 // Sgms2 // sphingomyelin synthase 2 // 2q43 // 310849 /// BC085803 // Sgms2 // sphingomyelin synthase 2 // 2q43 // 310849	0.02076319	0.00175234	0.25984332	0.04662676
7302365	NM_001047915 // Rapgef5 // Rap guanine nucleotide exchange factor (GEF) 5 // 6q33 // 362799	0.02077539	0.36716566	0.25976592	0.66415102
7197076	XR_006811 // LOC690148 // hypothetical protein LOC690148 // 2q34 // 690148	0.02084401	0.83952889	0.26039347	0.93098687
7383577	NM_001014274 // Armcx2 // armadillo repeat containing, X-linked 2 // Xq34 // 367903 /// BC081886 // Armcx2 // armadillo repeat containing, X-linked 2 // Xq34 // 367903	0.02084685	0.2113536	0.26019889	0.53670291
7266130	ENSRNOT00000020894 // Dnahc6 // dynein, axonemal, heavy chain 6 // 4q33 // 117250	0.02100968	0.76972232	0.2619998	0.89812591
7083533	NM_013178 // Scn4a // sodium channel, voltage-gated, type 4, alpha subunit // 10q32.1 // 25722 /// ENSRNOT00000016841 // Scn4a // sodium channel, voltage-gated, type 4, alpha subunit // 10q32.1 // 25722 /// M26643 // Scn4a // sodium channel, voltage-gated,	0.02101122	0.53418665	0.26178794	0.7772138
7110660	XM_344134 // RGD1564507_predicted // similar to Nck-associated protein 5 (predicted) // 13q11 // 363974	0.02106776	0.00001569	0.26226113	0.00213158
7380731	NM_022255 // Gpr173 // G-protein coupled receptor 173 // Xq21 // 64021 /// AB040804 // Gpr173 // G-protein coupled receptor 173 // Xq21 // 64021	0.02106924	0.56164117	0.26204867	0.79187986
7078953	NM_024380 // Gucy2e // guanylate cyclase 2e // 10q24 // 79222 /// ENSRNOT00000010790 // Gucy2e // guanylate cyclase 2e // 10q24 // 79222 /// L36029 // Gucy2e // guanylate cyclase 2e // 10q24 // 79222	0.02106979	0.44146003	0.26182503	0.71743602
7125484	NM_001017452 // Nsun7 // NOL1/NOP2/Sun domain family, member 7 // 14p11 // 305339 /// BC083653 // Nsun7 // NOL1/NOP2/Sun domain family, member 7 // 14p11 // 305339 /// ENSRNOT00000039835 // Nsun7 // NOL1/NOP2/Sun domain family, member 7 // 14p11 // 305339	0.02117561	0.66542673	0.26290878	0.84670518
7232340	ENSRNOT00000018677 // RGD1304904_predicted // similar to mitochondrial glycerol 3-phosphate acyltransferase (predicted) // 3q36 // 296130	0.02125106	0.04442948	0.2636139	0.27629583
7058149	ENSRNOT00000024974 // Adam12_predicted // a disintegrin and metallopeptidase domain 12 (meltrin alpha) (predicted) // 1q41 // 309072 /// ENSRNOT00000024974 // Adam12 // a disintegrin and metallopeptidase domain 12 (meltrin alpha) // 1q41 // 679837	0.02128907	0.03679381	0.26385375	0.25309627
7258873	NM_001048075 // RGD1563148_predicted // similar to osteoclast inhibitory lectin (predicted) // 4q42 // 362447 /// ENSRNOT00000034235 // RGD1563148_predicted // similar to osteoclast inhibitory lectin (predicted) // 4q42 // 362447 /// EF100690 // RGD1563148	0.02134126	0.0030224	0.26426877	0.06529586
7169732	NM_001107389 // Arhgap26_predicted // Rho GTPase activating protein 26 (predicted) // 18p11 // 307459 /// ENSRNOT00000029516 // Arhgap26_predicted // Rho GTPase activating protein 26 (predicted) // 18p11 // 307459	0.02137025	0.06551682	0.26439603	0.32744505
7175804	ENSRNOT00000023236 // Ccdc100 // coiled-coil domain containing 100 // 18q11 // 307302	0.02138014	0.49986622	0.26428696	0.75439114
7214237	NM_057186 // Hadh // hydroxyacyl-Coenzyme A dehydrogenase // 2q43 // 113965 /// ENSRNOT00000014658 // Hadh // hydroxyacyl-Coenzyme A dehydrogenase // 2q43 // 113965 /// AF095449 // Hadh // hydroxyacyl-Coenzyme A dehydrogenase // 2q43 // 113965	0.02140106	0.00142376	0.26431432	0.04080386
7155652	BC085893 // LOC306766 // hypothetical LOC306766 // 17p14 // 306766 /// ENSRNOT00000023026 // LOC306766 // hypothetical LOC306766 // 17p14 // 306766 /// ENSRNOT00000023125 // LOC306766 // hypothetical LOC306766 // 17p14 // 306766	0.02142941	0.00814655	0.26443331	0.11452996
7328348	ENSRNOT00000040107 // Mlze // melanoma-derived leucine zipper, extra-nuclear factor // 7q33 // 299908	0.02145223	0.03122271	0.26448391	0.23072472
7098956	NM_001005553 // Git2 // G protein-coupled receptor kinase-interactor 2 // 12q16 // 304546 /// ENSRNOT00000045946 // Git2 // G protein-coupled receptor kinase-interactor 2 // 12q16 // 304546 /// BC081967 // Git2 // G protein-coupled receptor kinase-interact	0.0214619	0.17493333	0.26437244	0.49901737
7237725	NM_001012094 // Zbtb43 // zinc finger and BTB domain containing 43 // 3p11 // 311872 /// ENSRNOT00000022814 // Zbtb43 // zinc finger and BTB domain containing 43 // 3p11 // 311872 /// BC087042 // Zbtb43 // zinc finger and BTB domain containing 43 // 3p11 /	0.0214968	0.60292944	0.26457168	0.81503923
7062104	NM_022938 // Htr7 // 5-hydroxytryptamine (serotonin) receptor 7 // 1q53 // 65032 /// ENSRNOT00000025450 // Htr7 // 5-hydroxytryptamine (serotonin) receptor 7 // 1q53 // 65032 /// ENSRNOT00000025493 // Htr7 // 5-hydroxytryptamine (serotonin) receptor 7 // 1	0.02153261	0.08826864	0.26478176	0.36767324
7030215	NM_012975 // Lgals4 // lectin, galactose binding, soluble 4 // 1q21 // 25474 /// ENSRNOT00000041205 // Lgals4 // lectin, galactose binding, soluble 4 // 1q21 // 25474 /// M73553 // Lgals4 // lectin, galactose binding, soluble 4 // 1q21 // 25474 /// ENSRNOT	0.02154434	0.2764145	0.26469564	0.59588961
7235780	NM_001106547 // RGD1311378_predicted // similar to RIKEN cDNA 2010011I20 (predicted) // 3q42 // 296408 /// ENSRNOT00000005901 // RGD1311378_predicted // similar to RIKEN cDNA 2010011I20 (predicted) // 3q42 // 296408	0.02155616	0.00106526	0.26461076	0.03389878
7064893	NM_001024790 // Usp7 // ubiquitin specific peptidase 7 // 10q12 // 360471 /// ENSRNOT00000046232 // Usp7 // ubiquitin specific peptidase 7 // 10q12 // 360471 /// AY641530 // Usp7 // ubiquitin specific peptidase 7 // 10q12 // 360471 /// ENSRNOT00000050277 /	0.02158071	0.79077621	0.26468216	0.90652147
7381372	ENSRNOT00000008938 // Rps6ka3 // ribosomal protein S6 kinase polypeptide 3 // Xq21 // 501560	0.02160178	0.07920563	0.2647108	0.35103399
7292770	NM_001077648 // Prdm2 // PR domain containing 2, with ZNF domain // 5q36 // 313678 /// ENSRNOT00000041175 // Prdm2 // PR domain containing 2, with ZNF domain // 5q36 // 313678	0.02161039	0.01734623	0.26458683	0.17418968
7087188	NM_001002802 // Bace2 // beta-site APP-cleaving enzyme 2 // 11q12 // 288227 /// ENSRNOT00000002679 // Bace2 // beta-site APP-cleaving enzyme 2 // 11q12 // 288227	0.02161043	0.92360144	0.26435824	0.96756616
7107503	NM_001105967 // Lmx1a_predicted // LIM homeobox transcription factor 1 alpha (predicted) // 13q24 // 289201 /// ENSRNOT00000006163 // Lmx1a_predicted // LIM homeobox transcription factor 1 alpha (predicted) // 13q24 // 289201	0.02162611	0.97770555	0.2643212	0.99110358
7093938	NM_001025628 // Ropn1 // ropporin, rhophilin associated protein 1 // 11q22 // 288053 /// ENSRNOT00000002975 // Ropn1 // ropporin, rhophilin associated protein 1 // 11q22 // 288053 /// BC099132 // Ropn1 // ropporin, rhophilin associated protein 1 // 11q22 /	0.02163288	0.0705216	0.26417542	0.33548811
7178060	ENSRNOT00000058139 // Dok6 // docking protein 6 // 18q13 // 498898 /// ENSRNOT00000058138 // Dok6 // docking protein 6 // 18q13 // 498898	0.02163362	0.77221779	0.26395632	0.89873683
7036559	NM_001107549 // Tnrc6a // trinucleotide repeat containing 6a // 1q36 // 308971	0.02165809	0.5546662	0.26402688	0.78810124
7178564	NM_013177 // Got2 // glutamate oxaloacetate transaminase 2, mitochondrial // 19p13 // 25721 /// ENSRNOT00000015956 // Got2 // glutamate oxaloacetate transaminase 2, mitochondrial // 19p13 // 25721 /// BC061792 // Got2 // glutamate oxaloacetate transaminase	0.02175026	0.45354782	0.26492192	0.72605678
7270088	NM_001037441 // Klrc1 // killer cell lectin-like receptor subfamily C, member 1 // 4q42 // 29683 /// NM_019261 // Klrc2 // killer cell lectin-like receptor subfamily C, member 2 // 4q42 // 29684 /// NM_001029908 // Klrc3 // killer cell lectin-like receptor	0.02177142	0.79389493	0.26495124	0.90854864
7212559	NM_012523 // Cd53 // CD53 antigen // 2q34-q41 // 24251 /// ENSRNOT00000024344 // Cd53 // CD53 antigen // 2q34-q41 // 24251 /// M57276 // Cd53 // CD53 antigen // 2q34-q41 // 24251	0.02178462	0.73374501	0.26488373	0.88080571
7225239	BC158701 // LOC680531 // similar to CG3880-PA // 3p13 // 680531 /// ENSRNOT00000017466 // LOC680531 // similar to CG3880-PA // 3p13 // 680531	0.02181778	0.76968048	0.26505883	0.89815126
7207681	NM_053702 // Ccna2 // cyclin A2 // 2q25 // 114494 /// ENSRNOT00000021156 // Ccna2 // cyclin A2 // 2q25 // 114494 /// AY623028 // Ccna2 // cyclin A2 // 2q25 // 114494 /// ENSRNOT00000041849 // Ccna2 // cyclin A2 // 2q25 // 114494	0.02183447	0.74822523	0.2650337	0.88740655
7374493	ENSRNOT00000037862 // Hccs_predicted // holocytochrome c synthetase (predicted) // Xq21 // 317444	0.02190083	0.17277937	0.26561101	0.49688576
7031847	NM_031069 // Nell1 // NEL-like 1 (chicken) // 1q22 // 81733 /// U48246 // Nell1 // NEL-like 1 (chicken) // 1q22 // 81733 /// ENSRNOT00000056030 // Nell1 // NEL-like 1 (chicken) // 1q22 // 81733	0.02197039	0.00000602	0.26622611	0.0009556
7090058	NM_001009627 // Yars2 // tyrosyl-tRNA synthetase 2 (mitochondrial) // 11q23 // 287924 /// ENSRNOT00000034902 // Yars2 // tyrosyl-tRNA synthetase 2 (mitochondrial) // 11q23 // 287924 /// BC088224 // Yars2 // tyrosyl-tRNA synthetase 2 (mitochondrial) // 11q2	0.02200376	0.13038039	0.26640199	0.43777199
7128827	ENSRNOT00000012131 // Ehbp1_predicted // EH domain binding protein 1 (predicted) // 14q22 // 305556	0.02211199	0.11793168	0.26748314	0.41813217
7367943	NM_001106873 // Slc25a23 // solute carrier family 25 (mitochondrial carrier; phosphate carrier), member 23 // 9q11 // 301113	0.02214379	0.16509306	0.26763867	0.48768552
7289582	NM_199253 // Pcsk9 // proprotein convertase subtilisin/kexin type 9 // 5q34 // 298296 /// ENSRNOT00000008535 // Pcsk9 // proprotein convertase subtilisin/kexin type 9 // 5q34 // 298296 /// AY847775 // Pcsk9 // proprotein convertase subtilisin/kexin type 9	0.02219052	0.0174981	0.26797424	0.17484488
7363135	XM_347117 // RGD1559859_predicted // RGD1559859 (predicted) // 9q32 // 363244	0.02220253	0.11958522	0.2678903	0.42030338
7336681	NM_012540 // Cyp1a1 // cytochrome P450, family 1, subfamily a, polypeptide 1 // 8q24 // 24296 /// ENSRNOT00000026473 // Cyp1a1 // cytochrome P450, family 1, subfamily a, polypeptide 1 // 8q24 // 24296 /// X17160 // Cyp1a1 // cytochrome P450, family 1, subf	0.02220765	0.00486502	0.26772345	0.08624576
7037519	NM_013084 // Acadsb // acyl-Coenzyme A dehydrogenase, short/branched chain // 1q41 // 25618 /// ENSRNOT00000027999 // Acadsb // acyl-Coenzyme A dehydrogenase, short/branched chain // 1q41 // 25618 /// U64451 // Acadsb // acyl-Coenzyme A dehydrogenase, shor	0.0223493	0.22359911	0.26920142	0.54676909
7099273	NM_001025563 // Pus1 // pseudouridine synthase 1 // 12q16 // 304567 /// ENSRNOT00000056780 // Pus1 // pseudouridine synthase 1 // 12q16 // 304567 /// BC161821 // Pus1 // pseudouridine synthase 1 // 12q16 // 304567	0.02240044	0.99281425	0.26958758	0.99697744
7252491	NM_001009709 // Tmem140 // transmembrane protein 140 // 4q22 // 362334 /// BC088293 // Tmem140 // transmembrane protein 140 // 4q22 // 362334 /// ENSRNOT00000029845 // Tmem140 // transmembrane protein 140 // 4q22 // 362334	0.02241995	0.3649322	0.26959274	0.66299692
7135446	NM_022232 // Dnajc3 // DnaJ (Hsp40) homolog, subfamily C, member 3 // 15q24 // 63880 /// ENSRNOT00000014182 // Dnajc3 // DnaJ (Hsp40) homolog, subfamily C, member 3 // 15q24 // 63880 /// AB017702 // Dnajc3 // DnaJ (Hsp40) homolog, subfamily C, member 3 //	0.02242045	0.00077823	0.26936951	0.0277667
7191983	NM_001106421 // Tpd52_predicted // tumor protein D52 (predicted) // 2q23 // 294900 /// ENSRNOT00000015327 // Tpd52_predicted // tumor protein D52 (predicted) // 2q23 // 294900	0.02247254	0.57624069	0.26976595	0.79938191
7382123	NM_001109320 // Fam123b // family with sequence similarity 123B // Xq31 // 501584 /// ENSRNOT00000051132 // Fam123b // family with sequence similarity 123B // Xq31 // 501584	0.02250743	0.23587724	0.26995542	0.56106221
7131887	ENSRNOT00000024978 // Cpne6 // copine VI // 15p13 // 691478	0.0225294	0.48124695	0.26998973	0.74198365
7025097	NM_001004218 // Fuca2 // fucosidase, alpha-L- 2, plasma // 1p13 // 292485 /// ENSRNOT00000020946 // Fuca2 // fucosidase, alpha-L- 2, plasma // 1p13 // 292485 /// BC078933 // Fuca2 // fucosidase, alpha-L- 2, plasma // 1p13 // 292485	0.02254878	0.01458589	0.26999298	0.15719606
7026365	NM_001011930 // Trip13 // thyroid hormone receptor interactor 13 // 1p11 // 292206 /// ENSRNOT00000021532 // Trip13 // thyroid hormone receptor interactor 13 // 1p11 // 292206 /// ENSRNOT00000060956 // Trip13 // thyroid hormone receptor interactor 13 // 1p	0.02259754	0.23509309	0.27034771	0.5605181
7220352	NM_001009176 // Trim10 // tripartite motif protein 10 // 20p12 // 294210 /// ENSRNOT00000061530 // Trim10 // tripartite motif protein 10 // 20p12 // 294210 /// ENSRNOT00000061530 // RT1-M1-5 // RT1 class I, M1, gene 5 // 20p12 // 294212 /// ENSRNOT00000061	0.02263011	0.84011601	0.27050831	0.93098032
7048738	NM_017076 // PVR // poliovirus receptor // 1q22 // 25066 /// ENSRNOT00000043096 // PVR // poliovirus receptor // 1q22 // 25066 /// L12025 // PVR // poliovirus receptor // 1q22 // 25066	0.02263731	0.24163159	0.27036564	0.56720597
7333634	NM_175762 // Ldlr // low density lipoprotein receptor // 8q13 // 300438 /// ENSRNOT00000013496 // Ldlr // low density lipoprotein receptor // 8q13 // 300438	0.02265541	0.00011295	0.27035328	0.00853407
7275689	NM_001106651 // Snx30_predicted // sorting nexin family member 30 (predicted) // 5q24 // 298033 /// ENSRNOT00000059419 // Snx30_predicted // sorting nexin family member 30 (predicted) // 5q24 // 298033	0.02267771	0.53854441	0.27039103	0.77993993
7265276	---	0.0226784	0.02992314	0.27017126	0.22645102
7352252	NM_001106892 // Enpp4_predicted // ectonucleotide pyrophosphatase/phosphodiesterase 4 (predicted) // 9q12 // 301261 /// ENSRNOT00000013567 // Enpp4_predicted // ectonucleotide pyrophosphatase/phosphodiesterase 4 (predicted) // 9q12 // 301261	0.02270078	0.13753305	0.27021004	0.44856982
7027350	---	0.02284254	0.68594514	0.27166856	0.8574466
7233442	XM_001055419 // Insm1_predicted // insulinoma-associated 1 (predicted) // 3q41 // 366210 /// XM_345443 // Insm1_predicted // insulinoma-associated 1 (predicted) // 3q41 // 366210	0.02291444	0.42429084	0.27229447	0.70635151
7343933	ENSRNOT00000038312 // Tirap // toll-interleukin 1 receptor (TIR) domain-containing adaptor protein // 8q21 // 680127	0.02294438	0.19667711	0.27242113	0.52224223
7105149	NM_012642 // Ren1 // renin 1 // 13q13 // 24715 /// ENSRNOT00000003951 // Ren1 // renin 1 // 13q13 // 24715 /// J02941 // Ren1 // renin 1 // 13q13 // 24715	0.02297196	0.27682248	0.27251958	0.59640513
7089490	NM_013126 // Dgkg // diacylglycerol kinase, gamma // 11q23 // 25666 /// ENSRNOT00000002452 // Dgkg // diacylglycerol kinase, gamma // 11q23 // 25666 /// D38448 // Dgkg // diacylglycerol kinase, gamma // 11q23 // 25666	0.02300065	0.01061927	0.27263103	0.13149839
7300367	ENSRNOT00000013602 // RGD1308907_predicted // similar to FLJ20689 (predicted) // 6q31 // 314325	0.0230157	0.02411	0.27258074	0.20645466
7115995	NM_017256 // Tgfbr3 // transforming growth factor, beta receptor III // 14p22 // 29610 /// ENSRNOT00000002867 // Tgfbr3 // transforming growth factor, beta receptor III // 14p22 // 29610 /// M77809 // Tgfbr3 // transforming growth factor, beta receptor III	0.02301839	0.79299821	0.27238428	0.90796367
7234529	NM_001100885 // Myl9 // myosin, light chain 9, regulatory // 3q42 // 296313 /// ENSRNOT00000051014 // Myl9 // myosin, light chain 9, regulatory // 3q42 // 296313 /// ENSRNOT00000027445 // Myl9 // myosin, light chain 9, regulatory // 3q42 // 296313 /// BC15	0.02302262	0.36154108	0.27220636	0.66082974
7198690	NM_133584 // Pde5a // phosphodiesterase 5A, cGMP-specific // 2q42 // 171115 /// ENSRNOT00000019638 // Pde5a // phosphodiesterase 5A, cGMP-specific // 2q42 // 171115 /// D89093 // Pde5a // phosphodiesterase 5A, cGMP-specific // 2q42 // 171115	0.02303127	0.43172774	0.27208095	0.71110763
7267000	NM_001024331 // Rab43 // RAB43, member RAS oncogene family // 4q34 // 500249 /// ENSRNOT00000013299 // Rab43 // RAB43, member RAS oncogene family // 4q34 // 500249 /// AY593256 // Rab43 // RAB43, member RAS oncogene family // 4q34 // 500249	0.02305356	0.06499096	0.27211675	0.32689828
7266936	NM_001109247 // Arhgap25 // Rho GTPase activating protein 25 // 4q34 // 500246 /// ENSRNOT00000012645 // Arhgap25 // Rho GTPase activating protein 25 // 4q34 // 500246	0.0231177	0.40225937	0.27264606	0.68916244
7217608	NM_145679 // Lrrc3 // leucine rich repeat containing 3 // 20p12 // 246773 /// ENSRNOT00000001632 // Lrrc3 // leucine rich repeat containing 3 // 20p12 // 246773 /// AB086432 // Lrrc3 // leucine rich repeat containing 3 // 20p12 // 246773	0.02314546	0.89534203	0.27274579	0.9550991
7160191	NM_001033063 // Rpp38 // ribonuclease P/MRP 38 subunit (human) // 17q12.3 // 291317 /// ENSRNOT00000057855 // Rpp38 // ribonuclease P/MRP 38 subunit (human) // 17q12.3 // 291317 /// BC100623 // Rpp38 // ribonuclease P/MRP 38 subunit (human) // 17q12.3 // 2	0.02314765	0.61080313	0.27254429	0.81840089
7028423	NM_001000112 // Olr5_predicted // olfactory receptor 5 (predicted) // 1q12 // 292561 /// ENSRNOT00000020470 // Olr5_predicted // olfactory receptor 5 (predicted) // 1q12 // 292561	0.02315624	0.80213434	0.27241841	0.91221475
7331413	ENSRNOT00000009416 // Pp11r // placental protein 11 related // 7q36 // 680317 /// ENSRNOT00000009416 // LOC682220 // similar to placental protein 11 related // --- // 682220	0.02318006	0.74335103	0.27247177	0.88541618
7238430	NM_001033701 // Zeb2 // zinc finger E-box binding homeobox 2 // 3q12 // 311071 /// ENSRNOT00000006350 // Zeb2 // zinc finger E-box binding homeobox 2 // 3q12 // 311071	0.02320969	0.02228171	0.27259328	0.19627075
7318965	NM_001034944 // Grap2 // GRB2-related adaptor protein 2 // 7q34 // 366962 /// BC105895 // Grap2 // GRB2-related adaptor protein 2 // 7q34 // 366962	0.0232362	0.06238409	0.27267797	0.32075139
7202500	NM_001100636 // Scamp1 // secretory carrier membrane protein 1 // 2q12 // 29521 /// ENSRNOT00000014602 // Scamp1 // secretory carrier membrane protein 1 // 2q12 // 29521	0.02325307	0.12328125	0.27264948	0.42639921
7095309	NM_053613 // Rtn4r // reticulon 4 receptor // 11q23 // 113912 /// ENSRNOT00000051037 // Rtn4r // reticulon 4 receptor // 11q23 // 113912 /// AF462390 // Rtn4r // reticulon 4 receptor // 11q23 // 113912	0.02327474	0.80477248	0.27267728	0.913744
7091374	NM_001109326 // Krtap14 // keratin associated protein 14 // 11q11 // 501768	0.02330383	0.55547416	0.27279189	0.78845634
7281507	XR_009017 // RGD1563533_predicted // similar to novel protein (predicted) // 5q36 // 313713	0.02332449	0.03336378	0.27280772	0.2389239
7231046	NM_001108587 // Ccdc34 // coiled-coil domain containing 34 // 3q33 // 362187	0.02333823	0.20708665	0.27274264	0.5317934
7119891	NM_024128 // Nsg1 // neuron specific gene family member 1 // 14q21 // 25247 /// ENSRNOT00000008030 // Nsg1 // neuron specific gene family member 1 // 14q21 // 25247 /// BC060538 // Nsg1 // neuron specific gene family member 1 // 14q21 // 25247	0.0233422	0.49457236	0.27256359	0.75129694
7234148	NM_001109208 // Rya3 // antimicrobial peptide RYA3 // 3q41 // 499924 /// ENSRNOT00000055349 // Rya3 // antimicrobial peptide RYA3 // 3q41 // 499924 /// ENSRNOT00000017982 // Rya3 // antimicrobial peptide RYA3 // 3q41 // 499924	0.02335991	0.1144887	0.27254514	0.41392294
7321052	NM_012655 // Sp1 // trans-acting transcription factor 1 // 7q36 // 24790 /// ENSRNOT00000019403 // Sp1 // trans-acting transcription factor 1 // 7q36 // 24790 /// D12768 // Sp1 // trans-acting transcription factor 1 // 7q36 // 24790	0.02339232	0.26322322	0.27269809	0.58448544
7144064	NM_199375 // Fam125a // family with sequence similarity 125, member A // 16p14 // 290635 /// BC061799 // Fam125a // family with sequence similarity 125, member A // 16p14 // 290635 /// ENSRNOT00000024413 // Fam125a // family with sequence similarity 125, m	0.02339756	0.79278326	0.27253432	0.90801189
7100077	ENSRNOT00000044134 // Pan3 // PAN3 polyA specific ribonuclease subunit homolog (S. cerevisiae) // 12p11 // 360760	0.02344656	0.24263934	0.2728801	0.56806151
7098824	NM_053612 // Hspb8 // heat shock protein 8 // 12q16 // 113906 /// ENSRNOT00000039275 // Hspb8 // heat shock protein 8 // 12q16 // 113906 /// BC061748 // Hspb8 // heat shock protein 8 // 12q16 // 113906	0.02353603	0.10435976	0.27369594	0.39573243
7198565	NM_019359 // Cnn3 // calponin 3, acidic // 2q41 // 54321 /// ENSRNOT00000015579 // Cnn3 // calponin 3, acidic // 2q41 // 54321 /// BC062020 // Cnn3 // calponin 3, acidic // 2q41 // 54321	0.02361249	0.55099768	0.27435927	0.78589201
7264563	NM_001011968 // Gimap6 // GTPase, IMAP family member 6 // 4q24 // 297076 /// ENSRNOT00000049038 // Gimap6 // GTPase, IMAP family member 6 // 4q24 // 297076 /// BC089859 // Gimap6 // GTPase, IMAP family member 6 // 4q24 // 297076	0.02365981	0.05091951	0.2746832	0.29127197
7025670	NM_001107612 // L3mbtl3_predicted // l(3)mbt-like 3 (Drosophila) (predicted) // 1p12 // 309550 /// ENSRNOT00000015730 // L3mbtl3_predicted // l(3)mbt-like 3 (Drosophila) (predicted) // 1p12 // 309550	0.02367466	0.02138902	0.27462994	0.19261024
7071264	---	0.02370413	0.06489406	0.27474623	0.32710959
7312601	NM_181634 // Prg-2 // plasticity-related protein PRG-2 // 7q11 // 314614 /// ENSRNOT00000031315 // Prg-2 // plasticity-related protein PRG-2 // 7q11 // 314614 /// AY147866 // Prg-2 // plasticity-related protein PRG-2 // 7q11 // 314614	0.02373103	0.55270515	0.27483256	0.78713548
7301616	NM_001108723 // Cyp46a1_predicted // cytochrome P450, family 46, subfamily a, polypeptide 1 (predicted) // 6q32 // 362782 /// ENSRNOT00000009896 // Cyp46a1_predicted // cytochrome P450, family 46, subfamily a, polypeptide 1 (predicted) // 6q32 // 362782 //	0.02373761	0.6761312	0.27468361	0.85249489
7333649	---	0.02374834	0.17850597	0.27458289	0.50422048
7323332	NM_001108079 // Chst11_predicted // carbohydrate sulfotransferase 11 (predicted) // 7q13 // 314694 /// ENSRNOT00000012017 // Chst11_predicted // carbohydrate sulfotransferase 11 (predicted) // 7q13 // 314694	0.02377271	0.43968215	0.27463992	0.71627685
7044070	NM_030843 // Stxbp5 // syntaxin binding protein 5 (tomosyn) // 1p13 // 81022 /// NM_178345 // Stxbp5 // syntaxin binding protein 5 (tomosyn) // 1p13 // 81022 /// NM_178346 // Stxbp5 // syntaxin binding protein 5 (tomosyn) // 1p13 // 81022 /// U92072 // Stx	0.02380321	0.32835055	0.27476761	0.63805046
7146542	NM_001107319 // Unc5d_predicted // unc-5 homolog D (C. elegans) (predicted) // 16q12.3 // 306534	0.02381009	0.00227573	0.27462266	0.05459047
7072552	NM_001105846 // Fmnl1_predicted // formin-like 1 (predicted) // 10q32.1 // 287746	0.0238127	0.02921427	0.27442874	0.22494192
7173625	NM_031740 // B4galt6 // UDP-Gal:betaGlcNAc beta 1,4-galactosyltransferase, polypeptide 6 // 18p12 // 65196 /// ENSRNOT00000021764 // B4galt6 // UDP-Gal:betaGlcNAc beta 1,4-galactosyltransferase, polypeptide 6 // 18p12 // 65196 /// AF048687 // B4galt6 // UD	0.0238432	0.40735566	0.27455629	0.69293621
7139763	NM_001031653 // Polr3d // polymerase (RNA) III (DNA directed) polypeptide D // 15p11 // 306012 /// ENSRNOT00000013390 // Polr3d // polymerase (RNA) III (DNA directed) polypeptide D // 15p11 // 306012 /// BC099167 // Polr3d // polymerase (RNA) III (DNA dire	0.02385328	0.21683066	0.27444869	0.54127216
7094130	NM_001047899 // Fyttd1 // forty-two-three domain containing 1 // 11q22 // 360726 /// ENSRNOT00000042240 // Fyttd1 // forty-two-three domain containing 1 // 11q22 // 360726	0.02390476	0.37043616	0.27481721	0.66614389
7143217	XM_001059164 // Pbrm1 // polybromo 1 // 16p16 // 306254 /// ENSRNOT00000016581 // Pbrm1 // polybromo 1 // 16p16 // 306254 /// ENSRNOT00000017492 // Pbrm1 // polybromo 1 // 16p16 // 306254 /// ENSRNOT00000016599 // Pbrm1 // polybromo 1 // 16p16 // 306254 //	0.0239701	0.57040989	0.27534434	0.79661178
7237896	ENSRNOT00000025904 // Stom // stomatin // 3p11 // 296655 /// AY524048 // LOC652927 // ABO-family member 5 // --- // 652927 /// ENSRNOT00000060013 // Stom // stomatin // 3p11 // 296655	0.02397566	0.86387705	0.27518448	0.94129088
7374114	NM_053623 // Acsl4 // acyl-CoA synthetase long-chain family member 4 // Xq14 // 113976 /// ENSRNOT00000026057 // Acsl4 // acyl-CoA synthetase long-chain family member 4 // Xq14 // 113976 /// D85189 // Acsl4 // acyl-CoA synthetase long-chain family member 4	0.02398125	0.01154365	0.27502523	0.13763733
7098547	NM_138913 // Oas1a // 2'-5' oligoadenylate synthetase 1A // 12q16 // 192281 /// ENSRNOT00000048450 // Oas1a // 2'-5' oligoadenylate synthetase 1A // 12q16 // 192281 /// BC086979 // Oas1a // 2'-5' oligoadenylate synthetase 1A // 12q16 // 192281 /// ENSRNOT0	0.0240352	0.07680028	0.27542039	0.34846216
7168279	NM_012681 // Ttr // transthyretin // 18p // 24856 /// ENSRNOT00000022113 // Ttr // transthyretin // 18p // 24856 /// K03252 // Ttr // transthyretin // 18p // 24856	0.02408169	0.01905316	0.2757295	0.18043036
7248318	NM_201635 // Cyp24a1 // cytochrome P450, subfamily 24 // 3q42 // 25279 /// ENSRNOT00000046011 // Cyp24a1 // cytochrome P450, subfamily 24 // 3q42 // 25279 /// BC100059 // Cyp24a1 // cytochrome P450, subfamily 24 // 3q42 // 25279	0.02409389	0.09293306	0.27564581	0.37472923
7192776	NM_001107662 // Phc3_predicted // polyhomeotic like 3 (Drosophila) (predicted) // 2q24 // 310258 /// ENSRNOT00000012759 // Phc3_predicted // polyhomeotic like 3 (Drosophila) (predicted) // 2q24 // 310258	0.02415528	0.03250487	0.27612456	0.23563946
7068987	NM_001034125 // Per1 // period homolog 1 (Drosophila) // 10q24 // 287422 /// ENSRNOT00000057136 // Per1 // period homolog 1 (Drosophila) // 10q24 // 287422 /// AY903229 // Per1 // period homolog 1 (Drosophila) // 10q24 // 287422 /// ENSRNOT00000009674 // P	0.02416184	0.00807367	0.27597626	0.11395893
7246720	NM_001033672 // Bcl2l1 // Bcl2-like 1 // 3q41.2 // 24888 /// NM_031535 // Bcl2l1 // Bcl2-like 1 // 3q41.2 // 24888 /// NM_001033670 // Bcl2l1 // Bcl2-like 1 // 3q41.2 // 24888 /// NM_001033671 // Bcl2l1 // Bcl2-like 1 // 3q41.2 // 24888 /// ENSRNOT00000043	0.02416711	0.9921764	0.27581349	0.99676197
7235069	ENSRNOT00000045677 // L3mbtl // l(3)mbt-like (Drosophila) // 3q42 // 311613	0.02418065	0.74841339	0.27574528	0.88748072
7032097	AB191343 // LOC308670 // Dnmt3a-ps2 pseudogene // 1q22 // 308670 /// ENSRNOT00000019498 // LOC308670 // Dnmt3a-ps2 pseudogene // 1q22 // 308670	0.02418297	0.0000268	0.27554934	0.00308287
7197240	NM_001025686 // Sec22b // SEC22 vesicle trafficking protein homolog B (S. cerevisiae) // 2q34 // 310710 /// ENSRNOT00000025327 // Sec22b // SEC22 vesicle trafficking protein homolog B (S. cerevisiae) // 2q34 // 310710 /// BC098725 // Sec22b // SEC22 vesicl	0.02420055	0.30150775	0.27552745	0.61801872
7069496	NM_001108281 // RGD1308139_predicted // similar to RIKEN cDNA 1200014J11 (predicted) // 10q24 // 360563 /// ENSRNOT00000025553 // RGD1308139_predicted // similar to RIKEN cDNA 1200014J11 (predicted) // 10q24 // 360563	0.02421241	0.53735123	0.27544053	0.77925029
7260307	NM_022850 // Dpp6 // dipeptidylpeptidase 6 // 4q11 // 29272 /// ENSRNOT00000045773 // Dpp6 // dipeptidylpeptidase 6 // 4q11 // 29272 /// M76426 // Dpp6 // dipeptidylpeptidase 6 // 4q11 // 29272	0.02430591	0.79606428	0.27628174	0.90904326
7147610	NM_057100 // Gas6 // growth arrest specific 6 // 16q12.5 // 58935 /// ENSRNOT00000024677 // Gas6 // growth arrest specific 6 // 16q12.5 // 58935 /// BC070881 // Gas6 // growth arrest specific 6 // 16q12.5 // 58935	0.02438567	0.0000297	0.27696554	0.00325451
7153453	NM_053901 // Dlgap2 // discs, large (Drosophila) homolog-associated protein 2 // 16q12.5 // 116681 /// U67138 // Dlgap2 // discs, large (Drosophila) homolog-associated protein 2 // 16q12.5 // 116681 /// ENSRNOT00000057845 // Dlgap2 // discs, large (Drosoph	0.02451834	0.821611	0.2782487	0.92233766
7065265	ENSRNOT00000033919 // Btbd12 // BTB (POZ) domain containing 12 // 10q12 // 302953	0.02454667	0.60489066	0.27834663	0.81628464
7290458	NM_171993 // Cdc20 // cell division cycle 20 homolog (S. cerevisiae) // 5q36 // 64515 /// ENSRNOT00000036151 // Cdc20 // cell division cycle 20 homolog (S. cerevisiae) // 5q36 // 64515 /// U05341 // Cdc20 // cell division cycle 20 homolog (S. cerevisiae) /	0.02457794	0.76861009	0.27847772	0.89756938
7279299	NM_001106684 // Rhbdl2_predicted // rhomboid, veinlet-like 2 (Drosophila) (predicted) // 5q36 // 298512 /// ENSRNOT00000056546 // LOC681015 // hypothetical protein LOC681015 // 5q36 // 681015	0.02459028	0.02603545	0.27839428	0.2132492
7212735	ENSRNOT00000027493 // RGD1310209_predicted // similar to KIAA1324 protein (predicted) // 2q34 // 362019	0.02469198	0.00067545	0.27932185	0.02544916
7099311	NM_001025272 // Pgam5 // phosphoglycerate mutase family member 5 // 12q16 // 288731 /// ENSRNOT00000056675 // Pgam5 // phosphoglycerate mutase family member 5 // 12q16 // 288731 /// BC092607 // Pgam5 // phosphoglycerate mutase family member 5 // 12q16 // 2	0.02478349	0.14331764	0.28013274	0.45740568
7374954	NM_001113366 // Cnksr2 // connector enhancer of kinase suppressor of Ras 2 // Xq21 // 59322 /// NM_021686 // Cnksr2 // connector enhancer of kinase suppressor of Ras 2 // Xq21 // 59322 /// ENSRNOT00000009802 // Cnksr2 // connector enhancer of kinase suppre	0.02478384	0.09323421	0.27991277	0.37508717
7083282	NM_031685 // Gosr2 // golgi SNAP receptor complex member 2 // 10q32.1 // 64154 /// ENSRNOT00000005046 // Gosr2 // golgi SNAP receptor complex member 2 // 10q32.1 // 64154 /// BC061994 // Gosr2 // golgi SNAP receptor complex member 2 // 10q32.1 // 64154	0.02479702	0.34448917	0.27983794	0.64853931
7378997	ENSRNOT00000032275 // Dock11 // dedicator of cytokinesis 11 // Xq12 // 313438 /// DQ304435 // Dock11 // dedicator of cytokinesis 11 // Xq12 // 313438	0.02481397	0.12707375	0.27980573	0.43304993
7235079	NM_001106536 // Mybl2_predicted // myeloblastosis oncogene-like 2 (predicted) // 3q42 // 296344 /// ENSRNOT00000010343 // Mybl2_predicted // myeloblastosis oncogene-like 2 (predicted) // 3q42 // 296344	0.02493345	0.89688974	0.2809288	0.95545164
7374790	BC099110 // LOC302680 // similar to CXORF15 // Xq21 // 302680 /// ENSRNOT00000006843 // LOC302680 // similar to CXORF15 // Xq21 // 302680	0.02493504	0.875823	0.28072285	0.94606293
7305966	NM_198748 // Scin // scinderin // 6q21 // 298975 /// ENSRNOT00000005988 // Scin // scinderin // 6q21 // 298975 /// AY324394 // Scin // scinderin // 6q21 // 298975	0.02493629	0.005651	0.28051341	0.09415446
7322709	NM_019623 // Cyp4f1 // cytochrome P450, family 4, subfamily f, polypeptide 1 // 7q11 // 56266 /// ENSRNOT00000006533 // Cyp4f1 // cytochrome P450, family 4, subfamily f, polypeptide 1 // 7q11 // 56266 /// BC081808 // Cyp4f1 // cytochrome P450, family 4, su	0.02496356	0.14441029	0.28059677	0.45902654
7167085	NM_213624 // St8sia6 // ST8 alpha-N-acetyl-neuraminide alpha-2,8-sialyltransferase 6 // 17q12.3 // 291325 /// ENSRNOT00000024475 // St8sia6 // ST8 alpha-N-acetyl-neuraminide alpha-2,8-sialyltransferase 6 // 17q12.3 // 291325	0.0249669	0.00029663	0.28041123	0.01569695
7044719	ENSRNOT00000019313 // RGD1560020_predicted // similar to Myb proto-oncogene protein (C-myb) (predicted) // 1p12 // 498982	0.02498376	0.81014357	0.28037772	0.91608792
7108577	NM_001105982 // Susd4 // sushi domain containing 4 // 13q26 // 289335 /// ENSRNOT00000052407 // Susd4 // sushi domain containing 4 // 13q26 // 289335 /// ENSRNOT00000004765 // Susd4 // sushi domain containing 4 // 13q26 // 289335	0.02509122	0.48684381	0.2813602	0.74540704
7258650	---	0.02509648	0.70041185	0.28119601	0.86398804
7072187	NM_031604 // Atp6v0a1 // ATPase, H+ transporting, lysosomal V0 subunit A1 // 10q32.1 // 29757 /// M58758 // Atp6v0a1 // ATPase, H+ transporting, lysosomal V0 subunit A1 // 10q32.1 // 29757	0.02510266	0.34954849	0.28104238	0.65241356
7243616	XM_001080849 // RGD1564263_predicted // similar to Opa-interacting protein 5 (predicted) // 3q35 // 499873	0.02518244	0.12844999	0.28171235	0.43480352
7356052	NM_001009357 // Rqcd1 // rcd1 (required for cell differentiation) homolog 1 (S. pombe) // 9q33 // 301513 /// ENSRNOT00000021548 // Rqcd1 // rcd1 (required for cell differentiation) homolog 1 (S. pombe) // 9q33 // 301513 /// BC087134 // Rqcd1 // rcd1 (requi	0.02519833	0.2390206	0.28166709	0.56549264
7034373	NM_017198 // Pak1 // p21 (CDKN1A)-activated kinase 1 // 1q32 // 29431 /// ENSRNOT00000049321 // Pak1 // p21 (CDKN1A)-activated kinase 1 // 1q32 // 29431 /// ENSRNOT00000046151 // Pak1 // p21 (CDKN1A)-activated kinase 1 // 1q32 // 29431 /// U49953 // Pak1 /	0.02522002	0.12899949	0.28168669	0.43561993
7351899	NM_001106887 // Guca1a_predicted // guanylate cyclase activator 1a (retina) (predicted) // 9q12 // 301233 /// ENSRNOT00000020902 // Guca1a_predicted // guanylate cyclase activator 1a (retina) (predicted) // 9q12 // 301233	0.02523603	0.8858899	0.28164287	0.95097541
7313140	NM_001106773 // Bpil2_predicted // bactericidal/permeability-increasing protein-like 2 (predicted) // 7q13 // 299685 /// ENSRNOT00000037290 // Bpil2_predicted // bactericidal/permeability-increasing protein-like 2 (predicted) // 7q13 // 299685	0.02528814	0.26001882	0.28200168	0.58203516
7145239	ENSRNOT00000015623 // Neil3_predicted // nei like 3 (E. coli) (predicted) // 16p11 // 290729	0.02534031	0.2843298	0.2823606	0.60419548
7291050	---	0.02535715	0.00684743	0.28232559	0.10391766
7082876	XM_001081485 // LOC688202 // hypothetical protein LOC688202 // --- // 688202	0.02538999	0.00592288	0.28246864	0.09574871
7220180	NM_001000266 // Olr1671_predicted // olfactory receptor 1671 (predicted) // 20p12 // 294138 /// ENSRNOT00000000953 // Olr1671_predicted // olfactory receptor 1671 (predicted) // 20p12 // 294138	0.02541542	0.96333727	0.28252909	0.98373752
7280913	NM_173337 // Camk2n1 // calcium/calmodulin-dependent protein kinase II inhibitor 1 // 5q36 // 287005 /// ENSRNOT00000021864 // Camk2n1 // calcium/calmodulin-dependent protein kinase II inhibitor 1 // 5q36 // 287005 /// AF271156 // Camk2n1 // calcium/calmod	0.02542823	0.49303842	0.28244926	0.74969219
7127260	ENSRNOT00000018616 // RGD1309634_predicted // hypothetical LOC305452 (predicted) // 14q21 // 305452	0.02558042	0.14403556	0.28391654	0.4586609
7212708	ENSRNOT00000037336 // Atxn7l2 // ataxin 7-like 2 // 2q34 // 310781 /// BC098000 // Atxn7l2 // ataxin 7-like 2 // 2q34 // 310781	0.02560333	0.09360552	0.28394776	0.37583188
7312379	ENSRNOT00000022336 // Lmnb2 // lamin B2 // 7q11 // 299625	0.02562823	0.90374427	0.28400099	0.95863384
7357685	ENSRNOT00000051810 // Fam132b // family with sequence similarity 132, member B // 9q36 // 681056	0.02563703	0.60702099	0.28387586	0.81713029
7099966	NM_017260 // Alox5ap // arachidonate 5-lipoxygenase activating protein // 12p11 // 29624 /// ENSRNOT00000001207 // Alox5ap // arachidonate 5-lipoxygenase activating protein // 12p11 // 29624 /// BC086593 // Alox5ap // arachidonate 5-lipoxygenase activating	0.02566515	0.14908022	0.28396469	0.4647737
7043646	NM_057206 // Pnliprp2 // pancreatic lipase-related protein 2 // 1q55 // 117554 /// L09216 // Pnliprp2 // pancreatic lipase-related protein 2 // 1q55 // 117554	0.0256833	0.0000104	0.28394315	0.00153696
7237723	ENSRNOT00000051893 // Zbtb34 // zinc finger and BTB domain containing 34 // 3p11 // 689174	0.02568584	0.35907107	0.28374921	0.6591289
7067244	NM_001109030 // RGD1564036_predicted // similar to RIKEN cDNA 3010026O09 (predicted) // 10q22 // 497895 /// ENSRNOT00000004111 // RGD1564036_predicted // similar to RIKEN cDNA 3010026O09 (predicted) // 10q22 // 497895	0.02569277	0.65183766	0.28360402	0.83985175
7055314	NM_001008890 // Hbe1_predicted // hemoglobin, epsilon 1 (predicted) // 1q32 // 293267 /// ENSRNOT00000043719 // Hbe1_predicted // hemoglobin, epsilon 1 (predicted) // 1q32 // 293267 /// BC157809 // Hbe1_predicted // hemoglobin, epsilon 1 (predicted) // 1q3	0.0257762	0.00225351	0.28430283	0.05452028
7367953	NM_001080096 // Acsbg2 // acyl-CoA synthetase bubblegum family member 2 // 9q11 // 301120 /// BC129110 // Acsbg2 // acyl-CoA synthetase bubblegum family member 2 // 9q11 // 301120	0.02580766	0.57520105	0.28442779	0.79919517
7186215	NM_001106190 // RGD1311055_predicted // similar to HSPC037 protein (predicted) // 19q12 // 292058 /// ENSRNOT00000023709 // RGD1311055_predicted // similar to HSPC037 protein (predicted) // 19q12 // 292058	0.02581136	0.02381177	0.28424685	0.20464507
7114934	NM_001105983 // Disp1_predicted // dispatched homolog 1 (Drosophila) (predicted) // 13q26 // 289338 /// ENSRNOT00000004834 // Disp1_predicted // dispatched homolog 1 (Drosophila) (predicted) // 13q26 // 289338	0.02586036	0.94875854	0.28456466	0.9786107
7371490	NM_001013904 // LOC293989 // cytochrome P450-like // 1q53 // 293989 /// BC089886 // LOC293989 // cytochrome P450-like // 1q53 // 293989 /// ENSRNOT00000017237 // Cyp2c6_predicted // cytochrome P450, subfamily IIC6 (predicted) // 1q53 // 246070 /// ENSRNOT0	0.02592851	0.73717824	0.28509254	0.88267723
7232917	NM_001077641 // Plcb1 // phospholipase C, beta 1 // 3q36 // 24654 /// ENSRNOT00000051184 // Plcb1 // phospholipase C, beta 1 // 3q36 // 24654 /// L14323 // Plcb1 // phospholipase C, beta 1 // 3q36 // 24654	0.02604981	0.03625615	0.28620355	0.25185012
7351515	NM_001012129 // Satb1 // special AT-rich sequence binding protein 1 // 9q11 // 316164 /// ENSRNOT00000017556 // Satb1 // special AT-rich sequence binding protein 1 // 9q11 // 316164 /// BC085814 // Satb1 // special AT-rich sequence binding protein 1 // 9q1	0.02606371	0.83872803	0.28613377	0.93046391
7160892	ENSRNOT00000024272 // Apbb1ip // amyloid beta (A4) precursor protein-binding, family B, member 1 interacting protein // 17q12.3 // 307171 /// ENSRNOT00000047285 // Apbb1ip // amyloid beta (A4) precursor protein-binding, family B, member 1 interacting prote	0.02606885	0.56279686	0.285968	0.79263924
7070623	NM_019174 // Ca4 // carbonic anhydrase 4 // 10q26 // 29242 /// ENSRNOT00000003908 // Ca4 // carbonic anhydrase 4 // 10q26 // 29242 /// BC097329 // Ca4 // carbonic anhydrase 4 // 10q26 // 29242	0.02607185	0.0722688	0.28577903	0.33934393
7101860	NM_001017487 // Bri3bp // Bri3 binding protein // 12q14 // 498176 /// BC085334 // Bri3bp // Bri3 binding protein // 12q14 // 498176 /// ENSRNOT00000001295 // Bri3bp // Bri3 binding protein // 12q14 // 498176	0.02611219	0.00064196	0.28599933	0.02498692
7310158	NM_001106762 // RGD1304563_predicted // similar to RIKEN cDNA 4831426I19 (predicted) // 6q32 // 299356 /// ENSRNOT00000035826 // RGD1304563_predicted // similar to RIKEN cDNA 4831426I19 (predicted) // 6q32 // 299356	0.02617012	0.6907608	0.28641179	0.85943636
7217445	NM_012728 // Glp1r // glucagon-like peptide 1 receptor // 20p12 // 25051 /// ENSRNOT00000001527 // Glp1r // glucagon-like peptide 1 receptor // 20p12 // 25051	0.02633321	0.70903797	0.28797363	0.86924056
7343095	NM_001126098 // Elof1 // elongation factor 1 homolog (S. cerevisiae) // 8q13 // 691193 /// ENSRNOT00000019140 // Elof1 // elongation factor 1 homolog (S. cerevisiae) // 8q13 // 691193	0.02635517	0.29474484	0.28799087	0.6124191
7239003	NM_001044276 // Rprm // reprimo, TP53 dependent G2 arrest mediator candidate // 3q12 // 680110 /// ENSRNOT00000006784 // Rprm // reprimo, TP53 dependent G2 arrest mediator candidate // 3q12 // 680110 /// BC091400 // Rprm // reprimo, TP53 dependent G2 arres	0.02637344	0.49550597	0.2879678	0.75198752
7340646	NM_001106861 // Smarcc1_predicted // SWI/SNF related, matrix associated, actin dependent regulator of chromatin, subfamily c, member 1 (predicted) // 8q32 // 301020	0.02650627	0.60211153	0.28919466	0.81463505
7194017	NM_001107676 // RGD1309403_predicted // similar to hypothetical protein FLJ12661 (predicted) // 2q26 // 310417 /// ENSRNOT00000014614 // RGD1309403_predicted // similar to hypothetical protein FLJ12661 (predicted) // 2q26 // 310417	0.02660383	0.47598378	0.29003512	0.73878665
7193176	BC100102 // RGD1307100 // similar to RIKEN cDNA D630029K19 // 2q25 // 294978 /// ENSRNOT00000023150 // RGD1307100 // similar to RIKEN cDNA D630029K19 // 2q25 // 294978	0.02661006	0.8788973	0.28987937	0.94677798
7067986	NM_001000958 // Olr1445_predicted // olfactory receptor 1445 (predicted) // 10q22 // 405307 /// ENSRNOT00000040958 // Olr1445_predicted // olfactory receptor 1445 (predicted) // 10q22 // 405307	0.02661373	0.37200419	0.28969599	0.6671804
7168876	NM_001012163 // Lims2 // LIM and senescent cell antigen like domains 2 // 18p12 // 361303 /// ENSRNOT00000061054 // Lims2 // LIM and senescent cell antigen like domains 2 // 18p12 // 361303 /// BC087108 // Lims2 // LIM and senescent cell antigen like domai	0.02661655	0.04926651	0.28950365	0.28645536
7076169	NM_001034138 // Ccdc99 // coiled-coil domain containing 99 // 10q12 // 303037 /// BC105812 // Ccdc99 // coiled-coil domain containing 99 // 10q12 // 303037 /// ENSRNOT00000009648 // Ccdc99 // coiled-coil domain containing 99 // 10q12 // 303037	0.02668112	0.06208237	0.28998273	0.32036589
7256125	ENSRNOT00000038251 // Zxdc // ZXD family zinc finger C // 4q34 // 362399	0.02668135	0.03994521	0.28976233	0.26287186
7327675	NM_013153 // Has2 // hyaluronan synthase 2 // 7q32 // 25694 /// ENSRNOT00000006517 // Has2 // hyaluronan synthase 2 // 7q32 // 25694 /// AF008201 // Has2 // hyaluronan synthase 2 // 7q32 // 25694	0.02668486	0.000001	0.28957787	0.00026705
7083511	NM_001012014 // Ftsj3 // FtsJ homolog 3 (E. coli) // 10q32.1 // 303608 /// ENSRNOT00000013295 // Ftsj3 // FtsJ homolog 3 (E. coli) // 10q32.1 // 303608 /// BC086512 // Ftsj3 // FtsJ homolog 3 (E. coli) // 10q32.1 // 303608	0.02674326	0.24414505	0.28998889	0.56857185
7314835	NM_001108093 // RGD1561474_predicted // similar to oxysterol-binding protein-like protein 8 isoform a (predicted) // 7q21 // 314824	0.02674605	0.05029326	0.28979673	0.28991982
7307549	---	0.02677279	0.58077957	0.28986418	0.80142929
7375937	ENSRNOT00000004505 // Eda // ectodysplasin-A // Xq31 // 302424	0.026779	0.99456676	0.28970941	0.99746123
7379734	NM_206950 // Mid1ip1 // MID1 interacting protein 1 (gastrulation specific G12 homolog (zebrafish)) // Xq13 // 404280 /// ENSRNOT00000004305 // Mid1ip1 // MID1 interacting protein 1 (gastrulation specific G12 homolog (zebrafish)) // Xq13 // 404280 /// BC061	0.02679021	0.13669922	0.28960893	0.44708872
7323634	NM_001108081 // Actr6_predicted // ARP6 actin-related protein 6 homolog (yeast) (predicted) // 7q13 // 314718 /// ENSRNOT00000010414 // Actr6_predicted // ARP6 actin-related protein 6 homolog (yeast) (predicted) // 7q13 // 314718	0.02681311	0.25172742	0.28963489	0.57458105
7185032	NM_001108898 // Ddx28_predicted // DEAD (Asp-Glu-Ala-Asp) box polypeptide 28 (predicted) // 19q12 // 364995 /// ENSRNOT00000026817 // Ddx28_predicted // DEAD (Asp-Glu-Ala-Asp) box polypeptide 28 (predicted) // 19q12 // 364995	0.02688684	0.98644659	0.29020944	0.99439953
7235299	---	0.02689244	0.30912939	0.29004831	0.62529551
7237711	XM_001078585 // RGD1564019_predicted // similar to GTPase activating RANGAP domain-like 3 (predicted) // 3p11 // 499783 /// ENSRNOT00000060152 // RGD1564019_predicted // similar to GTPase activating RANGAP domain-like 3 (predicted) // 3p11 // 499783 /// EN	0.02692234	0.2360722	0.29014931	0.56143143
7047066	ENSRNOT00000020552 // Tcte3_predicted // t-complex-associated testis expressed 3 (predicted) // 1q12 // 365153	0.02696404	0.34774537	0.29037723	0.65068128
7233106	NM_001107782 // Btbd3_predicted // BTB (POZ) domain containing 3 (predicted) // 3q36 // 311462 /// ENSRNOT00000010835 // Btbd3_predicted // BTB (POZ) domain containing 3 (predicted) // 3q36 // 311462	0.02698373	0.85183754	0.29036795	0.93669644
7038687	NM_032073 // Kcnq1 // potassium voltage-gated channel, subfamily Q, member 1 // 1q41 // 84020 /// ENSRNOT00000027875 // Kcnq1 // potassium voltage-gated channel, subfamily Q, member 1 // 1q41 // 84020	0.02699479	0.00036477	0.2902659	0.01735298
7351009	NM_012829 // Cck // cholecystokinin // 8q32 // 25298 /// ENSRNOT00000026159 // Cck // cholecystokinin // 8q32 // 25298 /// M25942 // Cck // cholecystokinin // 8q32 // 25298	0.02704372	0.00837349	0.29057089	0.11656063
7080299	NM_139115 // Coro6 // coronin, actin binding protein 6 // 10q26 // 245982 /// ENSRNOT00000019759 // Coro6 // coronin, actin binding protein 6 // 10q26 // 245982 /// AF140359 // Coro6 // coronin, actin binding protein 6 // 10q26 // 245982	0.02704711	0.66627378	0.29038649	0.847554
7256238	ENSRNOT00000029055 // RGD1560289_predicted // similar to chromosome 3 open reading frame 20 (predicted) // 4q34 // 500258	0.02706286	0.04793533	0.29033497	0.28338003
7242825	NM_001007597 // Fshb // follicle stimulating hormone beta // 3q33 // 25447 /// ENSRNOT00000006512 // Fshb // follicle stimulating hormone beta // 3q33 // 25447 /// M36804 // Fshb // follicle stimulating hormone beta // 3q33 // 25447	0.02708822	0.24756101	0.29038654	0.57041577
7124827	NM_022264 // Kit // v-kit Hardy-Zuckerman 4 feline sarcoma viral oncogene homolog // 14p11 // 64030 /// ENSRNOT00000003050 // Kit // v-kit Hardy-Zuckerman 4 feline sarcoma viral oncogene homolog // 14p11 // 64030 /// ENSRNOT00000003050 // Kit // v-kit Hard	0.02711771	0.15537104	0.29048228	0.4734176
7223998	BC079256 // RGD1311358 // similar to RIKEN cDNA 2410017P07 // 20q12-q13 // 294519 /// ENSRNOT00000000331 // RGD1311358 // similar to RIKEN cDNA 2410017P07 // 20q12-q13 // 294519	0.02711937	0.5042658	0.29027998	0.75747092
7060701	NM_019141 // Tle4 // transducin-like enhancer of split 4, homolog of Drosophila E(spl) // 1q43 // 25565 /// ENSRNOT00000018452 // Tle4 // transducin-like enhancer of split 4, homolog of Drosophila E(spl) // 1q43 // 25565 /// L14463 // Tle4 // transducin-li	0.02719055	0.01061429	0.29082156	0.13155202
7111407	NM_033099 // Ptprv // protein tyrosine phosphatase, receptor type, V // --- // 64576 /// ENSRNOT00000007597 // Ptprv // protein tyrosine phosphatase, receptor type, V // --- // 64576 /// L36884 // Ptprv // protein tyrosine phosphatase, receptor type, V //	0.02728767	0.9523699	0.29163955	0.97990346
7247662	NM_130399 // Ada // adenosine deaminase // 3q42 // 24165 /// ENSRNOT00000014151 // Ada // adenosine deaminase // 3q42 // 24165 /// BC088116 // Ada // adenosine deaminase // 3q42 // 24165	0.02730484	0.02704385	0.29160248	0.2168573
7304201	NM_001108012 // Ncoa1_predicted // nuclear receptor coactivator 1 (predicted) // 6q14 // 313929	0.02733155	0.1971121	0.29166727	0.52241547
7278755	NM_133396 // Tesk2 // testis-specific kinase 2 // 5q36 // 170908 /// ENSRNOT00000023416 // Tesk2 // testis-specific kinase 2 // 5q36 // 170908 /// AB049402 // Tesk2 // testis-specific kinase 2 // 5q36 // 170908	0.02740731	0.00278819	0.29225501	0.06184354
7267188	NM_001106608 // Chchd6_predicted // coiled-coil-helix-coiled-coil-helix domain containing 6 (predicted) // 4q34 // 297436 /// ENSRNOT00000023122 // Chchd6_predicted // coiled-coil-helix-coiled-coil-helix domain containing 6 (predicted) // 4q34 // 297436	0.02745891	0.39911953	0.29258442	0.68736712
7073626	ENSRNOT00000035865 // Cdr2l // cerebellar degeneration-related protein 2-like // 10q32.3 // 360656	0.0274601	0.57089477	0.2923766	0.79658031
7080663	NM_001013970 // Slfn8 // schlafen 8 // 10q26 // 303378 /// ENSRNOT00000055963 // Slfn8 // schlafen 8 // 10q26 // 303378 /// BC085777 // Slfn8 // schlafen 8 // 10q26 // 303378	0.02750839	0.94795646	0.29267021	0.97821186
7233824	NM_001109207 // Gins1 // GINS complex subunit 1 (Psf1 homolog) // 3q41 // 499914 /// ENSRNOT00000010955 // Gins1 // GINS complex subunit 1 (Psf1 homolog) // 3q41 // 499914	0.0275136	0.7078018	0.29250538	0.86817707
7076497	NM_183326 // Gabra1 // gamma-aminobutyric acid (GABA-A) receptor, subunit alpha 1 // 10q21 // 29705 /// ENSRNOT00000004725 // Gabra1 // gamma-aminobutyric acid (GABA-A) receptor, subunit alpha 1 // 10q21 // 29705 /// AY574250 // Gabra1 // gamma-aminobutyri	0.02766426	0.69300361	0.29388596	0.86063532
7211389	---	0.02766804	0.67685915	0.29370529	0.85295602
7304958	ENSRNOT00000033327 // Kcnf1 // potassium voltage-gated channel, subfamily F, member 1 // 6q16 // 298908 /// M81783 // Kcnf1 // potassium voltage-gated channel, subfamily F, member 1 // 6q16 // 298908	0.02770579	0.81593389	0.29388522	0.91881166
7180652	NM_001007629 // Nutf2 // nuclear transport factor 2 // 19q12 // 291981 /// ENSRNOT00000025608 // Nutf2 // nuclear transport factor 2 // 19q12 // 291981 /// BC061569 // Nutf2 // nuclear transport factor 2 // 19q12 // 291981	0.02770715	0.66764005	0.29367916	0.84746081
7258550	NM_013091 // Tnfrsf1a // tumor necrosis factor receptor superfamily, member 1a // 4q42 // 25625 /// ENSRNOT00000048529 // Tnfrsf1a // tumor necrosis factor receptor superfamily, member 1a // 4q42 // 25625 /// AF329978 // Tnfrsf1a // tumor necrosis factor r	0.02771482	0.01879943	0.29354025	0.17947105
7054958	ENSRNOT00000023648 // Ppme1 // protein phosphatase methylesterase 1 // 1q32 // 361613	0.0277296	0.03375904	0.29347679	0.24077813
7162611	NM_001014008 // Aspn // asporin // 17p14 // 306805 /// BC083711 // Aspn // asporin // 17p14 // 306805 /// ENSRNOT00000020704 // Aspn // asporin // 17p14 // 306805	0.02775745	0.03129689	0.29355166	0.23066967
7354303	NM_012569 // Gls // glutaminase // 9q31-q32 // 24398 /// NM_001109968 // Gls // glutaminase // 9q31-q32 // 24398 /// ENSRNOT00000032525 // Gls // glutaminase // 9q31-q32 // 24398 /// M65150 // Gls // glutaminase // 9q31-q32 // 24398	0.02778247	0.11790074	0.2935965	0.4181274
7197617	NM_022191 // Syt6 // synaptotagmin VI // 2q34 // 60565 /// ENSRNOT00000025953 // Syt6 // synaptotagmin VI // 2q34 // 60565 /// U20105 // Syt6 // synaptotagmin VI // 2q34 // 60565	0.0279051	0.65580026	0.29467202	0.84119854
7080736	NM_001012357 // Ccl9 // chemokine (C-C motif) ligand 9 // 10q26 // 360579 /// ENSRNOT00000029184 // Ccl9 // chemokine (C-C motif) ligand 9 // 10q26 // 360579 /// BC089865 // Ccl9 // chemokine (C-C motif) ligand 9 // 10q26 // 360579	0.02793787	0.11962951	0.29479773	0.4201455
7196029	ENSRNOT00000040822 // Iqgap3_predicted // IQ motif containing GTPase activating protein 3 (predicted) // 2q34 // 310621	0.0279635	0.28560389	0.29484798	0.60462951
7275546	NM_133422 // Znf483 // zinc finger protein 483 // 5q24 // 170955 /// ENSRNOT00000020207 // Znf483 // zinc finger protein 483 // 5q24 // 170955 /// AF277901 // Znf483 // zinc finger protein 483 // 5q24 // 170955	0.02797032	0.77035152	0.29469996	0.89804428
7186186	NM_133394 // Zdhhc7 // zinc finger, DHHC domain containing 7 // 19q12 // 170906 /// ENSRNOT00000023405 // Zdhhc7 // zinc finger, DHHC domain containing 7 // 19q12 // 170906 /// AY886525 // Zdhhc7 // zinc finger, DHHC domain containing 7 // 19q12 // 170906	0.02803466	0.51924113	0.29515776	0.76772268
7346048	NM_001108149 // RGD1312026_predicted // similar to RIKEN cDNA C230081A13 (predicted) // 8q24 // 315686 /// ENSRNOT00000031321 // RGD1312026_predicted // similar to RIKEN cDNA C230081A13 (predicted) // 8q24 // 315686	0.02804306	0.6084628	0.29502636	0.81759115
7231536	NM_001004264 // Traf4af1 // TRAF4 associated factor 1 // 3q35 // 311325 /// ENSRNOT00000012454 // Traf4af1 // TRAF4 associated factor 1 // 3q35 // 311325 /// BC079438 // Traf4af1 // TRAF4 associated factor 1 // 3q35 // 311325	0.02805979	0.11181613	0.29498272	0.40949977
7030456	NM_022628 // Nphs1 // nephrosis 1 homolog, nephrin (human) // --- // 64563 /// ENSRNOT00000045212 // Nphs1 // nephrosis 1 homolog, nephrin (human) // --- // 64563 /// AF161715 // Nphs1 // nephrosis 1 homolog, nephrin (human) // --- // 64563 /// ENSRNOT0000	0.02808593	0.41828562	0.295038	0.70122894
7137741	AF169825 // Chd8 // chromodomain helicase DNA binding protein 8 // 15p14 // 65027 /// ENSRNOT00000022593 // Chd8 // chromodomain helicase DNA binding protein 8 // 15p14 // 65027	0.02814047	0.6194493	0.29539131	0.82311663
7069228	NM_012911 // Arrb2 // arrestin, beta 2 // 10q24 // 25388 /// ENSRNOT00000026207 // Arrb2 // arrestin, beta 2 // 10q24 // 25388 /// BC087578 // Arrb2 // arrestin, beta 2 // 10q24 // 25388	0.02820606	0.22617206	0.29586	0.54906959
7060370	NM_175577 // Cd6 // CD6 antigen // 1q41 // 25752 /// ENSRNOT00000028347 // Cd6 // CD6 antigen // 1q41 // 25752 /// BC089767 // Cd6 // CD6 antigen // 1q41 // 25752 /// ENSRNOT00000054809 // Cd6 // CD6 antigen // 1q41 // 25752	0.02820888	0.00017349	0.29567008	0.01104162
7301635	NM_024147 // Evl // Ena-vasodilator stimulated phosphoprotein // 6q32 // 79115 /// ENSRNOT00000019583 // Evl // Ena-vasodilator stimulated phosphoprotein // 6q32 // 79115 /// U70211 // Evl // Ena-vasodilator stimulated phosphoprotein // 6q32 // 79115	0.02829684	0.49195214	0.29637217	0.74900774
7255480	NM_001106601 // Bola3 // bolA homolog 3 (E. coli) // 4q34 // 297388 /// ENSRNOT00000031583 // Bola3 // bolA homolog 3 (E. coli) // 4q34 // 297388	0.02831497	0.48847059	0.29634238	0.74684568
7082499	NM_001004130 // Krt39 // keratin 39 // 10q32.1 // 303523 /// ENSRNOT00000051080 // Krt39 // keratin 39 // 10q32.1 // 303523	0.02839911	0.51248779	0.29700298	0.76340959
7135290	---	0.02840401	0.41544161	0.29683451	0.69845008
7189182	NM_001106407 // Cenpk // centromere protein K // 2q13 // 294712 /// ENSRNOT00000060962 // Cenpk // centromere protein K // 2q13 // 294712	0.02840992	0.00021276	0.29667684	0.01295727
7186297	NM_001107439 // Snai3_predicted // snail homolog 3 (Drosophila) (predicted) // 19q12 // 307919 /// ENSRNOT00000018387 // Snai3_predicted // snail homolog 3 (Drosophila) (predicted) // 19q12 // 307919	0.02845052	0.70013337	0.29688139	0.86379535
7265889	NM_001106595 // Smyd1_predicted // SET and MYND domain containing 1 (predicted) // 4q32-q33 // 297333 /// ENSRNOT00000009184 // Smyd1_predicted // SET and MYND domain containing 1 (predicted) // 4q32-q33 // 297333	0.02845117	0.0076814	0.29666906	0.11108547
7299780	ENSRNOT00000006460 // Galntl1 // UDP-N-acetyl-alpha-D-galactosamine:polypeptide N-acetylgalactosaminyltransferase-like 1 // 6q24 // 362760 /// BC091351 // Galntl1 // UDP-N-acetyl-alpha-D-galactosamine:polypeptide N-acetylgalactosaminyltransferase-like 1 //	0.02846692	0.55133323	0.29661439	0.78621187
7156546	NM_001109118 // Elovl2_predicted // elongation of very long chain fatty acids (FEN1/Elo2, SUR4/Elo3, yeast)-like 2 (predicted) // 17p12 // 498728 /// ENSRNOT00000019756 // Elovl2_predicted // elongation of very long chain fatty acids (FEN1/Elo2, SUR4/Elo3,	0.02848951	0.19533971	0.29663102	0.52113949
7300066	NM_031315 // Acot1 // acyl-CoA thioesterase 1 // 6q31 // 50559 /// ENSRNOT00000013729 // Acot1 // acyl-CoA thioesterase 1 // 6q31 // 50559 /// AB010428 // Acot1 // acyl-CoA thioesterase 1 // 6q31 // 50559	0.02851256	0.07537023	0.2966524	0.34541225
7381097	NM_001009474 // Pir // pirin // Xq21 // 363465 /// ENSRNOT00000004884 // Pir // pirin // Xq21 // 363465 /// BC088290 // Pir // pirin // Xq21 // 363465	0.02853166	0.02211813	0.29663269	0.19556136
7231602	NM_024139 // Chp // calcium binding protein p22 // 3q35 // 64152 /// ENSRNOT00000056405 // Chp // calcium binding protein p22 // 3q35 // 64152 /// BC062029 // Chp // calcium binding protein p22 // 3q35 // 64152 /// ENSRNOT00000011839 // RGD1565588_predicte	0.02855869	0.01786691	0.29669539	0.17677981
7357895	NM_001108810 // Ing5_predicted // inhibitor of growth family, member 5 (predicted) // 9q36 // 363292 /// ENSRNOT00000025683 // Ing5_predicted // inhibitor of growth family, member 5 (predicted) // 9q36 // 363292	0.02856555	0.3837574	0.29654861	0.67666396
7176445	ENSRNOT00000038851 // LOC682475 // similar to Protein FAM38B // --- // 682475 /// ENSRNOT00000038851 // Fam38b // family with sequence similarity 38, member B // 18q12.1 // 688934	0.02860675	0.98073163	0.29675828	0.99224899
7180668	NM_001106181 // Dus2l // dihydrouridine synthase 2-like, SMM1 homolog (S. cerevisiae) // 19q12 // 291978 /// ENSRNOT00000026827 // Dus2l // dihydrouridine synthase 2-like, SMM1 homolog (S. cerevisiae) // 19q12 // 291978 /// BC158728 // Dus2l // dihydrourid	0.02869172	0.73919792	0.29742136	0.88397185
7269311	NM_031649 // Klrg1 // killer cell lectin-like receptor subfamily G, member 1 // 4q42 // 58975 /// ENSRNOT00000020094 // Klrg1 // killer cell lectin-like receptor subfamily G, member 1 // 4q42 // 58975 /// X79812 // Klrg1 // killer cell lectin-like receptor	0.02870528	0.0000462	0.29734377	0.00424188
7230224	NM_030839 // Syt13 // synaptotagmin XIII // 3q24 // 80977 /// ENSRNOT00000011459 // Syt13 // synaptotagmin XIII // 3q24 // 80977 /// AF313453 // Syt13 // synaptotagmin XIII // 3q24 // 80977	0.02875518	0.39687058	0.29764245	0.6860025
7263959	NM_001004233 // MGC94941 // similar to Mkrn1 protein // 4q22 // 296988 /// ENSRNOT00000013124 // MGC94941 // similar to Mkrn1 protein // 4q22 // 296988 /// BC079407 // MGC94941 // similar to Mkrn1 protein // 4q22 // 296988	0.02877972	0.31903973	0.29767838	0.63266138
7158830	AB086234 // Cdig1l // cadmium-inducible gene 1L // --- // 266731 /// AB086234 // Cdig1l // cadmium-inducible gene 1L // --- // 266731	0.02880921	0.89688693	0.29776542	0.95552069
7084348	NM_024153 // Fdxr // ferredoxin reductase // 10q32.2 // 79122 /// ENSRNOT00000004592 // Fdxr // ferredoxin reductase // 10q32.2 // 79122 /// BC088844 // Fdxr // ferredoxin reductase // 10q32.2 // 79122	0.02883178	0.0755377	0.29778086	0.34595532
7250989	NM_012666 // Tac1 // tachykinin 1 // 4q21 // 24806 /// NM_001124768 // Tac1 // tachykinin 1 // 4q21 // 24806 /// NM_001124770 // Tac1 // tachykinin 1 // 4q21 // 24806 /// NM_001124769 // Tac1 // tachykinin 1 // 4q21 // 24806 /// ENSRNOT00000009888 // Tac1	0.02885293	0.02983665	0.29778163	0.22664625
7219960	NM_001077590 // Bves // blood vessel epicardial substance // 20q13 // 365603 /// AY786529 // Bves // blood vessel epicardial substance // 20q13 // 365603	0.02886542	0.03023115	0.29769308	0.22756309
7223633	ENSRNOT00000000707 // LOC681252 // similar to Myristoylated alanine-rich C-kinase substrate (MARCKS) (Protein kinase C substrate 80 kDa protein) // 20q12 // 681252 /// M59859 // Marcks // myristoylated alanine rich protein kinase C substrate // --- // 2560	0.02887351	0.00543849	0.29755932	0.09246742
7251612	BC100097 // LOC500046 // similar to hypothetical protein FLJ21986 // 4q22 // 500046 /// ENSRNOT00000038566 // LOC500046 // similar to hypothetical protein FLJ21986 // 4q22 // 500046	0.02891161	0.15873883	0.29773479	0.47790772
7034498	NM_012910 // Arrb1 // arrestin, beta 1 // 1q32 // 25387 /// M91589 // Arrb1 // arrestin, beta 1 // 1q32 // 25387 /// ENSRNOT00000043554 // Arrb1 // arrestin, beta 1 // 1q32 // 25387	0.02894485	0.85142584	0.29786	0.93653528
7111244	NM_001107176 // Optc_predicted // opticin (predicted) // 13q13 // 304802	0.02894947	0.01797324	0.29769073	0.1769644
7070105	ENSRNOT00000056110 // RGD1564005_predicted // similar to novel protein (predicted) // 10q26 // 360575	0.02902611	0.8025316	0.29826175	0.91237279
7058813	NM_001047854 // Chid1 // chitinase domain containing 1 // 1q41 // 293628 /// ENSRNOT00000026215 // Chid1 // chitinase domain containing 1 // 1q41 // 293628 /// BC127546 // Chid1 // chitinase domain containing 1 // 1q41 // 293628 /// ENSRNOT00000044390 // C	0.02903038	0.41461323	0.29808884	0.69788782
7321146	NM_001109884 // Hoxc4 // homeo box C4 // 7q35 // 24459 /// NM_001108116 // Hoxc5_predicted // homeo box C5 (predicted) // 7q36 // 315341 /// ENSRNOT00000022398 // Hoxc4 // homeo box C4 // 7q35 // 24459 /// ENSRNOT00000022217 // Hoxc6 // homeo box C6 // 7q3	0.02903332	0.24652877	0.29790253	0.56952338
7082447	NM_001008823 // Krt26 // keratin 26 // 10q32.1 // 407758 /// ENSRNOT00000050316 // Krt26 // keratin 26 // 10q32.1 // 407758	0.02905734	0.95793981	0.29793263	0.98134655
7344836	NM_001109528 // Tmem25 // transmembrane protein 25 // 8q22 // 689172 /// ENSRNOT00000019695 // Tmem25 // transmembrane protein 25 // 8q22 // 689172	0.02907258	0.00847211	0.29787272	0.11678287
7197073	ENSRNOT00000028770 // Hist2h2be // histone cluster 2, H2be // 2q34 // 295274	0.02910273	0.59237222	0.29796556	0.80865962
7293266	NM_001106698 // H6pd_predicted // hexose-6-phosphate dehydrogenase (glucose 1-dehydrogenase) (predicted) // 5q36 // 298655 /// ENSRNOT00000023543 // H6pd_predicted // hexose-6-phosphate dehydrogenase (glucose 1-dehydrogenase) (predicted) // 5q36 // 298655	0.0291319	0.21702828	0.29804824	0.54138287
7202800	NM_001013903 // Tmem171 // transmembrane protein 171 // 2q12 // 293634 /// ENSRNOT00000020726 // Tmem171 // transmembrane protein 171 // 2q12 // 293634 /// AY185507 // Tmem171 // transmembrane protein 171 // 2q12 // 293634	0.02917618	0.11474059	0.29828527	0.41388047
7324489	NM_001102381 // Nts // neurotensin // 7q13 // 299757 /// ENSRNOT00000005706 // Nts // neurotensin // 7q13 // 299757	0.02918573	0.00012401	0.29816716	0.00917349
7197056	ENSRNOT00000056262 // Otud7b // OTU domain containing 7B // 2q34 // 310677 /// ENSRNOT00000056262 // Mtmr11 // myotubularin related protein 11 // 2q34 // 689613	0.02920374	0.52113312	0.29813558	0.76899111
7097084	NM_001025760 // Zkscan1 // zinc finger with KRAB and SCAN domains 1 // 12q11 // 498160 /// BC099191 // Zkscan1 // zinc finger with KRAB and SCAN domains 1 // 12q11 // 498160 /// ENSRNOT00000045379 // Zkscan1 // zinc finger with KRAB and SCAN domains 1 // 1	0.02923679	0.56991716	0.29825748	0.79655352
7078941	NM_153301 // Alox15b // arachidonate 15-lipoxygenase, type B // 10q24 // 266604 /// ENSRNOT00000057093 // Alox15b // arachidonate 15-lipoxygenase, type B // 10q24 // 266604 /// AF415240 // Alox15b // arachidonate 15-lipoxygenase, type B // 10q24 // 266604	0.02928471	0.16837175	0.29853079	0.49141179
7071895	NM_001108297 // Gsdma1 // gasdermin A1 // 10q31 // 360619 /// ENSRNOT00000048349 // Gsdma1 // gasdermin A1 // 10q31 // 360619	0.02943742	0.10067707	0.29987117	0.39025139
7303612	NM_001106706 // Ttc27 // tetratricopeptide repeat domain 27 // 6q12 // 298782 /// ENSRNOT00000006505 // Ttc27 // tetratricopeptide repeat domain 27 // 6q12 // 298782	0.02946131	0.34178358	0.29989831	0.64680689
7337314	XM_001078882 // LOC691572 // hypothetical protein LOC691572 // 8q24 // 691572 /// XR_009085 // LOC367103 // similar to Actin, aortic smooth muscle (Alpha-actin-2) // 8q24 // 367103	0.02947258	0.11123725	0.29979704	0.40865083
7086975	NM_001024741 // Chaf1b // chromatin assembly factor 1, subunit B (p60) // 11q11 // 288242 /// ENSRNOT00000002299 // Chaf1b // chromatin assembly factor 1, subunit B (p60) // 11q11 // 288242 /// BC097460 // Chaf1b // chromatin assembly factor 1, subunit B (	0.02948443	0.35683782	0.29970181	0.65742099
7137482	NM_001000971 // Olr1625_predicted // olfactory receptor 1625 (predicted) // 15p14 // 405326 /// ENSRNOT00000016643 // Olr1625_predicted // olfactory receptor 1625 (predicted) // 15p14 // 405326	0.02949765	0.71614193	0.29962063	0.87234842
7094139	ENSRNOT00000045680 // Muc4 // mucin 4 // 11q22 // 303887 /// ENSRNOT00000050207 // Muc4 // mucin 4 // 11q22 // 303887 /// U06752 // Muc4 // mucin 4 // 11q22 // 303887 /// U06750 // Muc4 // mucin 4 // 11q22 // 303887 /// U06748 // Muc4 // mucin 4 // 11q22 /	0.02951669	0.00401668	0.29959864	0.07795559
7343740	ENSRNOT00000011386 // Barx2 // BarH-like homeobox 2 // 8q13 // 679701	0.02951875	0.43606811	0.29940446	0.7136808
7025973	---	0.02954884	0.26824304	0.29949466	0.58832752
7029945	XM_574398 // RGD1560854_predicted // similar to FLJ41131 protein (predicted) // 1q21 // 499106 /// XM_001077734 // RGD1560854_predicted // similar to FLJ41131 protein (predicted) // 1q21 // 499106 /// ENSRNOT00000057230 // RGD1560854_predicted // similar t	0.02957156	0.51514028	0.29951009	0.76550452
7300380	NM_001008516 // Esrrb // estrogen-related receptor beta // 6q31 // 299210 /// ENSRNOT00000013867 // Esrrb // estrogen-related receptor beta // 6q31 // 299210 /// AY383731 // Esrrb // estrogen-related receptor beta // 6q31 // 299210	0.02960492	0.54309652	0.29963318	0.78180446
7232612	NM_001013206 // Mrps26_predicted // mitochondrial ribosomal protein S26 (predicted) // 3q36 // 362216 /// ENSRNOT00000028828 // Mrps26_predicted // mitochondrial ribosomal protein S26 (predicted) // 3q36 // 362216	0.02962742	0.55956124	0.29964625	0.79092044
7356492	ENSRNOT00000018882 // Sgpp2 // sphingosine-1-phosphate phosphotase 2 // 9q33 // 301543	0.02968174	0.15962141	0.2999809	0.47913552
7269258	BC083659 // Mical3 // microtubule associated monoxygenase, calponin and LIM domain containing 3 // 4q42 // 362427 /// BC160830 // Mical3 // microtubule associated monoxygenase, calponin and LIM domain containing 3 // 4q42 // 362427 /// ENSRNOT00000017079 /	0.0296931	0.3926568	0.29988121	0.68264402
7266785	XM_575587 // RGD1561619_predicted // similar to Camello-like 2 (predicted) // 4q34 // 500237	0.02969607	0.00029891	0.29969698	0.01575858
7049878	NM_153304 // Ffar1 // free fatty acid receptor 1 // 1q21 // 266607 /// ENSRNOT00000028533 // Ffar1 // free fatty acid receptor 1 // 1q21 // 266607 /// AF539810 // Ffar1 // free fatty acid receptor 1 // 1q21 // 266607	0.02972701	0.29157627	0.29979509	0.60987137
7261662	BC094528 // Fam133b // family with sequence similarity 133, member B // 4q13 // 362320 /// ENSRNOT00000012253 // Fam133b // family with sequence similarity 133, member B // 4q13 // 362320	0.02974105	0.59539814	0.29972275	0.81012908
7305474	NM_199385 // Dld // dihydrolipoamide dehydrogenase // 6q16 // 298942 /// ENSRNOT00000008980 // Dld // dihydrolipoamide dehydrogenase // 6q16 // 298942 /// BC062069 // Dld // dihydrolipoamide dehydrogenase // 6q16 // 298942	0.0298009	0.06955944	0.30011184	0.33406028
7118435	ENSRNOT00000049214 // Apbb2 // amyloid beta (A4) precursor protein-binding, family B, member 2 // 14p11 // 305338	0.03000171	0.28478415	0.30191892	0.60416145
7266324	NM_173097 // Reg3g // regenerating islet-derived 3 gamma // 4q33-q34 // 24620 /// ENSRNOT00000008665 // Reg3g // regenerating islet-derived 3 gamma // 4q33-q34 // 24620 /// L20869 // Reg3g // regenerating islet-derived 3 gamma // 4q33-q34 // 24620	0.03007545	0.03064724	0.30244558	0.22862453
7231033	NM_173328 // Lgr4 // leucine-rich repeat-containing G protein-coupled receptor 4 // 3q33 // 286994 /// ENSRNOT00000007681 // Lgr4 // leucine-rich repeat-containing G protein-coupled receptor 4 // 3q33 // 286994 /// AF061443 // Lgr4 // leucine-rich repeat-c	0.03007774	0.03193814	0.30225348	0.23332677
7258902	NM_012745 // Klrd1 // killer cell lectin-like receptor, subfamily D, member 1 // 4q42 // 25110 /// BC086393 // Klrd1 // killer cell lectin-like receptor, subfamily D, member 1 // 4q42 // 25110 /// ENSRNOT00000055827 // Klre1 // killer cell lectin-like rece	0.03015015	0.0120072	0.30276579	0.14055487
7106838	---	0.03015683	0.72395344	0.30261779	0.87589811
7234297	NM_199500 // Map1lc3a // microtubule-associated protein 1 light chain 3 alpha // 3q42 // 362245 /// ENSRNOT00000035060 // Map1lc3a // microtubule-associated protein 1 light chain 3 alpha // 3q42 // 362245 /// BC086389 // Map1lc3a // microtubule-associated	0.03016106	0.67444561	0.30244543	0.85143335
7180224	NM_001108446 // Abce1 // ATP-binding cassette, sub-family E (OABP), member 1 // 19q11 // 361390 /// ENSRNOT00000024753 // Abce1 // ATP-binding cassette, sub-family E (OABP), member 1 // 19q11 // 361390	0.03018422	0.27332548	0.30246301	0.59385141
7349946	ENSRNOT00000056281 // Rbm5 // RNA binding motif protein 5 // 8q32 // 300996 /// ENSRNOT00000024529 // Rbm5 // RNA binding motif protein 5 // 8q32 // 300996 /// BC089976 // Rbm5 // RNA binding motif protein 5 // 8q32 // 300996	0.0302098	0.51912493	0.30250479	0.7676312
7310704	NM_012529 // Ckb // creatine kinase, brain // 6q32 // 24264 /// ENSRNOT00000015122 // Ckb // creatine kinase, brain // 6q32 // 24264 /// BC099814 // Ckb // creatine kinase, brain // 6q32 // 24264	0.03031264	0.12306802	0.30331961	0.42607892
7354355	NM_001014216 // Obfc2a // oligonucleotide/oligosaccharide-binding fold containing 2A // 9q22 // 363227 /// ENSRNOT00000021403 // Obfc2a // oligonucleotide/oligosaccharide-binding fold containing 2A // 9q22 // 363227 /// BC089852 // Obfc2a // oligonucleotid	0.03032787	0.40818711	0.30325724	0.69368242
7182679	NM_001107408 // Gins3 // GINS complex subunit 3 (Psf3 homolog) // 19p13 // 307639 /// ENSRNOT00000015795 // Gins3 // GINS complex subunit 3 (Psf3 homolog) // 19p13 // 307639	0.03033908	0.72222264	0.30315478	0.87485285
7380452	NM_001109014 // Tmem164 // transmembrane protein 164 // Xq14 // 367763 /// ENSRNOT00000005633 // Tmem164 // transmembrane protein 164 // Xq14 // 367763	0.03038201	0.00058799	0.3033692	0.02360145
7246695	NM_001037519 // Defb27 // defensin beta 27 // 3q41 // 641642 /// ENSRNOT00000055407 // Defb27 // defensin beta 27 // 3q41 // 641642 /// AY621358 // Defb27 // defensin beta 27 // 3q41 // 641642	0.03045226	0.30464498	0.30385592	0.62129459
7043535	ENSRNOT00000023414 // Atrnl1 // attractin like 1 // 1q55 // 307992	0.03045255	0.24306101	0.30364438	0.5680134
7239734	NM_001015032 // Galnt3 // UDP-N-acetyl-alpha-D-galactosamine:polypeptide N-acetylgalactosaminyltransferase 3 // 3q21 // 366061 /// ENSRNOT00000007615 // Galnt3 // UDP-N-acetyl-alpha-D-galactosamine:polypeptide N-acetylgalactosaminyltransferase 3 // 3q21 //	0.03050913	0.02353167	0.303994	0.20310261
7121799	NM_001017504 // Zrsr1 // zinc finger (CCCH type), RNA binding motif and serine/arginine rich 1 // 14q22 // 498425 /// BC086322 // Zrsr1 // zinc finger (CCCH type), RNA binding motif and serine/arginine rich 1 // 14q22 // 498425 /// ENSRNOT00000012767 // Zr	0.03056508	0.12658447	0.30433687	0.4319034
7374979	NM_013004 // Phex // phosphate regulating gene with homologies to endopeptidases on the X chromosome (hypophosphatemia, vitamin D resistant rickets) // Xq21 // 25512 /// ENSRNOT00000010970 // Phex // phosphate regulating gene with homologies to endopeptida	0.03060334	0.87603434	0.30450323	0.94621888
7056010	---	0.0307343	0.51136529	0.30559108	0.76262193
7025310	XR_008811 // RGD1308124_predicted // similar to KIAA1357 protein (predicted) // 1p12 // 308631	0.03078645	0.04899973	0.30589434	0.28608148
7345887	NM_134389 // Acsbg1 // acyl-CoA synthetase bubblegum family member 1 // 8q22-q24 // 171410 /// ENSRNOT00000016104 // Acsbg1 // acyl-CoA synthetase bubblegum family member 1 // 8q22-q24 // 171410 /// AF208125 // Acsbg1 // acyl-CoA synthetase bubblegum famil	0.03086922	0.05625542	0.3065012	0.30546996
7070578	NM_022193 // Acaca // acetyl-coenzyme A carboxylase alpha // 10q26 // 60581 /// ENSRNOT00000050175 // Acaca // acetyl-coenzyme A carboxylase alpha // 10q26 // 60581 /// ENSRNOT00000044366 // Acaca // acetyl-coenzyme A carboxylase alpha // 10q26 // 60581 //	0.03091969	0.01231858	0.30678673	0.14266329
7348669	NM_001004249 // Tmed3 // transmembrane emp24 domain containing 3 // 8q31 // 300888 /// ENSRNOT00000018603 // Tmed3 // transmembrane emp24 domain containing 3 // 8q31 // 300888 /// BC079220 // Tmed3 // transmembrane emp24 domain containing 3 // 8q31 // 3008	0.03093738	0.07018775	0.30674684	0.33536785
7371360	ENSRNOT00000031807 // LOC683872 // similar to Cd99 antigen-like 2 // --- // 683872	0.0309982	0.41462743	0.30713434	0.69782858
7143381	NM_001107296 // Ercc6_predicted // excision repair cross-complementing rodent repair deficiency, complementation group 6 (predicted) // 16p16 // 306274	0.03102358	0.08130027	0.3071704	0.35530205
7077365	NM_153629 // Hspa4 // heat shock protein 4 // 10q22 // 266759 /// ENSRNOT00000023628 // Hspa4 // heat shock protein 4 // 10q22 // 266759 /// AF077354 // Hspa4 // heat shock protein 4 // 10q22 // 266759	0.03104866	0.02677579	0.30720344	0.21642742
7139747	NM_134367 // Ppp3cc // protein phosphatase 3, catalytic subunit, gamma isoform // 15p11 // 171378 /// ENSRNOT00000012993 // Ppp3cc // protein phosphatase 3, catalytic subunit, gamma isoform // 15p11 // 171378 /// BC079027 // Ppp3cc // protein phosphatase 3	0.03105339	0.24871237	0.30703523	0.57157727
7306691	NM_001014196 // Ppp2r3c // protein phosphatase 2, regulatory subunit B'', gamma // 6q23 // 362739 /// BC079257 // Ppp2r3c // protein phosphatase 2, regulatory subunit B'', gamma // 6q23 // 362739 /// ENSRNOT00000033533 // Ppp2r3c // protein phosphatase 2,	0.03108165	0.0451087	0.30709974	0.27722524
7059716	NM_134406 // Pacs1 // phosphofurin acidic cluster sorting protein 1 // 1q43 // 171444 /// ENSRNOT00000027632 // Pacs1 // phosphofurin acidic cluster sorting protein 1 // 1q43 // 171444 /// AF076183 // Pacs1 // phosphofurin acidic cluster sorting protein 1	0.03111236	0.12225346	0.30718835	0.4247158
7128240	NM_012545 // Ddc // dopa decarboxylase // 14q21 // 24311 /// ENSRNOT00000040897 // Ddc // dopa decarboxylase // 14q21 // 24311 /// BC087032 // Ddc // dopa decarboxylase // 14q21 // 24311 /// ENSRNOT00000005851 // Ddc // dopa decarboxylase // 14q21 // 24311	0.03111842	0.00013788	0.30703363	0.00978948
7292372	NM_001013093 // Ubxd3 // UBX domain containing 3 // 5q36 // 298577 /// ENSRNOT00000000167 // Ubxd3 // UBX domain containing 3 // 5q36 // 298577 /// BC079223 // Ubxd3 // UBX domain containing 3 // 5q36 // 298577	0.03113138	0.54434151	0.30694715	0.78216223
7236833	ENSRNOT00000020997 // Lcn12 // lipocalin 12 // 3p13 // 680602	0.0311537	0.01002563	0.30695302	0.12670137
7152921	ENSRNOT00000037389 // Myst3 // MYST histone acetyltransferase (monocytic leukemia) 3 // 16q12.5 // 306571 /// AB195309 // Myst3 // MYST histone acetyltransferase (monocytic leukemia) 3 // 16q12.5 // 306571	0.03116128	0.40814273	0.30681375	0.69369044
7304045	BC083825 // MGC94915 // similar to hypothetical protein // 6q14 // 362712 /// ENSRNOT00000036815 // MGC94915 // similar to hypothetical protein // 6q14 // 362712	0.03132093	0.34071166	0.30817091	0.64581635
7133438	NM_017254 // Htr2a // 5-hydroxytryptamine (serotonin) receptor 2A // 15q11 // 29595 /// ENSRNOT00000013408 // Htr2a // 5-hydroxytryptamine (serotonin) receptor 2A // 15q11 // 29595 /// M30705 // Htr2a // 5-hydroxytryptamine (serotonin) receptor 2A // 15q11	0.03137746	0.17209498	0.30851227	0.49592698
7139709	ENSRNOT00000011277 // RGD1308117_predicted // similar to 9930012K11Rik protein (predicted) // 15p11 // 361066	0.03144764	0.00336939	0.30898728	0.07011209
7086076	---	0.03146142	0.00081958	0.30890786	0.02873411
7107717	NM_207603 // Fcgr3a // Fc fragment of IgG, low affinity IIIa, receptor // 13q24 // 304966 /// ENSRNOT00000047434 // Fcgr3a // Fc fragment of IgG, low affinity IIIa, receptor // 13q24 // 304966 /// EF158003 // Fcgr3a // Fc fragment of IgG, low affinity IIIa	0.03152057	0.03808226	0.3092737	0.25806439
7277442	NM_012988 // Nfia // nuclear factor I/A // --- // 25492 /// ENSRNOT00000057987 // Nfia // nuclear factor I/A // --- // 25492 /// AF112455 // Nfia // nuclear factor I/A // --- // 25492 /// ENSRNOT00000004017 // Nfia // nuclear factor I/A // --- // 25492 ///	0.03156423	0.60076131	0.30948717	0.81374332
7102027	NM_001024236 // Gtf2h3 // general transcription factor IIH, polypeptide 3 // 12q15 // 288651 /// ENSRNOT00000001368 // Gtf2h3 // general transcription factor IIH, polypeptide 3 // 12q15 // 288651 /// BC093380 // Gtf2h3 // general transcription factor IIH,	0.03157081	0.03341176	0.30933701	0.23914628
7237701	NM_053494 // Slc2a8 // solute carrier family 2, (facilitated glucose transporter) member 8 // 3p11 // 85256 /// ENSRNOT00000022327 // Slc2a8 // solute carrier family 2, (facilitated glucose transporter) member 8 // 3p11 // 85256	0.03158344	0.14037865	0.30924631	0.45345449
7102040	XM_573394 // Setd8 // SET domain containing (lysine methyltransferase) 8 // 2q31 // 498178 /// XM_001072149 // LOC689820 // similar to SET domain-containing protein // 12q15 // 689820 /// ENSRNOT00000001407 // LOC689820 // similar to SET domain-containing	0.03160637	0.02995087	0.30925651	0.22641832
7268736	NM_001024275 // Rassf4 // Ras association (RalGDS/AF-6) domain family 4 // 4q42 // 362423 /// ENSRNOT00000018101 // Rassf4 // Ras association (RalGDS/AF-6) domain family 4 // 4q42 // 362423 /// BC093620 // Rassf4 // Ras association (RalGDS/AF-6) domain fam	0.03163735	0.02642802	0.30934541	0.21484551
7107298	NM_001105965 // Dpt_predicted // dermatopontin (predicted) // 13q23 // 289178	0.03165618	0.5353224	0.30931547	0.77774501
7320586	BC086949 // RGD1311098 // similar to RIKEN cDNA 2810451A06 // 7q36 // 362998 /// ENSRNOT00000021339 // RGD1311098 // similar to RIKEN cDNA 2810451A06 // 7q36 // 362998	0.03166202	0.30280327	0.30915873	0.61950585
7291588	ENSRNOT00000013761 // Epb4.1 // erythrocyte membrane protein band 4.1 // 5q36 // 313052 /// XM_232771 // Epb4.1 // erythrocyte membrane protein band 4.1 // 5q36 // 313052 /// ENSRNOT00000051097 // Epb4.1 // erythrocyte membrane protein band 4.1 // 5q36 //	0.03169175	0.37615866	0.30923532	0.67079966
7302445	XM_001053894 // Sp8_predicted // trans-acting transcription factor 8 (predicted) // 6q33 // 299499 /// ENSRNOT00000008362 // Sp8_predicted // trans-acting transcription factor 8 (predicted) // 6q33 // 299499	0.03173078	0.08389782	0.30940248	0.36030161
7239518	NM_012707 // Gcg // glucagon // 3q22-q24 // 24952 /// ENSRNOT00000007356 // Gcg // glucagon // 3q22-q24 // 24952	0.03179687	0.02271157	0.30983309	0.1986946
7028484	AF507943 // Rasl2-9 // RAS-like, family 2, locus 9 // 1q // 751812	0.0318415	0.47317269	0.31005414	0.73709558
7035286	NM_001000229 // Olr270_predicted // olfactory receptor 270 (predicted) // 1q33 // 293437 /// ENSRNOT00000044793 // Olr270_predicted // olfactory receptor 270 (predicted) // 1q33 // 293437	0.03184595	0.52011157	0.3098839	0.76836641
7257931	NM_001106617 // Rad52_predicted // RAD52 homolog (S. cerevisiae) (predicted) // 4q42 // 297561 /// ENSRNOT00000013070 // Rad52_predicted // RAD52 homolog (S. cerevisiae) (predicted) // 4q42 // 297561	0.0318773	0.51684996	0.30997548	0.7662721
7168541	ENSRNOT00000045150 // RGD1564140_predicted // similar to AW554918 protein (predicted) // 18p12 // 498832	0.03189116	0.12491621	0.30989697	0.4292172
7253358	NM_001109230 // Zfp398 // zinc finger protein 398 // 4q24 // 500108 /// ENSRNOT00000008743 // Zfp398 // zinc finger protein 398 // 4q24 // 500108	0.03192109	0.22111508	0.30997463	0.54446409
7127099	NM_080900 // Afap1 // actin filament associated protein 1 // 14q21 // 140935 /// ENSRNOT00000010346 // Afap1 // actin filament associated protein 1 // 14q21 // 140935 /// AY063759 // Afap1 // actin filament associated protein 1 // 14q21 // 140935	0.03196949	0.01306817	0.3102314	0.1480675
7172894	NM_001012740 // Cbln2 // cerebellin 2 precursor protein // 18q13 // 291388 /// ENSRNOT00000018682 // Cbln2 // cerebellin 2 precursor protein // 18q13 // 291388 /// BC091341 // Cbln2 // cerebellin 2 precursor protein // 18q13 // 291388	0.03198001	0.43331522	0.3101205	0.71214502
7237514	NM_153303 // Dyt1 // dystonia 1 // 3p12 // 266606 /// ENSRNOT00000009873 // Dyt1 // dystonia 1 // 3p12 // 266606 /// BC078714 // Dyt1 // dystonia 1 // 3p12 // 266606	0.03198065	0.05275151	0.30991399	0.29694266
7339859	ENSRNOT00000013265 // Topbp1 // topoisomerase (DNA) II beta binding protein // 8q32 // 315969	0.03209493	0.55393406	0.31080827	0.78769468
7119919	NM_031059 // Msx1 // homeo box, msh-like 1 // 14q21 // 81710 /// ENSRNOT00000009101 // Msx1 // homeo box, msh-like 1 // 14q21 // 81710 /// D83036 // Msx1 // homeo box, msh-like 1 // 14q21 // 81710	0.03213601	0.701434	0.31099294	0.86456957
7030221	NM_022582 // Lgals7 // lectin, galactose binding, soluble 7 // 1q21 // 29518 /// ENSRNOT00000027620 // Lgals7 // lectin, galactose binding, soluble 7 // 1q21 // 29518 /// AF036941 // Lgals7 // lectin, galactose binding, soluble 7 // 1q21 // 29518	0.03213826	0.04245228	0.31080183	0.2701839
7077913	ENSRNOT00000038125 // Obscnl // obscurin, cytoskeletal calmodulin and titin-interacting RhoGEF-like // 10q22 // 287353 /// ENSRNOT00000038125 // Obscnl // obscurin, cytoskeletal calmodulin and titin-interacting RhoGEF-like // 10q22 // 287353	0.03221193	0.29331752	0.3113012	0.6115218
7339834	ENSRNOT00000011347 // Amotl2 // angiomotin like 2 // 8q32 // 65157 /// AF175969 // Amotl2 // angiomotin like 2 // 8q32 // 65157	0.0322468	0.14832684	0.31142518	0.46457768
7075012	NM_214825 // Olr1368_predicted // olfactory receptor 1368 (predicted) // 10q12 // 287082 /// ENSRNOT00000060989 // Olr1368_predicted // olfactory receptor 1368 (predicted) // 10q12 // 287082	0.03230035	0.5061201	0.31172927	0.75856273
7303722	NM_001035221 // Ypel5 // yippee-like 5 (Drosophila) // 6q13 // 298792 /// ENSRNOT00000035362 // Ypel5 // yippee-like 5 (Drosophila) // 6q13 // 298792 /// BC105836 // Ypel5 // yippee-like 5 (Drosophila) // 6q13 // 298792	0.03233285	0.11801582	0.31182992	0.4182206
7211887	NM_012584 // Hsd3b // steroid delta-isomerase, 3 beta // 2q34 // 24470 /// ENSRNOT00000026290 // Hsd3b // steroid delta-isomerase, 3 beta // 2q34 // 24470 /// M67465 // Hsd3b // steroid delta-isomerase, 3 beta // 2q34 // 24470	0.03239321	0.93856165	0.31219895	0.97478224
7142853	ENSRNOT00000016233 // Fam116a // family with sequence similarity 116, member A // 16p16 // 306229	0.03244734	0.38208962	0.31250748	0.67557806
7335009	---	0.03251703	0.93603809	0.31296534	0.97337765
7250671	BC158823 // Ankib1 // ankyrin repeat and IBR domain containing 1 // 4q13 // 368062 /// ENSRNOT00000007940 // Ankib1 // ankyrin repeat and IBR domain containing 1 // 4q13 // 368062	0.03256812	0.51859487	0.31324368	0.76716856
7044349	XM_001071417 // Gpr126_predicted // G protein-coupled receptor 126 (predicted) // 1p13 // 308376 /// ENSRNOT00000030511 // Gpr126_predicted // G protein-coupled receptor 126 (predicted) // 1p13 // 308376 /// XM_001060871 // LOC681235 // hypothetical protei	0.03266088	0.02137821	0.31392216	0.19263567
7203074	NM_171991 // Ccnb1 // cyclin B1 // 2q12 // 25203 /// ENSRNOT00000025297 // Ccnb1 // cyclin B1 // 2q12 // 25203 /// BC059113 // Ccnb1 // cyclin B1 // 2q12 // 25203	0.03268921	0.33492645	0.31398086	0.64234774
7095814	NM_001105866 // Cdc45l // cell division cycle 45 homolog (S. cerevisiae)-like // 11p12 // 287961 /// BC161946 // Cdc45l // cell division cycle 45 homolog (S. cerevisiae)-like // 11p12 // 287961	0.03271168	0.89288349	0.31398324	0.95427767
7349590	NM_020072 // Acpp // acid phosphatase, prostate // 8q32 // 56780 /// ENSRNOT00000016222 // Acpp // acid phosphatase, prostate // 8q32 // 56780 /// M32397 // Acpp // acid phosphatase, prostate // 8q32 // 56780	0.03275928	0.11160884	0.31422666	0.40937729
7096589	NM_001034140 // Baiap2l1 // BAI1-associated protein 2-like 1 // 12p11 // 304282 /// ENSRNOT00000001335 // Baiap2l1 // BAI1-associated protein 2-like 1 // 12p11 // 304282 /// BC105815 // Baiap2l1 // BAI1-associated protein 2-like 1 // 12p11 // 304282 /// EN	0.03277031	0.00093491	0.31411921	0.03108081
7035567	ENSRNOT00000055138 // Tead1 // TEA domain family member 1 // 1q34 // 361630 /// ENSRNOT00000021020 // Tead1 // TEA domain family member 1 // 1q34 // 361630 /// AY529194 // Tead1 // TEA domain family member 1 // 1q34 // 361630	0.03283623	0.87621931	0.31453769	0.94627399
7066711	ENSRNOT00000005227 // LOC683932 // similar to PWWP domain containing 2 // --- // 683932	0.03285567	0.57998057	0.31451068	0.80071775
7354108	NM_001106910 // Ercc5 // excision repair cross-complementing rodent repair deficiency, complementation group 5 // 9q22 // 301382	0.03291916	0.12053899	0.31490509	0.42145394
7370412	XM_236791 // LOC316124 // similar to gonadotropin-regulated long chain acyl-CoA synthetase // 9q11 // 316124	0.03294073	0.43587356	0.31489822	0.71361037
7074943	NM_013097 // Dnase1 // deoxyribonuclease I // 10q12 // 25633 /// ENSRNOT00000009283 // Dnase1 // deoxyribonuclease I // 10q12 // 25633 /// AF397150 // Dnase1 // deoxyribonuclease I // 10q12 // 25633	0.03298031	0.29327301	0.31506342	0.61151924
7308244	---	0.03298713	0.59828353	0.31491565	0.8120219
7078117	NM_001004200 // Cops3 // COP9 (constitutive photomorphogenic) homolog, subunit 3 (Arabidopsis thaliana) // 10q22 // 287367 /// ENSRNOT00000004438 // Cops3 // COP9 (constitutive photomorphogenic) homolog, subunit 3 (Arabidopsis thaliana) // 10q22 // 287367	0.03302792	0.11673359	0.31509216	0.4166024
7231203	ENSRNOT00000049803 // RGD1306349_predicted // similar to formin (predicted) // 3q34 // 296512 /// ENSRNOT00000042103 // RGD1306349_predicted // similar to formin (predicted) // 3q34 // 296512	0.03307551	0.32120203	0.31533325	0.63321662
7281489	NM_053464 // Srm // spermidine synthase // 5q36 // 84596 /// ENSRNOT00000014934 // Srm // spermidine synthase // 5q36 // 84596 /// AF337636 // Srm // spermidine synthase // 5q36 // 84596	0.03309147	0.71431762	0.31527268	0.87200567
7298692	NM_001108026 // Prpf39_predicted // PRP39 pre-mRNA processing factor 39 homolog (yeast) (predicted) // 6q24 // 314171 /// ENSRNOT00000006096 // Prpf39_predicted // PRP39 pre-mRNA processing factor 39 homolog (yeast) (predicted) // 6q24 // 314171	0.03318585	0.21694609	0.31595881	0.54136901
7176390	NM_012492 // Adrb2 // adrenergic receptor, beta 2 // 18q12.1 // 24176 /// ENSRNOT00000026098 // Adrb2 // adrenergic receptor, beta 2 // 18q12.1 // 24176 /// J03024 // Adrb2 // adrenergic receptor, beta 2 // 18q12.1 // 24176	0.03325049	0.81607865	0.31636106	0.91882821
7322244	NM_001025742 // Dazap1 // DAZ associated protein 1 // 7q11 // 362836 /// ENSRNOT00000046886 // Dazap1 // DAZ associated protein 1 // 7q11 // 362836 /// BC083601 // Dazap1 // DAZ associated protein 1 // 7q11 // 362836	0.03325665	0.81860901	0.31620674	0.92065006
7353849	NM_001106905 // Il18r1_predicted // interleukin 18 receptor 1 (predicted) // 9q21 // 301365 /// ENSRNOT00000020194 // Il18r1_predicted // interleukin 18 receptor 1 (predicted) // 9q21 // 301365	0.03325954	0.28554711	0.31602155	0.6045999
7311824	ENSRNOT00000047462 // Ankrd52_predicted // ankyrin repeat domain 52 (predicted) // 7q11 // 362811	0.03325993	0.45406494	0.31581287	0.72622635
7303954	NM_001008520 // Abhd1 // abhydrolase domain containing 1 // 6q14 // 313917 /// ENSRNOT00000010403 // Abhd1 // abhydrolase domain containing 1 // 6q14 // 313917 /// BC086351 // Abhd1 // abhydrolase domain containing 1 // 6q14 // 313917	0.03327868	0.06804706	0.31577869	0.33244707
7181452	NM_001107434 // Gan_predicted // giant axonal neuropathy (predicted) // 19q12 // 307893 /// ENSRNOT00000016963 // Gan_predicted // giant axonal neuropathy (predicted) // 19q12 // 307893	0.03340933	0.65013459	0.31680565	0.83903468
7115864	ENSRNOT00000000040 // LOC689712 // similar to Glycoprotein 25L precursor (GP25L) // 14p22 // 689712	0.03346116	0.00101086	0.31708433	0.0328332
7341707	NM_181635 // Kif15 // kinesin family member 15 // 8q32 // 353302 /// ENSRNOT00000035119 // Kif15 // kinesin family member 15 // 8q32 // 353302 /// AY291581 // Kif15 // kinesin family member 15 // 8q32 // 353302	0.03352151	0.13430694	0.31744331	0.44357708
7253986	NM_001108628 // Znrf1_predicted // zinc and ring finger 1 (predicted) // 4q24 // 362367 /// ENSRNOT00000051594 // Znrf1_predicted // zinc and ring finger 1 (predicted) // 4q24 // 362367	0.03353121	0.00079128	0.31732248	0.02802004
7210769	NM_053685 // Hcn3 // hyperpolarization-activated cyclic nucleotide-gated potassium channel 3 // 2q34 // 114245 /// ENSRNOT00000027785 // Hcn3 // hyperpolarization-activated cyclic nucleotide-gated potassium channel 3 // 2q34 // 114245 /// AF247452 // Hcn3	0.03358626	0.55825261	0.3176307	0.78994002
7259088	NM_031762 // Cdkn1b // cyclin-dependent kinase inhibitor 1B // 4q43 // 83571 /// ENSRNOT00000010222 // Cdkn1b // cyclin-dependent kinase inhibitor 1B // 4q43 // 83571 /// ENSRNOT00000049848 // Cdkn1b // cyclin-dependent kinase inhibitor 1B // 4q43 // 83571	0.03359644	0.02396643	0.31751445	0.20559908
7365537	NM_184049 // Stk25 // serine/threonine kinase 25 (STE20 homolog, yeast) // 9q36 // 373542 /// ENSRNOT00000024487 // Stk25 // serine/threonine kinase 25 (STE20 homolog, yeast) // 9q36 // 373542 /// AY346152 // Stk25 // serine/threonine kinase 25 (STE20 homo	0.03361877	0.4835707	0.3175131	0.74337618
7039525	NM_001107576 // Ints5_predicted // integrator complex subunit 5 (predicted) // 1q43 // 309200 /// ENSRNOT00000036115 // Ints5_predicted // integrator complex subunit 5 (predicted) // 1q43 // 309200	0.03362401	0.6750139	0.31735046	0.85177024
7111281	NM_017155 // Adora1 // adenosine A1 receptor // 13q13 // 29290 /// ENSRNOT00000004602 // Adora1 // adenosine A1 receptor // 13q13 // 29290 /// Y12519 // Adora1 // adenosine A1 receptor // 13q13 // 29290	0.03363993	0.24775622	0.31728877	0.57058641
7058118	NM_001106308 // Mmp21 // matrix metallopeptidase 21 // 1q41 // 293573 /// ENSRNOT00000023946 // Mmp21 // matrix metallopeptidase 21 // 1q41 // 293573	0.03365645	0.04896561	0.31723281	0.28600046
7334331	NM_001106811 // Adamts8_predicted // a disintegrin-like and metallopeptidase (reprolysin type) with thrombospondin type 1 motif, 8 (predicted) // 8q13 // 300475	0.03366596	0.3912956	0.3171109	0.68195578
7169330	ENSRNOT00000025495 // LOC682888 // hypothetical protein LOC682888 // --- // 682888	0.03370313	0.96977786	0.31724952	0.98689077
7220769	NM_001002818 // Fkbpl // FK506 binding protein-like // 20p12 // 406168 /// ENSRNOT00000000494 // Fkbpl // FK506 binding protein-like // 20p12 // 406168 /// BC086532 // Fkbpl // FK506 binding protein-like // 20p12 // 406168	0.03372256	0.51317005	0.31722107	0.76402314
7245703	NM_001014049 // Sel1l2 // sel-1 suppressor of lin-12-like 2 (C. elegans) // 3q41 // 311470 /// BC083893 // Sel1l2 // sel-1 suppressor of lin-12-like 2 (C. elegans) // 3q41 // 311470 /// ENSRNOT00000033562 // Sel1l2 // sel-1 suppressor of lin-12-like 2 (C.	0.03373588	0.01497855	0.31713523	0.1593614
7143961	ENSRNOT00000019578 // LOC683545 // similar to DNA-dependent protein kinase catalytic subunit-interacting protein 3 // --- // 683545	0.03376378	0.88639323	0.31718647	0.9511544
7228511	ENSRNOT00000011380 // RGD1565257_predicted // similar to zinc finger protein 650 (predicted) // 3q21 // 311115 /// XM_230007 // RGD1565257_predicted // similar to zinc finger protein 650 (predicted) // 3q21 // 311115	0.03379824	0.31233732	0.31729923	0.6272941
7039725	ENSRNOT00000028268 // Vwce_predicted // von Willebrand factor C and EGF domains (predicted) // 1q43 // 309209	0.0339656	0.18770084	0.31865867	0.51356026
7087722	NM_031753 // Alcam // activated leukocyte cell adhesion molecule // 11q21 // 79559 /// ENSRNOT00000002738 // Alcam // activated leukocyte cell adhesion molecule // 11q21 // 79559 /// BC061970 // Alcam // activated leukocyte cell adhesion molecule // 11q21	0.03405334	0.02532225	0.31926984	0.21082974
7291863	NM_001107985 // Extl1_predicted // exostoses (multiple)-like 1 (predicted) // 5q36 // 313610 /// ENSRNOT00000022522 // Extl1_predicted // exostoses (multiple)-like 1 (predicted) // 5q36 // 313610	0.0340662	0.36137257	0.31917861	0.66086371
7326456	ENSRNOT00000006943 // Npal2 // NIPA-like domain containing 2 // 7q22 // 362899	0.03411923	0.06769737	0.31946362	0.33188624
7261177	NM_017310 // Sema3a // sema domain, immunoglobulin domain (Ig), short basic domain, secreted, (semaphorin) 3A // 4q12 // 29751 /// ENSRNOT00000034692 // Sema3a // sema domain, immunoglobulin domain (Ig), short basic domain, secreted, (semaphorin) 3A // 4q1	0.03414131	0.14149975	0.31945866	0.45499544
7258170	NM_001108644 // Mfap5_predicted // microfibrillar associated protein 5 (predicted) // 4q42 // 362429 /// ENSRNOT00000020812 // Mfap5_predicted // microfibrillar associated protein 5 (predicted) // 4q42 // 362429	0.03414772	0.14562161	0.31930717	0.46090675
7047129	NM_001108903 // Prdm9 // PR domain containing 9 // 1q12 // 365155 /// ENSRNOT00000034232 // Prdm9 // PR domain containing 9 // 1q12 // 365155	0.03414946	0.3240734	0.31911225	0.63497893
7098899	NM_001011904 // Rnf10 // ring finger protein 10 // 12q16 // 288710 /// ENSRNOT00000001549 // Rnf10 // ring finger protein 10 // 12q16 // 288710 /// BC083831 // Rnf10 // ring finger protein 10 // 12q16 // 288710	0.0342095	0.33772863	0.31946201	0.64465926
7115963	ENSRNOT00000061643 // LOC689919 // similar to 40S ribosomal protein S26 // 14p22 // 689919	0.03421722	0.05308606	0.31932305	0.29811325
7257361	XM_001054156 // Brpf1 // bromodomain and PHD finger containing, 1 // 4q42 // 679713 /// ENSRNOT00000011246 // Brpf1 // bromodomain and PHD finger containing, 1 // 4q42 // 679713	0.03425995	0.06992179	0.31951078	0.33511702
7054783	XM_001064849 // RGD1310712_predicted // similar to EMSY protein (predicted) // 1q32 // 361607 /// ENSRNOT00000043788 // RGD1310712_predicted // similar to EMSY protein (predicted) // 1q32 // 361607 /// ENSRNOT00000020882 // RGD1310712_predicted // similar	0.03431608	0.47090611	0.31982315	0.73591776
7316066	---	0.03433579	0.87046435	0.3197959	0.94337584
7106961	NM_053552 // Tnfsf4 // tumor necrosis factor (ligand) superfamily, member 4 // 13q22 // 89814 /// ENSRNOT00000003969 // Tnfsf4 // tumor necrosis factor (ligand) superfamily, member 4 // 13q22 // 89814 /// AF037067 // Tnfsf4 // tumor necrosis factor (ligand	0.0343683	0.07852152	0.31988782	0.35064177
7122910	NM_001107206 // Aff1_predicted // AF4/FMR2 family, member 1 (predicted) // 14p22 // 305152 /// ENSRNOT00000003035 // Aff1_predicted // AF4/FMR2 family, member 1 (predicted) // 14p22 // 305152	0.03442419	0.25100437	0.32019709	0.57385773
7213032	NM_001010970 // Amy1 // amylase 1, salivary // 2q41 // 24203 /// ENSRNOT00000022496 // Amy1 // amylase 1, salivary // 2q41 // 24203 /// AB057450 // Amy1 // amylase 1, salivary // 2q41 // 24203	0.03444491	0.0030617	0.32017904	0.06554358
7081722	NM_031601 // Cacna1g // calcium channel, voltage-dependent, T type, alpha 1G subunit // 10q26-q31 // 29717 /// ENSRNOT00000051536 // Cacna1g // calcium channel, voltage-dependent, T type, alpha 1G subunit // 10q26-q31 // 29717 /// AF125161 // Cacna1g // ca	0.0344525	0.71075979	0.32003904	0.86984193
7057437	NM_001009645 // Kif22 // kinesin family member 22 // 1q36 // 293502 /// ENSRNOT00000027525 // Kif22 // kinesin family member 22 // 1q36 // 293502 /// BC088421 // Kif22 // kinesin family member 22 // 1q36 // 293502	0.03447545	0.83265272	0.32004181	0.92699947
7265771	---	0.03449381	0.12726838	0.320002	0.43319078
7254219	NM_181381 // Abcg2 // ATP-binding cassette, sub-family G (WHITE), member 2 // 4q24 // 312382 /// ENSRNOT00000009546 // Abcg2 // ATP-binding cassette, sub-family G (WHITE), member 2 // 4q24 // 312382 /// AY089998 // Abcg2 // ATP-binding cassette, sub-family	0.03452292	0.00181878	0.3200619	0.04750008
7129578	NM_001107247 // Dlg5_predicted // discs, large homolog 5 (Drosophila) (predicted) // 15p16 // 305645 /// ENSRNOT00000007828 // Dlg5_predicted // discs, large homolog 5 (Drosophila) (predicted) // 15p16 // 305645	0.03455541	0.85948406	0.32015304	0.93940205
7091606	XM_001057305 // LOC681004 // similar to GC-rich sequence DNA-binding factor homolog // 11q11 // 681004 /// ENSRNOT00000002800 // LOC681004 // similar to GC-rich sequence DNA-binding factor homolog // 11q11 // 681004 /// ENSRNOT00000002800 // LOC683880 // s	0.03458206	0.59482126	0.32018999	0.81004623
7338052	NM_001108167 // Myo5c_predicted // myosin VC (predicted) // 8q24 // 315820 /// ENSRNOT00000011768 // Myo5c_predicted // myosin VC (predicted) // 8q24 // 315820	0.0347005	0.00095907	0.32107621	0.03158671
7256890	---	0.03471933	0.43972009	0.32104019	0.71625607
7261089	NM_012919 // Cacna2d1 // calcium channel, voltage-dependent, alpha2/delta subunit 1 // 4q11 // 25399 /// NM_001110848 // Cacna2d1 // calcium channel, voltage-dependent, alpha2/delta subunit 1 // 4q11 // 25399 /// NM_001110847 // Cacna2d1 // calcium channel	0.03473308	0.66696481	0.32095728	0.84744117
7186464	ENSRNOT00000024182 // Nup133_predicted // nucleoporin 133 (predicted) // 19q12 // 292085	0.03477923	0.16321488	0.32117369	0.48467067
7335683	NM_145717 // Fxyd2 // FXYD domain-containing ion transport regulator 2 // 8q22 // 29639 /// NM_017349 // Fxyd2 // FXYD domain-containing ion transport regulator 2 // 8q22 // 29639 /// ENSRNOT00000022074 // Fxyd2 // FXYD domain-containing ion transport regu	0.03479396	0.75623448	0.32109984	0.89151748
7249784	NM_001014186 // Orc5l // origin recognition complex, subunit 5-like (S. cerevisiae) // 4q11 // 362304 /// BC088447 // Orc5l // origin recognition complex, subunit 5-like (S. cerevisiae) // 4q11 // 362304 /// ENSRNOT00000015426 // Orc5l // origin recognitio	0.03481373	0.03634115	0.32107258	0.2519451
7208307	ENSRNOT00000013343 // Pcdh18_predicted // protocadherin 18 (predicted) // 2q26 // 295027 /// DQ863135 // Pcdh18_predicted // protocadherin 18 (predicted) // 2q26 // 295027	0.03482936	8.54e-8	0.32100719	0.0000525
7067200	NM_017322 // Mapk9 // mitogen-activated protein kinase 9 // 10q22 // 50658 /// ENSRNOT00000003987 // Mapk9 // mitogen-activated protein kinase 9 // 10q22 // 50658 /// ENSRNOT00000050801 // Mapk9 // mitogen-activated protein kinase 9 // 10q22 // 50658 /// B	0.03485275	0.14913175	0.32101337	0.46483179
7350237	ENSRNOT00000031690 // Nbeal2_predicted // neurobeachin-like 2 (predicted) // 8q32 // 316014	0.03493622	0.01296346	0.32157254	0.14759124
7112027	NM_019336 // Rgs1 // regulator of G-protein signaling 1 // 13q21 // 54289 /// ENSRNOT00000005251 // Rgs1 // regulator of G-protein signaling 1 // 13q21 // 54289 /// BC098681 // Rgs1 // regulator of G-protein signaling 1 // 13q21 // 54289	0.03494474	0.00046703	0.32144156	0.02036626
7038023	NM_144746 // Ppp2r2d // protein phosphatase 2, regulatory subunit B, delta isoform // 1q41 // 246255 /// ENSRNOT00000023139 // Ppp2r2d // protein phosphatase 2, regulatory subunit B, delta isoform // 1q41 // 246255 /// AF180350 // Ppp2r2d // protein phosph	0.0349783	0.12571058	0.32154092	0.43048104
7362413	NM_001109306 // Satb2 // special AT-rich sequence binding protein 2 // 9q31 // 501145 /// ENSRNOT00000013781 // Satb2 // special AT-rich sequence binding protein 2 // 9q31 // 501145	0.03498264	0.10299938	0.32137173	0.39406397
7313064	BC090074 // LOC300308 // similar to hypothetical protein 4930509O22 // 7q13 // 300308 /// ENSRNOT00000051884 // LOC500815 // similar to par-1 CG8201-PO, isoform O // 7q13 // 500815 /// ENSRNOT00000046378 // LOC300308 // similar to hypothetical protein 4930	0.03499232	0.02479257	0.32125178	0.20975702
7181468	NM_017168 // Plcg2 // phospholipase C, gamma 2 // 19q12 // 29337 /// J05155 // Plcg2 // phospholipase C, gamma 2 // 19q12 // 29337 /// ENSRNOT00000017941 // Cmip // c-Maf-inducing protein // 19q12 // 292051	0.03499549	0.0000556	0.32107226	0.00496919
7230908	NM_198778 // C11orf8h // putative C11orf8 homolog (human) // 3q33 // 362185 /// ENSRNOT00000006458 // C11orf8h // putative C11orf8 homolog (human) // 3q33 // 362185 /// AY093422 // C11orf8h // putative C11orf8 homolog (human) // 3q33 // 362185	0.03516436	0.78053707	0.32241223	0.90225053
7290452	ENSRNOT00000032636 // RGD1308616_predicted // similar to KIAA0467 protein (predicted) // 5q36 // 362573	0.03522113	0.06913645	0.32272331	0.33373041
7273396	ENSRNOT00000009545 // RGD1304693_predicted // similar to CG14803-PA (predicted) // 5q21 // 313108	0.03526049	0.20344884	0.32287457	0.52860034
7103763	NM_001012748 // Cdh20 // cadherin 20 // 13p13 // 363948 /// ENSRNOT00000019907 // Cdh20 // cadherin 20 // 13p13 // 363948 /// AB121033 // Cdh20 // cadherin 20 // 13p13 // 363948	0.03531213	0.98217866	0.32313801	0.99278883
7314115	---	0.03532052	0.12335145	0.32300558	0.42643324
7156079	ENSRNOT00000022932 // Zfp169_predicted // zinc finger protein 169 (predicted) // 17p14 // 306816	0.03533039	0.52771024	0.32288686	0.77288463
7137505	NM_001025141 // Ccnb1ip1 // cyclin B1 interacting protein 1 // 15p14 // 498492 /// ENSRNOT00000029488 // Ccnb1ip1 // cyclin B1 interacting protein 1 // 15p14 // 498492 /// BC091423 // Ccnb1ip1 // cyclin B1 interacting protein 1 // 15p14 // 498492	0.03533415	0.59806018	0.32271248	0.81203078
7052276	NM_001109147 // Klf13 // Kruppel-like factor 13 // 1q22 // 499171	0.03537139	0.91085433	0.32284391	0.96090949
7270592	NM_001106625 // Erp27 // endoplasmic reticulum protein 27 // 4q43 // 297698 /// ENSRNOT00000055691 // Erp27 // endoplasmic reticulum protein 27 // 4q43 // 297698	0.03540541	0.0000478	0.3229458	0.00432605
7239657	NM_031623 // Grb14 // growth factor receptor bound protein 14 // 3q21 // 58844 /// ENSRNOT00000046721 // Grb14 // growth factor receptor bound protein 14 // 3q21 // 58844 /// AF076619 // Grb14 // growth factor receptor bound protein 14 // 3q21 // 58844 ///	0.03546289	0.25254411	0.3232614	0.57579405
7144634	ENSRNOT00000019363 // RGD1305222_predicted // similar to RIKEN cDNA 1810029B16 (predicted) // 16p14 // 290686	0.03546926	0.41921544	0.32311101	0.70203804
7172994	NM_001107370 // Cd226_predicted // CD226 antigen (predicted) // 18q13 // 307199 /// ENSRNOT00000058152 // Cd226_predicted // CD226 antigen (predicted) // 18q13 // 307199	0.03549788	0.2469169	0.32316337	0.56958186
7158408	NM_181627 // Hs1bp1 // HS1 binding protein // 17q12.1 // 291202 /// AY291062 // Hs1bp1 // HS1 binding protein // 17q12.1 // 291202 /// ENSRNOT00000020387 // LOC679116 // similar to HS1 binding protein // --- // 679116	0.03555358	0.65964146	0.32346203	0.8432167
7182697	BC088280 // RGD1305215 // similar to expressed sequence AA960436 // 19p13 // 307643 /// ENSRNOT00000017960 // RGD1305215 // similar to expressed sequence AA960436 // 19p13 // 307643	0.03555392	0.6210867	0.32325697	0.82420719
7290453	XM_342892 // RGD1308616_predicted // similar to KIAA0467 protein (predicted) // 5q36 // 362573 /// XM_001069457 // RGD1308616_predicted // similar to KIAA0467 protein (predicted) // 5q36 // 362573 /// ENSRNOT00000039235 // RGD1563016_predicted // RGD156301	0.03557418	0.02456143	0.32323318	0.20880171
7374682	ENSRNOT00000004533 // RGD1563952_predicted // similar to Mospd2 protein (predicted) // Xq21 // 363463	0.03559086	0.00574952	0.3231769	0.09456923
7237132	NM_001106563 // Vav2_predicted // Vav2 oncogene (predicted) // 3p12 // 296603 /// ENSRNOT00000009893 // Vav2_predicted // Vav2 oncogene (predicted) // 3p12 // 296603	0.03559575	0.28434591	0.32301371	0.60404802
7328967	BC158674 // RGD1565410_predicted // similar to Ly6-C antigen gene (predicted) // 7q34 // 503162 /// ENSRNOT00000043055 // LOC300024 // similar to Ly6-B antigen gene // 7q34 // 300024	0.03560137	0.55212251	0.32285735	0.78678154
7259630	NM_001113783 // Golt1b_predicted // golgi transport 1 homolog B (S. cerevisiae) (predicted) // 4q44 // 362460 /// BC158751 // Golt1b_predicted // golgi transport 1 homolog B (S. cerevisiae) (predicted) // 4q44 // 362460	0.03561223	0.99536165	0.32274868	0.99769188
7252711	NM_001107853 // Luc7l2_predicted // LUC7-like 2 (S. cerevisiae) (predicted) // 4q22 // 312251 /// ENSRNOT00000008557 // Luc7l2_predicted // LUC7-like 2 (S. cerevisiae) (predicted) // 4q22 // 312251 /// ENSRNOT00000047715 // Luc7l2_predicted // LUC7-like 2	0.0356579	0.06976477	0.32295543	0.33470507
7215955	NM_199494 // Fpgt // fucose-1-phosphate guanylyltransferase // 2q45 // 310935 /// ENSRNOT00000052396 // Fpgt // fucose-1-phosphate guanylyltransferase // 2q45 // 310935 /// ENSRNOT00000012647 // Fpgt // fucose-1-phosphate guanylyltransferase // 2q45 // 310	0.03567193	0.0809368	0.32287553	0.35470101
7107836	NM_139103 // Cd48 // CD48 antigen // 13q24 // 245962 /// ENSRNOT00000006306 // Cd48 // CD48 antigen // 13q24 // 245962 /// BC060542 // Cd48 // CD48 antigen // 13q24 // 245962	0.03571223	0.76516837	0.32303335	0.89614257
7168715	---	0.03571563	0.36311769	0.32285741	0.66174253
7298082	NM_022618 // Akap6 // A kinase (PRKA) anchor protein 6 // 6q23 // 64553 /// ENSRNOT00000006562 // Akap6 // A kinase (PRKA) anchor protein 6 // 6q23 // 64553 /// AF139518 // Akap6 // A kinase (PRKA) anchor protein 6 // 6q23 // 64553	0.03573779	0.19146845	0.32285117	0.51795093
7157751	ENSRNOT00000059494 // Slc17a4 // solute carrier family 17 (sodium phosphate), member 4 // 17p11 // 679784	0.03580176	0.19915671	0.32322241	0.52409856
7294264	BC100261 // Fam82a // family with sequence similarity 82, member A // 6q11 // 313840 /// ENSRNOT00000008045 // Fam82a // family with sequence similarity 82, member A // 6q11 // 313840	0.03590655	0.11517494	0.32396146	0.41481181
7171365	BC086371 // Nedd4l // neural precursor cell expressed, developmentally down-regulated gene 4-like // 18q12.1 // 291553 /// ENSRNOT00000023890 // Nedd4l // neural precursor cell expressed, developmentally down-regulated gene 4-like // 18q12.1 // 291553 ///	0.03591498	0.34151398	0.32383073	0.64664313
7123905	NM_153721 // Ppbp // pro-platelet basic protein // 14p22 // 246358 /// ENSRNOT00000003794 // Ppbp // pro-platelet basic protein // 14p22 // 246358 /// AF349115 // Ppbp // pro-platelet basic protein // 14p22 // 246358	0.03594531	0.58487976	0.3238975	0.80410296
7294126	ENSRNOT00000005983 // Crim1 // cysteine rich transmembrane BMP regulator 1 (chordin like) // 6q11 // 298744	0.03601661	0.00021481	0.32433313	0.0129703
7114455	AB038495 // Kab // KARP-1 binding protein 1 // 13q25 // 171457 /// ENSRNOT00000005467 // Kab // KARP-1 binding protein 1 // 13q25 // 171457	0.03607682	0.64754798	0.3246684	0.83776261
7197066	NM_057210 // Sv2a // synaptic vesicle glycoprotein 2a // 2q34 // 117559 /// ENSRNOT00000028760 // Sv2a // synaptic vesicle glycoprotein 2a // 2q34 // 117559 /// L05435 // Sv2a // synaptic vesicle glycoprotein 2a // 2q34 // 117559	0.03613387	0.81437121	0.32497482	0.91807635
7052933	---	0.03618375	0.60214257	0.32521642	0.81452105
7314183	BC079199 // LOC500825 // hypothetical protein LOC500825 // 7q13 // 500825 /// ENSRNOT00000006455 // LOC500825 // hypothetical protein LOC500825 // 7q13 // 500825	0.03629831	0.49934985	0.32603867	0.75417574
7076160	BC101877 // Dock2 // dedicator of cytokinesis 2 // 10q12 // 360509 /// ENSRNOT00000059810 // Dock2 // dedicator of cytokinesis 2 // 10q12 // 360509	0.03630149	0.32008157	0.32586007	0.63312789
7077843	NM_001000779 // Olr1424_predicted // olfactory receptor 1424 (predicted) // 10q22 // 405056 /// NM_001000011 // Olr1428_predicted // olfactory receptor 1428 (predicted) // 10q22 // 287318	0.03632738	0.19207663	0.32588543	0.51890071
7383826	NM_001109420 // Rbm41 // RNA binding motif protein 41 // Xq35 // 680581 /// ENSRNOT00000017866 // LOC678934 // similar to CG30327-PA // --- // 678934 /// ENSRNOT00000017866 // Rbm41 // RNA binding motif protein 41 // Xq35 // 680581	0.03635525	0.06513444	0.32592851	0.32703785
7048688	NM_212520 // Tomm40 // translocase of outer mitochondrial membrane 40 homolog (yeast) // 1q21 // 308416 /// ENSRNOT00000025281 // Tomm40 // translocase of outer mitochondrial membrane 40 homolog (yeast) // 1q21 // 308416 /// AB162855 // Tomm40 // transloca	0.03637146	0.42396915	0.32586706	0.70606555
7039284	NM_019208 // Men1 // multiple endocrine neoplasia 1 // 1q43 // 29417 /// ENSRNOT00000028592 // Men1 // multiple endocrine neoplasia 1 // 1q43 // 29417 /// AB023400 // Men1 // multiple endocrine neoplasia 1 // 1q43 // 29417	0.0363967	0.24279902	0.32588655	0.56796479
7329589	ENSRNOT00000000200 // Tmprss6_predicted // transmembrane serine protease 6 (predicted) // 7q34 // 315388	0.03643301	0.89725874	0.32600507	0.95541252
7081750	NM_001105830 // Eme1_predicted // essential meiotic endonuclease 1 homolog 1 (S. pombe) (predicted) // 10q31 // 287634 /// ENSRNOT00000032693 // Eme1_predicted // essential meiotic endonuclease 1 homolog 1 (S. pombe) (predicted) // 10q31 // 287634	0.03643773	0.13103581	0.32584094	0.4383061
7073624	NM_001105851 // Otop2_predicted // otopetrin 2 (predicted) // 10q32.2-q32.3 // 287820 /// ENSRNOT00000038935 // Otop2_predicted // otopetrin 2 (predicted) // 10q32.2-q32.3 // 287820	0.03651386	0.85442156	0.3263152	0.93778624
7330036	NM_001012199 // Rangap1 // RAN GTPase activating protein 1 // 7q34 // 362965 /// ENSRNOT00000052098 // Rangap1 // RAN GTPase activating protein 1 // 7q34 // 362965 /// BC082056 // Rangap1 // RAN GTPase activating protein 1 // 7q34 // 362965	0.03651468	0.00228322	0.32611625	0.05467731
7203120	NM_013005 // Pik3r1 // phosphatidylinositol 3-kinase, regulatory subunit, polypeptide 1 (p85 alpha) // 2q12 // 25513 /// ENSRNOT00000025687 // Pik3r1 // phosphatidylinositol 3-kinase, regulatory subunit, polypeptide 1 (p85 alpha) // 2q12 // 25513 /// D6404	0.03660026	0.17442778	0.32667408	0.49878367
7317708	BC096896 // Phf20l1 // PHD finger protein 20-like 1 // 7q33 // 314964 /// ENSRNOT00000007564 // Phf20l1 // PHD finger protein 20-like 1 // 7q33 // 314964	0.03661869	0.48040311	0.32663224	0.74149176
7075810	NM_013096 // Hba-a2 // hemoglobin alpha, adult chain 2 // 10q12 // 25632 /// ENSRNOT00000051483 // Hba-a2 // hemoglobin alpha, adult chain 2 // 10q12 // 25632 /// BC091567 // Hba-a2 // hemoglobin alpha, adult chain 2 // 10q12 // 25632 /// NM_001007722 // L	0.03670635	0.00100153	0.32720758	0.03260511
7108395	NM_019312 // Itpkb // inositol 1,4,5-trisphosphate 3-kinase B // 13q26 // 54260 /// ENSRNOT00000004032 // Itpkb // inositol 1,4,5-trisphosphate 3-kinase B // 13q26 // 54260 /// AJ242781 // Itpkb // inositol 1,4,5-trisphosphate 3-kinase B // 13q26 // 54260	0.03672116	0.02624868	0.32713321	0.21412679
7351844	NM_001108788 // Foxp4_predicted // forkhead box P4 (predicted) // 9q12 // 363185	0.03672643	0.10198657	0.326974	0.39284849
7091095	NM_198761 // Adamts5 // a disintegrin-like and metallopeptidase (reprolysin type) with thrombospondin type 1 motif, 5 (aggrecanase-2) // 11q11 // 304135 /// ENSRNOT00000002185 // Adamts5 // a disintegrin-like and metallopeptidase (reprolysin type) with thr	0.03674588	0.03840408	0.32694115	0.25949844
7361893	NM_133315 // Slc40a1 // solute carrier family 39 (iron-regulated transporter), member 1 // 9q22 // 170840 /// ENSRNOT00000005228 // Slc40a1 // solute carrier family 39 (iron-regulated transporter), member 1 // 9q22 // 170840 /// U76714 // Slc40a1 // solute	0.0367664	0.00023885	0.32691785	0.0140613
7089405	NM_022257 // Masp1 // mannan-binding lectin serine peptidase 1 // 11q23 // 64023 /// ENSRNOT00000002507 // Masp1 // mannan-binding lectin serine peptidase 1 // 11q23 // 64023 /// BC085685 // Masp1 // mannan-binding lectin serine peptidase 1 // 11q23 // 640	0.03679161	0.00016787	0.32693626	0.0108303
7258843	NM_130402 // Clec2d // C-type lectin domain family 2, member d // 4q42 // 113937 /// ENSRNOT00000010098 // Clec2d // C-type lectin domain family 2, member d // 4q42 // 113937 /// AF321552 // Clec2d // C-type lectin domain family 2, member d // 4q42 // 1139	0.0368181	0.0273242	0.32696602	0.21737817
7072590	NM_024150 // Arf2 // ADP-ribosylation factor 2 // 10q32.1 // 79119 /// ENSRNOT00000006483 // Arf2 // ADP-ribosylation factor 2 // 10q32.1 // 79119 /// L12381 // Arf2 // ADP-ribosylation factor 2 // 10q32.1 // 79119	0.03684127	0.04342465	0.32696627	0.27305157
7230851	NM_013001 // Pax6 // paired box gene 6 // 3q32 // 25509 /// ENSRNOT00000005882 // Pax6 // paired box gene 6 // 3q32 // 25509 /// ENSRNOT00000006302 // Pax6 // paired box gene 6 // 3q32 // 25509 /// U69644 // Pax6 // paired box gene 6 // 3q32 // 25509	0.03684984	0.14461233	0.32683703	0.45935873
7100136	NM_145782 // Cyp3a18 // cytochrome P450, 3a18 // 12p11 // 252931 /// ENSRNOT00000001285 // Cyp3a18 // cytochrome P450, 3a18 // 12p11 // 252931 /// D38381 // Cyp3a18 // cytochrome P450, 3a18 // 12p11 // 252931	0.03685589	0.33316057	0.32668562	0.64122404
7340766	NM_001106864 // Ltf_predicted // lactotransferrin (predicted) // 8q32 // 301034 /// ENSRNOT00000047752 // Ltf_predicted // lactotransferrin (predicted) // 8q32 // 301034 /// ENSRNOT00000044796 // Ltf_predicted // lactotransferrin (predicted) // 8q32 // 301	0.03686753	0.61480363	0.32658391	0.82033813
7174871	NM_012576 // Nr3c1 // nuclear receptor subfamily 3, group C, member 1 // 18p12 // 24413 /// ENSRNOT00000019409 // Nr3c1 // nuclear receptor subfamily 3, group C, member 1 // 18p12 // 24413 /// M14053 // Nr3c1 // nuclear receptor subfamily 3, group C, membe	0.03690883	0.07332372	0.3267449	0.3414604
7057283	NM_053611 // Nupr1 // nuclear protein 1 // 1q36 // 113900 /// ENSRNOT00000025988 // Nupr1 // nuclear protein 1 // 1q36 // 113900 /// AF014503 // Nupr1 // nuclear protein 1 // 1q36 // 113900	0.0369199	0.06067377	0.32663824	0.31563317
7152403	---	0.03695092	0.56361965	0.3267081	0.79277074
7364859	NM_053750 // Nppc // natriuretic peptide precursor type C // 9q35 // 114593 /// ENSRNOT00000025582 // Nppc // natriuretic peptide precursor type C // 9q35 // 114593 /// D90219 // Nppc // natriuretic peptide precursor type C // 9q35 // 114593	0.03696454	0.2170845	0.32662413	0.54133196
7071470	NM_199081 // Slc35b1 // solute carrier family 35, member B1 // 10q31 // 287642 /// ENSRNOT00000006179 // Slc35b1 // solute carrier family 35, member B1 // 10q31 // 287642 /// AY349135 // Slc35b1 // solute carrier family 35, member B1 // 10q31 // 287642	0.0369651	0.06310959	0.32642494	0.32236999
7226459	---	0.03698307	0.2884913	0.32637964	0.6064713
7079308	NM_001005530 // Slc16a13 // solute carrier family 16 (monocarboxylic acid transporters), member 13 // 10q24 // 287451 /// ENSRNOT00000025403 // Slc16a13 // solute carrier family 16 (monocarboxylic acid transporters), member 13 // 10q24 // 287451 /// BC0819	0.03698576	0.04645566	0.32619963	0.27918844
7048865	NM_012506 // Atp1a3 // ATPase, Na+/K+ transporting, alpha 3 polypeptide // 1q21 // 24213 /// ENSRNOT00000027497 // Atp1a3 // ATPase, Na+/K+ transporting, alpha 3 polypeptide // 1q21 // 24213 /// M14513 // Atp1a3 // ATPase, Na+/K+ transporting, alpha 3 poly	0.03704269	0.22470059	0.32649792	0.54794523
7064468	ENSRNOT00000030661 // Myh11 // myosin, heavy polypeptide 11, smooth muscle // 10q11-q12 // 24582 /// X16262 // Myh11 // myosin, heavy polypeptide 11, smooth muscle // 10q11-q12 // 24582	0.03710636	0.01616295	0.32685521	0.16681251
7182193	NM_031235 // Pard3 // par-3 (partitioning defective 3) homolog (C. elegans) // 19q12 // 81918 /// AB005549 // Pard3 // par-3 (partitioning defective 3) homolog (C. elegans) // 19q12 // 81918	0.03713622	0.01184037	0.32691443	0.13964323
7235897	NM_001109542 // LOC689618 // similar to Protein C20orf85 homolog // 3q42 // 689618 /// ENSRNOT00000029558 // LOC689618 // similar to Protein C20orf85 homolog // 3q42 // 689618	0.03715803	0.60921521	0.32690274	0.81774669
7244178	---	0.03724395	0.66598094	0.32745474	0.84725776
7130768	NM_022241 // Ptgdr // prostaglandin D receptor // 15p14 // 63889 /// U92289 // Ptgdr // prostaglandin D receptor // 15p14 // 63889 /// ENSRNOT00000042545 // RGD1565108_predicted // similar to prostaglandin D2 receptor (predicted) // 15p14 // 498475 /// ENS	0.03730678	0.52273678	0.32780317	0.76982989
7190409	ENSRNOT00000029565 // Rictor // rapamycin-insensitive companion of mTOR // 2q16 // 310131	0.03731694	0.14726414	0.32768866	0.462994
7378186	NM_001107587 // Slitrk2_predicted // SLIT and NTRK-like family, member 2 (predicted) // Xq37 // 309349 /// ENSRNOT00000015401 // Slitrk2_predicted // SLIT and NTRK-like family, member 2 (predicted) // Xq37 // 309349	0.0373424	0.56254401	0.32770855	0.79252012
7299785	---	0.03743676	0.00068354	0.3283327	0.02554957
7101206	ENSRNOT00000001922 // Znhit1_predicted // zinc finger, HIT domain containing 1 (predicted) // 12q12 // 360784	0.03747103	0.40354043	0.32842939	0.68968462
7112009	NM_053453 // Rgs2 // regulator of G-protein signaling 2 // 13q21 // 84583 /// ENSRNOT00000005156 // Rgs2 // regulator of G-protein signaling 2 // 13q21 // 84583 /// AY043246 // Rgs2 // regulator of G-protein signaling 2 // 13q21 // 84583	0.03748937	0.49668385	0.32838643	0.75288554
7197511	NM_017131 // Casq2 // calsequestrin 2 // 2q34 // 29209 /// ENSRNOT00000021846 // Casq2 // calsequestrin 2 // 2q34 // 29209 /// BC072547 // Casq2 // calsequestrin 2 // 2q34 // 29209	0.03772436	0.64024895	0.33024008	0.83504822
7078282	NM_021852 // Epn2 // epsin 2 // 10q23 // 60443 /// NM_001033914 // Epn2 // epsin 2 // 10q23 // 60443 /// ENSRNOT00000043052 // Epn2 // epsin 2 // 10q23 // 60443 /// ENSRNOT00000003493 // Epn2 // epsin 2 // 10q23 // 60443 /// AF096269 // Epn2 // epsin 2 //	0.03784666	0.87507479	0.33110555	0.94547157
7177834	ENSRNOT00000036082 // Zfp407 // zinc finger protein 407 // 18q12.3 // 307213	0.03786117	0.76606084	0.33102752	0.89651898
7296125	NM_001108013 // Matn3_predicted // matrilin 3 (predicted) // 6q14 // 313954 /// ENSRNOT00000009715 // Matn3_predicted // matrilin 3 (predicted) // 6q14 // 313954	0.03789804	0.13060122	0.33114496	0.43820105
7344005	NM_001108757 // Svs7 // seminal vesicle secretory protein 7 // 8q21 // 363041 /// ENSRNOT00000060454 // Svs7 // seminal vesicle secretory protein 7 // 8q21 // 363041	0.03793064	0.44906083	0.33122498	0.72272246
7054899	NM_080786 // Slco2b1 // solute carrier organic anion transporter family, member 2b1 // 1q32 // 140860 /// ENSRNOT00000024281 // Slco2b1 // solute carrier organic anion transporter family, member 2b1 // 1q32 // 140860 /// AF169409 // Slco2b1 // solute carri	0.03793839	0.18657413	0.33108803	0.51286107
7030037	---	0.03794578	0.04594731	0.3309481	0.27862212
7267204	ENSRNOT00000024222 // Ccdc37_predicted // coiled-coil domain containing 37 (predicted) // 4q34 // 297444	0.03805606	0.43054613	0.33170517	0.7106526
7293717	NM_022507 // Prkcz // protein kinase C, zeta // 5q36 // 25522 /// ENSRNOT00000021285 // Prkcz // protein kinase C, zeta // 5q36 // 25522 /// J04532 // Prkcz // protein kinase C, zeta // 5q36 // 25522	0.03808264	0.00040454	0.3317322	0.01849756
7246570	NM_001106525 // Snph_predicted // syntaphilin (predicted) // 3q41 // 296267 /// ENSRNOT00000055453 // Snph_predicted // syntaphilin (predicted) // 3q41 // 296267 /// ENSRNOT00000012727 // Snph_predicted // syntaphilin (predicted) // 3q41 // 296267	0.03814547	0.22810249	0.33207477	0.55214324
7270920	NM_001012098 // Recql // RecQ protein-like // 4q44 // 312824 /// ENSRNOT00000055571 // Recql // RecQ protein-like // 4q44 // 312824 /// BC079026 // Recql // RecQ protein-like // 4q44 // 312824 /// ENSRNOT00000031754 // Recql // RecQ protein-like // 4q44 //	0.03814751	0.27096574	0.33188804	0.59072287
7182133	XM_226572 // RGD1306091_predicted // similar to Mixed lineage kinase 4 (predicted) // 19q12 // 307950 /// XR_009534 // RGD1306091_predicted // similar to Mixed lineage kinase 4 (predicted) // 19q12 // 307950 /// ENSRNOT00000026986 // RGD1306091_predicted /	0.03815903	0.01852478	0.33178396	0.17878184
7314808	NM_001108092 // E2f7_predicted // E2F transcription factor 7 (predicted) // 7q21 // 314818 /// ENSRNOT00000031986 // E2f7_predicted // E2F transcription factor 7 (predicted) // 7q21 // 314818 /// ENSRNOT00000004998 // E2f7_predicted // E2F transcription fa	0.03816782	0.38525165	0.33165629	0.67786059
7228563	NM_017007 // Gad1 // glutamic acid decarboxylase 1 // 3q21 // 24379 /// ENSRNOT00000000008 // Gad1 // glutamic acid decarboxylase 1 // 3q21 // 24379 /// M34445 // Gad1 // glutamic acid decarboxylase 1 // 3q21 // 24379 /// ENSRNOT00000000007 // Gad1 // glut	0.03817309	0.04744218	0.33149821	0.28176148
7213846	NM_019276 // Ugt8a // UDP galactosyltransferase 8A // 2q42 // 50555 /// ENSRNOT00000012676 // Ugt8a // UDP galactosyltransferase 8A // 2q42 // 50555 /// L21698 // Ugt8a // UDP galactosyltransferase 8A // 2q42 // 50555	0.03820313	0.23956847	0.3315553	0.56565223
7231019	ENSRNOT00000006689 // Kif18a // kinesin family member 18A // 3q33 // 362186	0.03820511	0.0037596	0.33136894	0.07523993
7198011	NM_001044302 // Psrc1 // proline/serine-rich coiled-coil 1 // 2q34 // 691380 /// BC105874 // Psrc1 // proline/serine-rich coiled-coil 1 // 2q34 // 691380 /// ENSRNOT00000055880 // Psrc1 // proline/serine-rich coiled-coil 1 // 2q34 // 691380 /// ENSRNOT0000	0.03821589	0.82187129	0.33125909	0.92233673
7095327	NM_001107079 // Klhl22_predicted // kelch-like 22 (Drosophila) (predicted) // 11q23 // 303792 /// ENSRNOT00000002569 // Klhl22_predicted // kelch-like 22 (Drosophila) (predicted) // 11q23 // 303792	0.0383214	0.38089608	0.33196999	0.67515754
7205216	NM_022940 // Pdzd2 // PDZ domain containing 2 // 2q16 // 65034 /// ENSRNOT00000017937 // Pdzd2 // PDZ domain containing 2 // 2q16 // 65034 /// AF169411 // Pdzd2 // PDZ domain containing 2 // 2q16 // 65034	0.038448	0.02413256	0.33286262	0.20652268
7216919	NM_001008847 // RT1-Da // RT1 class II, locus Da // 20p12 // 294269 /// ENSRNOT00000048332 // Tap1 // transporter 1, ATP-binding cassette, sub-family B (MDR/TAP) // 20p12 // 24811 /// ENSRNOT00000048332 // Tap2 // transporter 2, ATP-binding cassette, sub-f	0.03859553	0.01600324	0.33393524	0.16540584
7321347	NM_001108728 // Slc39a5_predicted // solute carrier family 39 (metal ion transporter), member 5 (predicted) // 7q11 // 362812 /// ENSRNOT00000045547 // Slc39a5_predicted // solute carrier family 39 (metal ion transporter), member 5 (predicted) // 7q11 // 3	0.03869183	0.01500053	0.33456357	0.15947516
7363787	NM_173140 // Cryba2 // crystallin, beta A2 // 9q33 // 286925 /// ENSRNOT00000024283 // Cryba2 // crystallin, beta A2 // 9q33 // 286925 /// AY158891 // Cryba2 // crystallin, beta A2 // 9q33 // 286925	0.03869506	0.25143204	0.33438685	0.57418511
7299457	ENSRNOT00000039145 // Syne2 // synaptic nuclear envelope 2 // 6q24 // 299151 /// ENSRNOT00000058757 // Syne2 // synaptic nuclear envelope 2 // 6q24 // 299151	0.03879628	0.52309019	0.33505663	0.76986889
7373331	NM_001106953 // Ppp1r2p9 // protein phosphatase 1, regulatory (inhibitor) subunit 2 pseudogene 9 // Xq12 // 302511 /// ENSRNOT00000004034 // Ppp1r2p9 // protein phosphatase 1, regulatory (inhibitor) subunit 2 pseudogene 9 // Xq12 // 302511	0.0388189	0.27418345	0.33504718	0.59443578
7040782	NM_001004446 // Smarca2 // SWI/SNF related, matrix associated, actin dependent regulator of chromatin, subfamily a, member 2 // 1q51 // 361745 /// ENSRNOT00000016740 // Smarca2 // SWI/SNF related, matrix associated, actin dependent regulator of chromatin,	0.03886938	0.04376547	0.33527807	0.27336973
7080801	---	0.03888445	0.07566568	0.33520341	0.34631694
7178810	NM_053618 // Bbs2 // Bardet-Biedl syndrome 2 homolog (human) // 19p12 // 113948 /// ENSRNOT00000026076 // Bbs2 // Bardet-Biedl syndrome 2 homolog (human) // 19p12 // 113948 /// AF342738 // Bbs2 // Bardet-Biedl syndrome 2 homolog (human) // 19p12 // 113948	0.03889098	0.21967025	0.33505528	0.54317833
7226250	NM_001012349 // Ppapdc3 // phosphatidic acid phosphatase type 2 domain containing 3 // 3p11 // 296635 /// ENSRNOT00000013507 // Ppapdc3 // phosphatidic acid phosphatase type 2 domain containing 3 // 3p11 // 296635 /// BC089948 // Ppapdc3 // phosphatidic ac	0.03889352	0.66140188	0.33487297	0.84416867
7077872	ENSRNOT00000003841 // RGD1561932_predicted // similar to novel protein (predicted) // 10q22 // 287346	0.03890675	0.15580577	0.33478287	0.47412874
7026924	NM_001109137 // Tulp4 // tubby like protein 4 // 1q11 // 499016 /// ENSRNOT00000024412 // Tulp4 // tubby like protein 4 // 1q11 // 499016	0.03890874	0.66742742	0.33459622	0.84757164
7184394	NM_053917 // Inpp4b // inositol polyphosphate-4-phosphatase, type II // 19q11 // 116699 /// ENSRNOT00000025013 // Inpp4b // inositol polyphosphate-4-phosphatase, type II // 19q11 // 116699 /// U96921 // Inpp4b // inositol polyphosphate-4-phosphatase, type	0.03891423	0.0253046	0.33443988	0.21080701
7123357	NM_001107207 // Prdm8_predicted // PR domain containing 8 (predicted) // 14p22 // 305198	0.0389416	0.35663403	0.33447165	0.65755999
7112627	ENSRNOT00000005235 // Cep350 // centrosomal protein 350 // 13q21 // 246304 /// AF287357 // Cep350 // centrosomal protein 350 // 13q21 // 246304	0.03899104	0.79788816	0.33469283	0.91031668
7376206	ENSRNOT00000015693 // Chic1 // cysteine-rich hydrophobic domain 1 // Xq31 // 363484	0.03899265	0.00096663	0.33450343	0.03176166
7299512	ENSRNOT00000008721 // Plekhg3 // pleckstrin homology domain containing, family G (with RhoGef domain) member 3 // 6q24 // 314249	0.0390015	0.01883443	0.33437633	0.17932053
7332262	NM_001109509 // Gpr84 // G protein-coupled receptor 84 // 7q36 // 688730 /// ENSRNOT00000055279 // LOC684132 // similar to G protein-coupled receptor 84 // --- // 684132 /// ENSRNOT00000055279 // Gpr84 // G protein-coupled receptor 84 // 7q36 // 688730	0.03908872	0.15033094	0.33492088	0.46661376
7222712	NM_001106387 // Lrrtm3_predicted // leucine rich repeat transmembrane neuronal 3 (predicted) // 20p11 // 294380 /// ENSRNOT00000033980 // Lrrtm3_predicted // leucine rich repeat transmembrane neuronal 3 (predicted) // 20p11 // 294380	0.03912903	0.93984508	0.33506307	0.97518331
7069843	ENSRNOT00000048543 // Sez6 // seizure related gene 6 // 10q25 // 192247 /// ENSRNOT00000012627 // Sez6 // seizure related gene 6 // 10q25 // 192247 /// AF494463 // Sez6 // seizure related gene 6 // 10q25 // 192247	0.03912933	0.07750968	0.33486269	0.34988315
7308347	ENSRNOT00000006005 // Wdr22 // WD repeat domain 22 // 6q24 // 314273 /// BC079428 // Wdr22 // WD repeat domain 22 // 6q24 // 314273	0.03915146	0.72882996	0.33484926	0.87826341
[truncated: 12,477 more rows]
