# Supplementary material for: Differential gene expression in liver and small intestine from lactating rats compared to age-matched virgin controls detects increased mRNA of cholesterol biosynthetic genes
Source: BMC Genomics. 2011 Feb 3;12:95. doi: 10.1186/1471-2164-12-95 (PMC3045338; doi:10.1186/1471-2164-12-95)
Supplement: Additional File 5 — DAVID output (DAVID_output_file.txt). DAVID was utilized to test specific patterns from statistical pattern matching. Patterns were chosen based on similarity between tissues and were "Up in All Tissues", "Down in all tissues", "Up in all parts of small intestine", "Down in all parts of small intestine", "Up only in liver", "Down only in liver", and "Down only in duodenum". Table truncated from output in DAVID. Genes listed by Affymetrix transcript cluster ID, which may be referenced in Additional File 1. [file 1471-2164-12-95-S5.TXT]

Up in all
Category	Term	Count	PValue	Genes	Bonferroni	Benjamini	FDR
KEGG_PATHWAY	rno00100:Biosynthesis of steroids	7	4.59E-13	7166170,7250653,7113785,7139070,7317317,7144691,7186293	6.42E-12	6.42E-12	3.12E-10
GOTERM_BP_FAT	GO:0016126~sterol biosynthetic process	6	6.00E-11	7166170,7250653,7113785,7139070,7144691,7186293	4.20E-09	4.20E-09	6.21E-08
GOTERM_BP_FAT	GO:0016125~sterol metabolic process	7	6.15E-11	7166170,7250653,7113785,7139070,7317317,7144691,7186293	4.30E-09	2.15E-09	6.36E-08
SP_PIR_KEYWORDS	Steroid biosynthesis	6	2.77E-09	7166170,7250653,7113785,7139070,7144691,7186293	1.36E-07	1.36E-07	2.65E-06
GOTERM_BP_FAT	GO:0008202~steroid metabolic process	7	4.89E-09	7166170,7250653,7113785,7139070,7317317,7144691,7186293	3.42E-07	1.14E-07	5.06E-06
GOTERM_BP_FAT	GO:0006694~steroid biosynthetic process	6	5.33E-09	7166170,7250653,7113785,7139070,7144691,7186293	3.73E-07	9.33E-08	5.52E-06
GOTERM_BP_FAT	GO:0008203~cholesterol metabolic process	6	5.80E-09	7166170,7250653,7113785,7139070,7317317,7186293	4.06E-07	8.12E-08	6.00E-06
GOTERM_BP_FAT	GO:0006695~cholesterol biosynthetic process	5	7.29E-09	7166170,7250653,7113785,7139070,7186293	5.10E-07	8.50E-08	7.54E-06
SP_PIR_KEYWORDS	sterol biosynthesis	5	2.99E-08	7166170,7250653,7139070,7144691,7186293	1.46E-06	7.32E-07	2.87E-05
SP_PIR_KEYWORDS	lipid synthesis	6	4.67E-08	7166170,7250653,7113785,7139070,7144691,7186293	2.29E-06	7.62E-07	4.47E-05
SP_PIR_KEYWORDS	Cholesterol biosynthesis	4	2.27E-06	7166170,7250653,7139070,7186293	1.11E-04	2.78E-05	0.002179562
GOTERM_BP_FAT	GO:0008610~lipid biosynthetic process	6	3.54E-06	7166170,7250653,7113785,7139070,7144691,7186293	2.47E-04	3.54E-05	0.003658526
KEGG_PATHWAY	rno00900:Terpenoid biosynthesis	3	1.58E-05	7166170,7139070,7317317	2.22E-04	1.11E-04	0.01076074
GOTERM_CC_FAT	GO:0005789~endoplasmic reticulum membrane	5	6.76E-05	7250653,7113785,7139070,7317317,7144691	0.002833691	0.002833691	0.062511385
GOTERM_CC_FAT	GO:0042175~nuclear envelope-endoplasmic reticulum network	5	8.53E-05	7250653,7113785,7139070,7317317,7144691	0.003574516	0.001788858	0.078876857
GOTERM_BP_FAT	GO:0008299~isoprenoid biosynthetic process	3	1.67E-04	7166170,7139070,7186293	0.011631139	0.001461345	0.172818864
GOTERM_CC_FAT	GO:0044432~endoplasmic reticulum part	5	1.68E-04	7250653,7113785,7139070,7317317,7144691	0.007032958	0.002349837	0.15540262
GOTERM_BP_FAT	GO:0006720~isoprenoid metabolic process	3	0.001016248	7166170,7139070,7186293	0.068699747	0.007876985	1.046747918
GOTERM_BP_FAT	GO:0055114~oxidation reduction	5	0.001320704	7250653,7113785,7139070,7317317,7144691	0.088360227	0.009208376	1.35840795
SP_PIR_KEYWORDS	oxidoreductase	5	0.002920994	7250653,7113785,7139070,7317317,7144691	0.133538984	0.028260614	2.765770496
GOTERM_CC_FAT	GO:0012505~endomembrane system	5	0.004413735	7250653,7113785,7139070,7317317,7144691	0.169549703	0.045384655	4.011275925
SP_PIR_KEYWORDS	isoprene biosynthesis	2	0.007959594	7166170,7139070	0.324012429	0.063179357	7.375979293
Down in all
Category	Term	Count	PValue	Genes	Bonferroni	Benjamini	FDR
KEGG_PATHWAY	rno04660:T cell receptor signaling pathway	3	0.004092152	7171399,7243436,7305576	0.122973014	0.122973014	3.489088112
Down in Duodenum
Category	Term	Count	PValue	Genes	Bonferroni	Benjamini	FDR
SP_PIR_KEYWORDS	pancreas	8	5.00E-15	7292677,7137596,7102945,7221185,7185567,7331851,7056707,7213016	3.20E-13	3.20E-13	5.07E-12
GOTERM_BP_FAT	GO:0007586~digestion	7	3.30E-10	7043646,7237267,7102945,7221185,7185567,7264164,7043626	5.18E-08	5.18E-08	3.97E-07
SP_PIR_KEYWORDS	disulfide bond	18	2.24E-09	7292677,7031253,7102945,7252144,7185567,7030164,7056707,7112562,7043626,7043646,7043637,7237267,7137596,7206843,7221185,7331851,7264164,7213016	1.43E-07	7.17E-08	2.28E-06
SP_PIR_KEYWORDS	hydrolase	15	3.79E-09	7292677,7184989,7031253,7102945,7252144,7185567,7043626,7043646,7043637,7237267,7137596,7206843,7331851,7264164,7213016	2.42E-07	8.08E-08	3.85E-06
UP_SEQ_FEATURE	signal peptide	16	6.85E-09	7031253,7102945,7252144,7185567,7030164,7056707,7112562,7043626,7043646,7043637,7237267,7137596,7206843,7221185,7264164,7213016	4.38E-07	4.38E-07	6.96E-06
SP_PIR_KEYWORDS	signal	18	6.88E-09	7292677,7031253,7102945,7252144,7185567,7030164,7056707,7112562,7043626,7043646,7043637,7237267,7137596,7206843,7221185,7331851,7264164,7213016	4.41E-07	1.10E-07	6.99E-06
UP_SEQ_FEATURE	disulfide bond	15	7.28E-09	7031253,7102945,7252144,7185567,7056707,7112562,7043626,7043646,7043637,7237267,7137596,7206843,7221185,7264164,7213016	4.66E-07	2.33E-07	7.40E-06
SP_PIR_KEYWORDS	secreted	14	8.33E-09	7292677,7102945,7252144,7185567,7056707,7043626,7043637,7043646,7137596,7206843,7221185,7331851,7264164,7213016	5.33E-07	1.07E-07	8.46E-06
GOTERM_CC_FAT	GO:0005576~extracellular region	16	1.15E-08	7292677,7102945,7252144,7185567,7213032,7056707,7043626,7043646,7043637,7237267,7137596,7206843,7221185,7331851,7264164,7213016	5.40E-07	5.40E-07	1.09E-05
SP_PIR_KEYWORDS	lipid degradation	6	1.65E-07	7043646,7237267,7043637,7102945,7221185,7043626	1.06E-05	1.76E-06	1.68E-04
UP_SEQ_FEATURE	active site:Charge relay system	7	1.92E-07	7043646,7237267,7043637,7031253,7185567,7264164,7043626	1.23E-05	4.10E-06	1.95E-04
GOTERM_BP_FAT	GO:0016042~lipid catabolic process	7	3.90E-07	7043646,7237267,7043637,7102945,7221185,7295340,7043626	6.12E-05	3.06E-05	4.69E-04
SP_PIR_KEYWORDS	zymogen	7	5.30E-07	7292677,7031253,7206843,7252144,7185567,7331851,7264164	3.39E-05	4.85E-06	5.39E-04
PIR_SUPERFAMILY	PIRSF001135:trypsin	5	1.37E-06	7292677,7184989,7185567,7331851,7264164	2.33E-05	2.33E-05	9.92E-04
INTERPRO	IPR001314:Peptidase S1A, chymotrypsin	6	1.42E-06	7292677,7184989,7031253,7185567,7331851,7264164	6.96E-05	6.96E-05	0.001362367
INTERPRO	IPR018114:Peptidase S1/S6, chymotrypsin/Hap, active site	6	1.53E-06	7292677,7184989,7031253,7185567,7331851,7264164	7.48E-05	3.74E-05	0.001464318
UP_SEQ_FEATURE	active site:Nucleophile	6	1.82E-06	7043646,7043637,7206843,7252144,7213016,7043626	1.16E-04	2.91E-05	0.001847245
INTERPRO	IPR001254:Peptidase S1 and S6, chymotrypsin/Hap	6	2.16E-06	7292677,7184989,7031253,7185567,7331851,7264164	1.06E-04	3.52E-05	0.002067997
SP_PIR_KEYWORDS	carboxylic ester hydrolase	4	3.64E-06	7043646,7237267,7043637,7102945	2.33E-04	2.91E-05	0.003696616
SP_PIR_KEYWORDS	Serine protease	6	4.87E-06	7292677,7184989,7031253,7185567,7331851,7264164	3.11E-04	3.46E-05	0.004945205
GOTERM_MF_FAT	GO:0004806~triacylglycerol lipase activity	4	5.45E-06	7043646,7237267,7043637,7043626	3.54E-04	3.54E-04	0.005551365
SP_PIR_KEYWORDS	Protease	8	7.29E-06	7292677,7184989,7031253,7206843,7252144,7185567,7331851,7264164	4.66E-04	4.67E-05	0.007405279
KEGG_PATHWAY	rno00561:Glycerolipid metabolism	4	1.54E-05	7043646,7237267,7043637,7043626	2.30E-04	2.30E-04	0.010674468
GOTERM_MF_FAT	GO:0004252~serine-type endopeptidase activity	6	1.55E-05	7292677,7184989,7031253,7185567,7331851,7264164	0.001006786	5.04E-04	0.01579307
GOTERM_CC_FAT	GO:0005615~extracellular space	9	1.77E-05	7043646,7237267,7043637,7102945,7185567,7213032,7264164,7213016,7043626	8.34E-04	4.17E-04	0.016851848
INTERPRO	IPR002331:Pancreatic lipase	3	2.51E-05	7043646,7043637,7043626	0.001230505	3.08E-04	0.024089557
SMART	SM00020:Tryp_SPc	6	2.75E-05	7292677,7184989,7031253,7185567,7331851,7264164	4.13E-04	4.13E-04	0.019123546
GOTERM_MF_FAT	GO:0016298~lipase activity	5	2.85E-05	7043646,7237267,7043637,7102945,7043626	0.00185401	6.18E-04	0.029093547
GOTERM_MF_FAT	GO:0008236~serine-type peptidase activity	6	3.67E-05	7292677,7184989,7031253,7185567,7331851,7264164	0.00238344	5.96E-04	0.037409859
GOTERM_MF_FAT	GO:0017171~serine hydrolase activity	6	3.67E-05	7292677,7184989,7031253,7185567,7331851,7264164	0.00238344	5.96E-04	0.037409859
GOTERM_MF_FAT	GO:0004091~carboxylesterase activity	5	3.83E-05	7043646,7237267,7043637,7102945,7043626	0.002486942	4.98E-04	0.039036096
GOTERM_MF_FAT	GO:0070011~peptidase activity, acting on L-amino acid peptides	8	4.11E-05	7292677,7184989,7031253,7206843,7252144,7185567,7331851,7264164	0.002668038	4.45E-04	0.041881866
SP_PIR_KEYWORDS	serine proteinase	4	5.96E-05	7292677,7185567,7331851,7264164	0.003804876	3.46E-04	0.060493544
GOTERM_MF_FAT	GO:0008233~peptidase activity	8	5.99E-05	7292677,7184989,7031253,7206843,7252144,7185567,7331851,7264164	0.003887449	5.56E-04	0.061055194
GOTERM_BP_FAT	GO:0043434~response to peptide hormone stimulus	6	8.49E-05	7043646,7043637,7102945,7185567,7295340,7043626	0.013247022	0.004435317	0.102179847
SP_PIR_KEYWORDS	digestion	3	1.53E-04	7221185,7185567,7264164	0.009744129	8.16E-04	0.155311077
INTERPRO	IPR000734:Lipase	3	1.75E-04	7043646,7043637,7043626	0.008520988	0.001710036	0.167306877
INTERPRO	IPR013818:Lipase, N-terminal	3	1.75E-04	7043646,7043637,7043626	0.008520988	0.001710036	0.167306877
INTERPRO	IPR016272:Lipoprotein lipase, LIPH	3	1.75E-04	7043646,7043637,7043626	0.008520988	0.001710036	0.167306877
GOTERM_CC_FAT	GO:0044421~extracellular region part	9	1.80E-04	7043646,7237267,7043637,7102945,7185567,7213032,7264164,7213016,7043626	0.008415435	0.002813051	0.170640975
UP_SEQ_FEATURE	propeptide:Activation peptide	4	1.84E-04	7206843,7102945,7252144,7264164	0.011697792	0.002350583	0.186605021
UP_SEQ_FEATURE	domain:PLAT	3	2.78E-04	7043646,7043637,7043626	0.017638647	0.002961616	0.282086931
INTERPRO	IPR001024:Lipoxygenase, LH2	3	2.98E-04	7043646,7043637,7043626	0.014511757	0.002433382	0.285627429
GOTERM_BP_FAT	GO:0006508~proteolysis	8	4.32E-04	7292677,7184989,7031253,7206843,7252144,7185567,7331851,7264164	0.065546064	0.016805423	0.518361653
GOTERM_BP_FAT	GO:0009791~post-embryonic development	4	5.33E-04	7043646,7043637,7221185,7043626	0.080349284	0.016612729	0.64006841
PIR_SUPERFAMILY	PIRSF000865:Lipoprotein_lipase_LIPH	3	5.68E-04	7043646,7043637,7043626	0.009611694	0.004817451	0.41050934
PIR_SUPERFAMILY	PIRSF000865:lipoprotein lipase, LIPH type	3	5.68E-04	7043646,7043637,7043626	0.009611694	0.004817451	0.41050934
GOTERM_MF_FAT	GO:0004175~endopeptidase activity	6	7.09E-04	7292677,7184989,7031253,7185567,7331851,7264164	0.045060089	0.005746781	0.720346776
SMART	SM00308:LH2	3	8.68E-04	7043646,7043637,7043626	0.012942167	0.006492158	0.601974074
GOTERM_BP_FAT	GO:0032094~response to food	3	8.71E-04	7043646,7221185,7185567	0.127891939	0.022548876	1.04356531
UP_SEQ_FEATURE	metal ion-binding site:Calcium; via carbonyl oxygen	3	0.001036167	7102945,7264164,7213016	0.064195824	0.009433655	1.047663918
UP_SEQ_FEATURE	metal ion-binding site:Calcium	3	0.002826766	7102945,7264164,7213016	0.165705838	0.022391654	2.834830047
GOTERM_BP_FAT	GO:0009725~response to hormone stimulus	6	0.003973268	7043646,7043637,7102945,7185567,7295340,7043626	0.464763013	0.08542174	4.67869449
GOTERM_MF_FAT	GO:0016160~amylase activity	2	0.005625508	7213032,7213016	0.30697584	0.039924527	5.587519788
GOTERM_MF_FAT	GO:0004556~alpha-amylase activity	2	0.005625508	7213032,7213016	0.30697584	0.039924527	5.587519788
INTERPRO	IPR006046:Glycoside hydrolase family 13	2	0.005914864	7213032,7213016	0.252251727	0.040676552	5.52924901
INTERPRO	IPR006048:Alpha-amylase, C-terminal all beta	2	0.005914864	7213032,7213016	0.252251727	0.040676552	5.52924901
GOTERM_BP_FAT	GO:0009719~response to endogenous stimulus	6	0.006409787	7043646,7043637,7102945,7185567,7295340,7043626	0.635626414	0.118558771	7.447618745
UP_SEQ_FEATURE	domain:Peptidase S1	3	0.007193536	7031253,7185567,7264164	0.37000927	0.050043332	7.071840652
GOTERM_BP_FAT	GO:0044241~lipid digestion	2	0.007853367	7102945,7043626	0.70999168	0.128499123	9.053149145
INTERPRO	IPR006589:Glycosyl hydrolase, family 13, subfamily, catalytic region	2	0.008859733	7213032,7213016	0.353422013	0.053048766	8.17865249
INTERPRO	IPR013780:Glycosyl hydrolase, family 13, all-beta	2	0.008859733	7213032,7213016	0.353422013	0.053048766	8.17865249
GOTERM_MF_FAT	GO:0004620~phospholipase activity	3	0.009567472	7043646,7237267,7102945	0.464674196	0.06057564	9.333378076
SP_PIR_KEYWORDS	metallo-carboxypeptidase	2	0.009803852	7206843,7252144	0.467697024	0.047345771	9.524317194
SP_PIR_KEYWORDS	lipid digestion	2	0.009803852	7102945,7221185	0.467697024	0.047345771	9.524317194
Up in Small intestine
Category	Term	Count	PValue	Genes	Bonferroni	Benjamini	FDR
GOTERM_BP_FAT	GO:0008610~lipid biosynthetic process	6	0.001082628	7260283,7379138,7167085,7378456,7279763,7356509	0.434344996	0.434344996	1.558713836
GOTERM_BP_FAT	GO:0043627~response to estrogen stimulus	4	0.009252769	7260283,7123848,7248426,7178969	0.992475664	0.913257069	12.6124945
Down in Small intestine
Category	Term	Count	PValue	Genes	Bonferroni	Benjamini	FDR
INTERPRO	IPR008957:Fibronectin, type III-like fold	5	2.85E-04	7025354,7107926,7096070,7097877,7136761	0.030635368	0.030635368	0.321451513
UP_SEQ_FEATURE	domain:Fibronectin type-III 2	4	6.84E-04	7025354,7107926,7096070,7097877	0.07821549	0.07821549	0.781387492
UP_SEQ_FEATURE	domain:Fibronectin type-III 1	4	6.84E-04	7025354,7107926,7096070,7097877	0.07821549	0.07821549	0.781387492
INTERPRO	IPR003961:Fibronectin, type III	4	0.003378384	7107926,7096070,7097877,7136761	0.308482865	0.168424907	3.745074843
SMART	SM00060:FN3	4	0.005886557	7107926,7096070,7097877,7136761	0.16725056	0.16725056	4.945517316
GOTERM_BP_FAT	GO:0032583~regulation of gene-specific transcription	4	0.008558369	7096070,7293385,7363428,7334452	0.980818195	0.980818195	11.51372676
Up in Liver
Category	Term	Count	PValue	Genes	Bonferroni	Benjamini	FDR
GOTERM_BP_FAT	GO:0010033~response to organic substance	13	1.79E-04	7340668,7332664,7258100,7293717,7100149,7090144,7374250,7123967,7127894,7355885,7082865,7070578,7378604	0.137090203	0.137090203	0.275647965
GOTERM_BP_FAT	GO:0031667~response to nutrient levels	7	9.72E-04	7374250,7127894,7258100,7355885,7082865,7378604,7100149	0.550871214	0.329829286	1.487324027
GOTERM_BP_FAT	GO:0009991~response to extracellular stimulus	7	0.001413235	7374250,7127894,7258100,7355885,7082865,7378604,7100149	0.687738856	0.321568534	2.15537164
GOTERM_BP_FAT	GO:0008203~cholesterol metabolic process	4	0.00331919	7283418,7340668,7278024,7378604	0.935186207	0.495435304	4.993459897
GOTERM_BP_FAT	GO:0016125~sterol metabolic process	4	0.004310714	7283418,7340668,7278024,7378604	0.971429666	0.508885152	6.43928118
GOTERM_BP_FAT	GO:0008202~steroid metabolic process	5	0.004476095	7123967,7283418,7340668,7278024,7378604	0.975080278	0.459547912	6.678425396
GOTERM_CC_FAT	GO:0042598~vesicular fraction	6	0.005133095	7283418,7340668,7257295,7378604,7293717,7100149	0.469001795	0.469001795	5.761389668
GOTERM_BP_FAT	GO:0009719~response to endogenous stimulus	8	0.006960936	7374250,7340668,7332664,7258100,7355885,7082865,7293717,7100149	0.99681366	0.560126863	10.20343752
Down in Liver
Category	Term	Count	PValue	Genes	Bonferroni	Benjamini	FDR
GOTERM_BP_FAT	GO:0043068~positive regulation of programmed cell death	7	0.004042515	7107338,7026563,7217282,7174871,7070041,7243504,7175086	0.964484417	0.964484417	6.051174211
GOTERM_BP_FAT	GO:0010942~positive regulation of cell death	7	0.004189202	7107338,7026563,7217282,7174871,7070041,7243504,7175086	0.968543605	0.822640491	6.264170726
UP_SEQ_FEATURE	domain:EGF-like 2; calcium-binding	3	0.006119152	7200805,7147610,7214067	0.715857637	0.715857637	7.433589486
GOTERM_BP_FAT	GO:0043525~positive regulation of neuron apoptosis	3	0.007258073	7174871,7070041,7175086	0.997527342	0.864775723	10.61811503
