# Supplementary material for: Differential gene expression in liver and small intestine from lactating rats compared to age-matched virgin controls detects increased mRNA of cholesterol biosynthetic genes
Source: BMC Genomics. 2011 Feb 3;12:95. doi: 10.1186/1471-2164-12-95 (PMC3045338; doi:10.1186/1471-2164-12-95)
Supplement: Additional File 13 — Canonical pathways in the liver (Liver_canonical_pathways.txt). This file contains the canonical pathways in IPA and the corresponding -log10 p-values and the individual molecules that were detected as being in the list of overrepresented genes and part of each pathway (listed in the "molecules" column.) FDRs for the individual pathways are shown in a separate series of rows underneath the -log10 p-values. This table shows results utilizing the list of differentially expressed genes in the liver. [file 1471-2164-12-95-S13.TXT]

© 2000-2010 Ingenuity Systems, Inc. All rights reserved.
Ingenuity Canonical Pathways	-log(p-value)	Ratio	Molecules
Biosynthesis of Steroids	6.46E+00	5.51E-02	MVD,SQLE,FDFT1,DHCR7,IDI1,LSS,HMGCR
LXR/RXR Activation	3.81E+00	8.24E-02	ABCG8,ABCG5,LCAT,CYP7A1,ACACA,HMGCR,HADH
Pentose Phosphate Pathway	3.52E+00	5.62E-02	GPI,PGM5,G6PD,H6PD,ALDOC
Butanoate Metabolism	3.35E+00	4.65E-02	ALDH1B1,PPME1,AACS,GAD1,HMGCS1,HADH
TR/RXR Activation	3.17E+00	7.61E-02	KLF9,DIO1,NCOA1,CYP7A1,ACACA,PCK1,ME1
Glycolysis/Gluconeogenesis	3.13E+00	4.96E-02	ADH6,ALDH1B1,GPI,GCK,PGM5,PGAM2,ALDOC
PXR/RXR Activation	3.09E+00	6.98E-02	ABCB1,CYP3A4,NCOA1,CYP7A1,NR3C1,PAPSS2
CXCR4 Signaling	2.84E+00	5.49E-02	PAK1,EGR1,GNB5,PLCB1,ARHGEF11,PRKCH,ADCY10,RHOH,PRKCZ
Xenobiotic Metabolism Signaling	2.61E+00	4.38E-02	ALDH1B1,ABCB1,CES2 (includes EG:234671),CYP1A1,CYP3A4,PPP2R2B,NCOA1,PRKCH,PRKCZ,SULT2B1,CAMK2G
Bile Acid Biosynthesis	2.49E+00	4.12E-02	ADH6,ALDH1B1,CYP3A4,CYP7A1
Tryptophan Metabolism	2.40E+00	2.94E-02	ACMSD,ALDH1B1,CYP1A1,DHCR24,CYP3A4,DDC,HADH
Synaptic Long Term Depression	2.33E+00	4.88E-02	GUCY1B2,GUCY1A3,PNPLA3,PPP2R2B,PLCB1,PRKCH,ADCY10,PRKCZ
LPS/IL-1 Mediated Inhibition of RXR Function	2.32E+00	4.55E-02	ABCG8,ALDH1B1,ABCB1,ABCG5,CYP3A4,CYP7A1,HMGCS1,PAPSS2,SULT2B1
Starch and Sucrose Metabolism	2.28E+00	2.63E-02	GPI,GCK,PGM5,AFP,GYS2
Galactose Metabolism	2.10E+00	3.57E-02	GALE,GCK,PGM5,GLB1L2
Hepatic Cholestasis	2.03E+00	4.22E-02	ABCG8,ABCB1,ABCG5,CYP7A1,PRKCH,ADCY10,PRKCZ
Pyruvate Metabolism	2.01E+00	3.45E-02	ALDH1B1,LDHD,ACACA,PCK1,ME1
Axonal Guidance Signaling	1.84E+00	3.30E-02	ARHGEF12,GNB5,EGF,EPHA3,PRKCZ,EFNB2,PAK1,NFAT5,SEMA6D,UNC5D,PLCB1,ARHGEF11,PRKCH
CCR3 Signaling in Eosinophils	1.80E+00	5.04E-02	PAK1,GNB5,PPP1R12B,PLCB1,PRKCH,PRKCZ
Glutathione Metabolism	1.80E+00	4.04E-02	LNPEP,G6PD,H6PD,GSS
Inositol Metabolism	1.66E+00	8.00E-02	APEX1,ALDOC
Sulfur Metabolism	1.66E+00	3.39E-02	PAPSS2,SULT2B1
α-Adrenergic Signaling	1.64E+00	4.72E-02	GNB5,PRKCH,ADCY10,PRKCZ,GYS2
Glutamate Metabolism	1.62E+00	3.85E-02	GLS,GAD1,GSS
Glycine, Serine and Threonine Metabolism	1.56E+00	2.78E-02	PSAT1,CBS,PLCB1,GLDC
Lysine Degradation	1.51E+00	2.78E-02	ALDH1B1,SETDB1,REN,HADH
Macropinocytosis	1.49E+00	5.71E-02	PAK1,EGF,PRKCH,PRKCZ
Nitrogen Metabolism	1.46E+00	2.26E-02	CA3,GLS,ASNS
fMLP Signaling in Neutrophils	1.37E+00	4.00E-02	NFAT5,GNB5,PLCB1,PRKCH,PRKCZ
Fatty Acid Metabolism	1.36E+00	2.65E-02	ADH6,ALDH1B1,CYP1A1,CYP3A4,HADH
Dopamine Receptor Signaling	1.33E+00	4.40E-02	COMT,DDC,PPP2R2B,ADCY10
Fructose and Mannose Metabolism	1.32E+00	2.16E-02	PFKFB1,GCK,ALDOC
VDR/RXR Activation	1.27E+00	5.00E-02	CDKN1A,NCOA1,PRKCH,PRKCZ
PI3K/AKT Signaling	1.23E+00	3.70E-02	GAB1,CDKN1A,PPP2R2B,PRKCZ,GYS2
Phototransduction Pathway	1.22E+00	4.76E-02	GUCY1B2,GUCY1A3,GNB5
Tyrosine Metabolism	1.22E+00	1.61E-02	ADH6,COMT,DDC
Glycerolipid Metabolism	1.22E+00	2.76E-02	ADH6,ALDH1B1,PNPLA3,GLB1L2
Selenoamino Acid Metabolism	1.21E+00	2.90E-02	CBS,PAPSS2
Methionine Metabolism	1.21E+00	2.63E-02	CBS,MTR
Androgen and Estrogen Metabolism	1.16E+00	2.22E-02	HSD17B7,STS,SULT2B1
Actin Cytoskeleton Signaling	1.14E+00	3.08E-02	FGF21,PAK1,ARHGEF12,PPP1R12B,MYH3,EGF,FGF1
Huntington's Disease Signaling	1.13E+00	3.02E-02	CACNA1B,GLS,GNB5,PLCB1,EGF,PRKCH,PRKCZ
D-glutamine and D-glutamate Metabolism	1.12E+00	3.70E-02	GLS
Glutamate Receptor Signaling	1.12E+00	4.48E-02	GRIK5,GLS,SLC1A2
RAR Activation	1.10E+00	3.30E-02	RDH11,NCOA1,PRKCH,ADCY10,ZBTB16,PRKCZ
Amyotrophic Lateral Sclerosis Signaling	1.09E+00	3.70E-02	PAK1,CACNA1D,GRIK5,SLC1A2
Sphingolipid Metabolism	1.06E+00	3.26E-02	SGPP2,SGMS2,GLB1L2
Propanoate Metabolism	1.06E+00	2.38E-02	ALDH1B1,DHCR24,ACACA
PTEN Signaling	1.04E+00	4.04E-02	GHR,CDKN1A,PRKCZ,MAGI3
Aryl Hydrocarbon Receptor Signaling	1.03E+00	3.23E-02	ALDH1B1,CYP1A1,CCNE1,NFIX,CDKN1A
Ephrin Receptor Signaling	1.03E+00	3.11E-02	EFNB2,PAK1,GNB5,EGF,EPHA3,FGF1
Valine, Leucine and Isoleucine Degradation	1.02E+00	2.80E-02	ALDH1B1,HMGCS1,HADH
Glycosaminoglycan Degradation	1.02E+00	3.28E-02	AFP,GLB1L2
Serotonin Receptor Signaling	9.91E-01	4.35E-02	DDC,HTR7
CCR5 Signaling in Macrophages	9.88E-01	3.49E-02	GNB5,PRKCH,PRKCZ
Phenylalanine Metabolism	9.65E-01	1.87E-02	DHCR24,DDC
B Cell Receptor Signaling	9.20E-01	3.27E-02	PTPRC,NFAT5,GAB1,EGR1,CAMK2G
Nitric Oxide Signaling in the Cardiovascular System	8.93E-01	3.33E-02	CACNA1D,GUCY1B2,GUCY1A3
Nucleotide Sugars Metabolism	8.92E-01	1.54E-02	GALE
Erythropoietin Signaling	8.79E-01	4.00E-02	EPOR,PRKCH,PRKCZ
Glycerophospholipid Metabolism	8.74E-01	2.25E-02	LCAT,PNPLA3,GPD2,PLCB1
Glucocorticoid Receptor Signaling	8.54E-01	2.54E-02	NFAT5,CDKN1A,NCOA1,PBX1,PCK1,A2M,NR3C1
Synaptic Long Term Potentiation	8.42E-01	3.48E-02	PLCB1,PRKCH,PRKCZ,CAMK2G
Regulation of Actin-based Motility by Rho	8.23E-01	3.26E-02	PAK1,PPP1R12B,RHOH
Cell Cycle: G2/M DNA Damage Checkpoint Regulation	8.12E-01	4.65E-02	CDKN1A,BRCA1
LPS-stimulated MAPK Signaling	8.10E-01	3.80E-02	PAK1,PRKCH,PRKCZ
IL-3 Signaling	8.10E-01	4.23E-02	PAK1,PRKCH,PRKCZ
Wnt/β-catenin Signaling	8.01E-01	3.03E-02	SOX6,PPP2R2B,TLE4,LRP1,TCF7L2 (includes EG:6934)
Chemokine Signaling	7.97E-01	3.90E-02	PPP1R12B,PLCB1,CAMK2G
Histidine Metabolism	7.93E-01	1.80E-02	ALDH1B1,DDC
Taurine and Hypotaurine Metabolism	7.91E-01	2.13E-02	GAD1
Fatty Acid Biosynthesis	7.91E-01	2.04E-02	ACACA
Linoleic Acid Metabolism	7.85E-01	2.42E-02	CYP1A1,CYP3A4,PNPLA3
cAMP-mediated Signaling	7.76E-01	3.09E-02	HTR7,ADCY10,ADORA1,CHRM3,CAMK2G
Alanine and Aspartate Metabolism	7.75E-01	2.33E-02	GAD1,ASNS
Ceramide Signaling	7.72E-01	3.66E-02	PPP2R2B,NSMAF,PRKCZ
Cardiac β-adrenergic Signaling	7.70E-01	2.94E-02	CACNA1D,PPP2R2B,GNB5,ADCY10
G-Protein Coupled Receptor Signaling	7.53E-01	2.79E-02	HTR7,PLCB1,ADCY10,ADORA1,CHRM3,CAMK2G
IL-8 Signaling	7.43E-01	2.73E-02	GNB5,EGF,PRKCH,RHOH,PRKCZ
Keratan Sulfate Biosynthesis	7.40E-01	4.08E-02	WDFY3,SULT2B1
FXR/RXR Activation	7.37E-01	3.00E-02	ABCG8,ABCG5,CYP7A1
Hepatic Fibrosis / Hepatic Stellate Cell Activation	7.33E-01	2.96E-02	MYH3,EGF,A2M,FGF1
Glyoxylate and Dicarboxylate Metabolism	7.12E-01	8.77E-03	HAO2
Synthesis and Degradation of Ketone Bodies	7.12E-01	5.26E-02	HMGCS1
FGF Signaling	7.03E-01	3.49E-02	FGF21,GAB1,FGF1
Metabolism of Xenobiotics by Cytochrome P450	6.92E-01	1.44E-02	ADH6,CYP1A1,CYP3A4
Antigen Presentation Pathway	6.78E-01	2.56E-02	CD74
Folate Biosynthesis	6.78E-01	1.32E-02	ALPL
Insulin Receptor Signaling	6.72E-01	2.94E-02	GAB1,PRKCH,PRKCZ,GYS2
NF-κB Signaling	6.64E-01	2.78E-02	GHR,TLR5,EGF,PRKCZ
Role of BRCA1 in DNA Damage Response	6.63E-01	3.85E-02	CDKN1A,BRCA1
Calcium-induced T Lymphocyte Apoptosis	6.63E-01	3.28E-02	PRKCH,PRKCZ
β-alanine Metabolism	6.63E-01	2.02E-02	ALDH1B1,GAD1
Inositol Phosphate Metabolism	6.55E-01	2.31E-02	SYNJ2,PAK1,PLCB1,PRKCH
Natural Killer Cell Signaling	6.51E-01	2.65E-02	PAK1,PRKCH,PRKCZ
Phenylalanine, Tyrosine and Tryptophan Biosynthesis	6.48E-01	1.56E-02	FARSB
Neuregulin Signaling	6.31E-01	3.06E-02	EGF,PRKCH,PRKCZ
IGF-1 Signaling	6.31E-01	3.12E-02	PRKCH,PRKCZ,IGFBP2
Purine Metabolism	6.31E-01	1.68E-02	RSF1,ADAT1,GUCY1B2,GUCY1A3,ADCY10,PAPSS2,POLB
Fcγ Receptor-mediated Phagocytosis in Macrophages and Monocytes	6.22E-01	2.88E-02	PAK1,PRKCH,PRKCZ
Cell Cycle: G1/S Checkpoint Regulation	6.22E-01	3.39E-02	CCNE1,CDKN1A
Fatty Acid Elongation in Mitochondria	5.94E-01	2.22E-02	HADH
Fc Epsilon RI Signaling	5.77E-01	2.91E-02	GAB1,PRKCH,PRKCZ
IL-4 Signaling	5.61E-01	2.86E-02	NFAT5,NR3C1
IL-12 Signaling and Production in Macrophages	5.60E-01	2.31E-02	NCOA1,PRKCH,PRKCZ
CD28 Signaling in T Helper Cells	5.52E-01	2.48E-02	PTPRC,PAK1,NFAT5
Estrogen Receptor Signaling	5.52E-01	2.48E-02	NCOA1,PCK1,NR3C1
Thrombopoietin Signaling	5.50E-01	3.39E-02	PRKCH,PRKCZ
Tight Junction Signaling	5.33E-01	2.44E-02	PPP2R2B,MYH3,PRKCH,PRKCZ
Ascorbate and Aldarate Metabolism	5.27E-01	1.22E-02	ALDH1B1
14-3-3-mediated Signaling	5.05E-01	2.68E-02	PLCB1,PRKCH,PRKCZ
JAK/Stat Signaling	4.97E-01	3.23E-02	CDKN1A,SOCS2
Arachidonic Acid Metabolism	4.91E-01	1.42E-02	CYP1A1,CYP3A4,PNPLA3
One Carbon Pool by Folate	4.89E-01	2.63E-02	MTR
Arginine and Proline Metabolism	4.78E-01	1.12E-02	ALDH1B1,OAT
PPARα/RXRα Activation	4.78E-01	2.16E-02	GHR,GPD2,PLCB1,ADCY10
Neurotrophin/TRK Signaling	4.60E-01	2.63E-02	GAB1,SPRY2
Glycosphingolipid Biosynthesis - Ganglioseries	4.55E-01	1.72E-02	GLB1L2
IL-15 Production	4.55E-01	3.45E-02	PRKCZ
Calcium Signaling	4.39E-01	1.94E-02	NFAT5,MYH3,ASPH,CAMK2G
Retinol Metabolism	4.25E-01	1.56E-02	RDH11
N-Glycan Degradation	3.98E-01	3.33E-02	GLB1L2
Urea Cycle and Metabolism of Amino Groups	3.98E-01	1.25E-02	OAT
Leukocyte Extravasation Signaling	3.95E-01	2.07E-02	MMP3,PRKCH,RHOH,PRKCZ
p53 Signaling	3.88E-01	2.30E-02	CDKN1A,BRCA1
NF-κB Activation by Viruses	3.88E-01	2.50E-02	PRKCH,PRKCZ
Phospholipid Degradation	3.88E-01	2.02E-02	PNPLA3,PLCB1
Pentose and Glucuronate Interconversions	3.86E-01	6.80E-03	AFP
Citrate Cycle	3.74E-01	1.69E-02	PCK1
IL-9 Signaling	3.52E-01	2.86E-02	SOCS2
Integrin Signaling	3.50E-01	2.02E-02	PAK1,TSPAN5,PPP1R12B,RHOH
Notch Signaling	3.22E-01	2.44E-02	NOTCH1
Nicotinate and Nicotinamide Metabolism	3.18E-01	1.55E-02	PAK1,PRKCH
Coagulation System	3.13E-01	2.70E-02	A2M
B Cell Activating Factor Signaling	3.04E-01	2.22E-02	NFAT5
Oncostatin M Signaling	3.04E-01	2.63E-02	MMP3
IL-6 Signaling	3.01E-01	2.08E-02	ABCB1,A2M
Chondroitin Sulfate Biosynthesis	2.95E-01	1.64E-02	SULT2B1
MIF Regulation of Innate Immunity	2.87E-01	2.04E-02	CD74
Clathrin-mediated Endocytosis	2.86E-01	1.82E-02	FGF21,EGF,FGF1
Aminoacyl-tRNA Biosynthesis	2.79E-01	1.20E-02	FARSB
Cysteine Metabolism	2.72E-01	1.18E-02	SULT2B1
Role of NFAT in Regulation of the Immune Response	2.70E-01	1.61E-02	NFAT5,GNB5,PLCB1
T Cell Receptor Signaling	2.66E-01	1.85E-02	PTPRC,NFAT5
Acute Phase Response Signaling	2.42E-01	1.69E-02	SOCS2,A2M,NR3C1
Toll-like Receptor Signaling	2.32E-01	1.85E-02	TLR5
GABA Receptor Signaling	2.32E-01	1.82E-02	GAD1
EGF Signaling	2.26E-01	2.00E-02	EGF
N-Glycan Biosynthesis	2.26E-01	1.15E-02	WDFY3
Aminosugars Metabolism	2.20E-01	9.62E-03	GCK
TREM1 Signaling	1.99E-01	1.45E-02	TLR5
Ingenuity Canonical Pathways	-log(B-H p-value)	Ratio	Molecules
Biosynthesis of Steroids	4.24E+00	5.51E-02	MVD,SQLE,FDFT1,DHCR7,IDI1,LSS,HMGCR
LXR/RXR Activation	1.89E+00	8.24E-02	ABCG8,ABCG5,LCAT,CYP7A1,ACACA,HMGCR,HADH
Pentose Phosphate Pathway	1.78E+00	5.62E-02	GPI,PGM5,G6PD,H6PD,ALDOC
Butanoate Metabolism	1.74E+00	4.65E-02	ALDH1B1,PPME1,AACS,GAD1,HMGCS1,HADH
TR/RXR Activation	1.72E+00	7.61E-02	KLF9,DIO1,NCOA1,CYP7A1,ACACA,PCK1,ME1
Glycolysis/Gluconeogenesis	1.72E+00	4.96E-02	ADH6,ALDH1B1,GPI,GCK,PGM5,PGAM2,ALDOC
PXR/RXR Activation	1.72E+00	6.98E-02	ABCB1,CYP3A4,NCOA1,CYP7A1,NR3C1,PAPSS2
CXCR4 Signaling	1.52E+00	5.49E-02	PAK1,EGR1,GNB5,PLCB1,ARHGEF11,PRKCH,ADCY10,RHOH,PRKCZ
Xenobiotic Metabolism Signaling	1.34E+00	4.38E-02	ALDH1B1,ABCB1,CES2 (includes EG:234671),CYP1A1,CYP3A4,PPP2R2B,NCOA1,PRKCH,PRKCZ,SULT2B1,CAMK2G
Bile Acid Biosynthesis	1.27E+00	4.12E-02	ADH6,ALDH1B1,CYP3A4,CYP7A1
Tryptophan Metabolism	1.22E+00	2.94E-02	ACMSD,ALDH1B1,CYP1A1,DHCR24,CYP3A4,DDC,HADH
Synaptic Long Term Depression	1.21E+00	4.88E-02	GUCY1B2,GUCY1A3,PNPLA3,PPP2R2B,PLCB1,PRKCH,ADCY10,PRKCZ
LPS/IL-1 Mediated Inhibition of RXR Function	1.21E+00	4.55E-02	ABCG8,ALDH1B1,ABCB1,ABCG5,CYP3A4,CYP7A1,HMGCS1,PAPSS2,SULT2B1
Starch and Sucrose Metabolism	1.20E+00	2.63E-02	GPI,GCK,PGM5,AFP,GYS2
Galactose Metabolism	1.05E+00	3.57E-02	GALE,GCK,PGM5,GLB1L2
Hepatic Cholestasis	1.02E+00	4.22E-02	ABCG8,ABCB1,ABCG5,CYP7A1,PRKCH,ADCY10,PRKCZ
Pyruvate Metabolism	1.02E+00	3.45E-02	ALDH1B1,LDHD,ACACA,PCK1,ME1
Axonal Guidance Signaling	8.79E-01	3.30E-02	ARHGEF12,GNB5,EGF,EPHA3,PRKCZ,EFNB2,PAK1,NFAT5,SEMA6D,UNC5D,PLCB1,ARHGEF11,PRKCH
CCR3 Signaling in Eosinophils	8.78E-01	5.04E-02	PAK1,GNB5,PPP1R12B,PLCB1,PRKCH,PRKCZ
Glutathione Metabolism	8.78E-01	4.04E-02	LNPEP,G6PD,H6PD,GSS
Inositol Metabolism	7.85E-01	8.00E-02	APEX1,ALDOC
Sulfur Metabolism	7.85E-01	3.39E-02	PAPSS2,SULT2B1
α-Adrenergic Signaling	7.85E-01	4.72E-02	GNB5,PRKCH,ADCY10,PRKCZ,GYS2
Glutamate Metabolism	7.85E-01	3.85E-02	GLS,GAD1,GSS
Glycine, Serine and Threonine Metabolism	7.38E-01	2.78E-02	PSAT1,CBS,PLCB1,GLDC
Lysine Degradation	7.08E-01	2.78E-02	ALDH1B1,SETDB1,REN,HADH
Macropinocytosis	7.02E-01	5.71E-02	PAK1,EGF,PRKCH,PRKCZ
Nitrogen Metabolism	6.87E-01	2.26E-02	CA3,GLS,ASNS
fMLP Signaling in Neutrophils	6.17E-01	4.00E-02	NFAT5,GNB5,PLCB1,PRKCH,PRKCZ
Fatty Acid Metabolism	6.16E-01	2.65E-02	ADH6,ALDH1B1,CYP1A1,CYP3A4,HADH
Dopamine Receptor Signaling	6.06E-01	4.40E-02	COMT,DDC,PPP2R2B,ADCY10
Fructose and Mannose Metabolism	6.06E-01	2.16E-02	PFKFB1,GCK,ALDOC
VDR/RXR Activation	5.79E-01	5.00E-02	CDKN1A,NCOA1,PRKCH,PRKCZ
PI3K/AKT Signaling	5.79E-01	3.70E-02	GAB1,CDKN1A,PPP2R2B,PRKCZ,GYS2
Phototransduction Pathway	5.79E-01	4.76E-02	GUCY1B2,GUCY1A3,GNB5
Tyrosine Metabolism	5.79E-01	1.61E-02	ADH6,COMT,DDC
Glycerolipid Metabolism	5.79E-01	2.76E-02	ADH6,ALDH1B1,PNPLA3,GLB1L2
Selenoamino Acid Metabolism	5.79E-01	2.90E-02	CBS,PAPSS2
Methionine Metabolism	5.79E-01	2.63E-02	CBS,MTR
Androgen and Estrogen Metabolism	5.40E-01	2.22E-02	HSD17B7,STS,SULT2B1
Actin Cytoskeleton Signaling	5.40E-01	3.08E-02	FGF21,PAK1,ARHGEF12,PPP1R12B,MYH3,EGF,FGF1
Huntington's Disease Signaling	5.40E-01	3.02E-02	CACNA1B,GLS,GNB5,PLCB1,EGF,PRKCH,PRKCZ
D-glutamine and D-glutamate Metabolism	5.40E-01	3.70E-02	GLS
Glutamate Receptor Signaling	5.40E-01	4.48E-02	GRIK5,GLS,SLC1A2
RAR Activation	5.35E-01	3.30E-02	RDH11,NCOA1,PRKCH,ADCY10,ZBTB16,PRKCZ
Amyotrophic Lateral Sclerosis Signaling	5.35E-01	3.70E-02	PAK1,CACNA1D,GRIK5,SLC1A2
Sphingolipid Metabolism	5.22E-01	3.26E-02	SGPP2,SGMS2,GLB1L2
Propanoate Metabolism	5.22E-01	2.38E-02	ALDH1B1,DHCR24,ACACA
PTEN Signaling	5.22E-01	4.04E-02	GHR,CDKN1A,PRKCZ,MAGI3
Aryl Hydrocarbon Receptor Signaling	5.22E-01	3.23E-02	ALDH1B1,CYP1A1,CCNE1,NFIX,CDKN1A
Ephrin Receptor Signaling	5.22E-01	3.11E-02	EFNB2,PAK1,GNB5,EGF,EPHA3,FGF1
Valine, Leucine and Isoleucine Degradation	5.22E-01	2.80E-02	ALDH1B1,HMGCS1,HADH
Glycosaminoglycan Degradation	5.22E-01	3.28E-02	AFP,GLB1L2
Serotonin Receptor Signaling	5.08E-01	4.35E-02	DDC,HTR7
CCR5 Signaling in Macrophages	5.08E-01	3.49E-02	GNB5,PRKCH,PRKCZ
Phenylalanine Metabolism	4.93E-01	1.87E-02	DHCR24,DDC
B Cell Receptor Signaling	4.56E-01	3.27E-02	PTPRC,NFAT5,GAB1,EGR1,CAMK2G
Nitric Oxide Signaling in the Cardiovascular System	4.43E-01	3.33E-02	CACNA1D,GUCY1B2,GUCY1A3
Nucleotide Sugars Metabolism	4.43E-01	1.54E-02	GALE
Erythropoietin Signaling	4.40E-01	4.00E-02	EPOR,PRKCH,PRKCZ
Glycerophospholipid Metabolism	4.40E-01	2.25E-02	LCAT,PNPLA3,GPD2,PLCB1
Glucocorticoid Receptor Signaling	4.37E-01	2.54E-02	NFAT5,CDKN1A,NCOA1,PBX1,PCK1,A2M,NR3C1
Synaptic Long Term Potentiation	4.37E-01	3.48E-02	PLCB1,PRKCH,PRKCZ,CAMK2G
Regulation of Actin-based Motility by Rho	4.37E-01	3.26E-02	PAK1,PPP1R12B,RHOH
Cell Cycle: G2/M DNA Damage Checkpoint Regulation	4.37E-01	4.65E-02	CDKN1A,BRCA1
LPS-stimulated MAPK Signaling	4.37E-01	3.80E-02	PAK1,PRKCH,PRKCZ
IL-3 Signaling	4.37E-01	4.23E-02	PAK1,PRKCH,PRKCZ
Wnt/β-catenin Signaling	4.37E-01	3.03E-02	SOX6,PPP2R2B,TLE4,LRP1,TCF7L2 (includes EG:6934)
Chemokine Signaling	4.37E-01	3.90E-02	PPP1R12B,PLCB1,CAMK2G
Histidine Metabolism	4.37E-01	1.80E-02	ALDH1B1,DDC
Taurine and Hypotaurine Metabolism	4.37E-01	2.13E-02	GAD1
Fatty Acid Biosynthesis	4.37E-01	2.04E-02	ACACA
Linoleic Acid Metabolism	4.37E-01	2.42E-02	CYP1A1,CYP3A4,PNPLA3
cAMP-mediated Signaling	4.37E-01	3.09E-02	HTR7,ADCY10,ADORA1,CHRM3,CAMK2G
Alanine and Aspartate Metabolism	4.37E-01	2.33E-02	GAD1,ASNS
Ceramide Signaling	4.37E-01	3.66E-02	PPP2R2B,NSMAF,PRKCZ
Cardiac β-adrenergic Signaling	4.37E-01	2.94E-02	CACNA1D,PPP2R2B,GNB5,ADCY10
G-Protein Coupled Receptor Signaling	4.26E-01	2.79E-02	HTR7,PLCB1,ADCY10,ADORA1,CHRM3,CAMK2G
IL-8 Signaling	4.26E-01	2.73E-02	GNB5,EGF,PRKCH,RHOH,PRKCZ
Keratan Sulfate Biosynthesis	4.26E-01	4.08E-02	WDFY3,SULT2B1
FXR/RXR Activation	4.26E-01	3.00E-02	ABCG8,ABCG5,CYP7A1
Hepatic Fibrosis / Hepatic Stellate Cell Activation	4.26E-01	2.96E-02	MYH3,EGF,A2M,FGF1
Glyoxylate and Dicarboxylate Metabolism	4.16E-01	8.77E-03	HAO2
Synthesis and Degradation of Ketone Bodies	4.16E-01	5.26E-02	HMGCS1
FGF Signaling	4.12E-01	3.49E-02	FGF21,GAB1,FGF1
Metabolism of Xenobiotics by Cytochrome P450	4.11E-01	1.44E-02	ADH6,CYP1A1,CYP3A4
Antigen Presentation Pathway	4.11E-01	2.56E-02	CD74
Folate Biosynthesis	4.11E-01	1.32E-02	ALPL
Insulin Receptor Signaling	4.11E-01	2.94E-02	GAB1,PRKCH,PRKCZ,GYS2
NF-κB Signaling	4.11E-01	2.78E-02	GHR,TLR5,EGF,PRKCZ
Role of BRCA1 in DNA Damage Response	4.11E-01	3.85E-02	CDKN1A,BRCA1
Calcium-induced T Lymphocyte Apoptosis	4.11E-01	3.28E-02	PRKCH,PRKCZ
β-alanine Metabolism	4.11E-01	2.02E-02	ALDH1B1,GAD1
Inositol Phosphate Metabolism	4.10E-01	2.31E-02	SYNJ2,PAK1,PLCB1,PRKCH
Natural Killer Cell Signaling	4.10E-01	2.65E-02	PAK1,PRKCH,PRKCZ
Phenylalanine, Tyrosine and Tryptophan Biosynthesis	4.10E-01	1.56E-02	FARSB
Neuregulin Signaling	4.07E-01	3.06E-02	EGF,PRKCH,PRKCZ
IGF-1 Signaling	4.07E-01	3.12E-02	PRKCH,PRKCZ,IGFBP2
Purine Metabolism	4.07E-01	1.68E-02	RSF1,ADAT1,GUCY1B2,GUCY1A3,ADCY10,PAPSS2,POLB
Fcγ Receptor-mediated Phagocytosis in Macrophages and Monocytes	4.06E-01	2.88E-02	PAK1,PRKCH,PRKCZ
Cell Cycle: G1/S Checkpoint Regulation	4.06E-01	3.39E-02	CCNE1,CDKN1A
Fatty Acid Elongation in Mitochondria	3.82E-01	2.22E-02	HADH
Fc Epsilon RI Signaling	3.70E-01	2.91E-02	GAB1,PRKCH,PRKCZ
IL-4 Signaling	3.63E-01	2.86E-02	NFAT5,NR3C1
IL-12 Signaling and Production in Macrophages	3.63E-01	2.31E-02	NCOA1,PRKCH,PRKCZ
CD28 Signaling in T Helper Cells	3.63E-01	2.48E-02	PTPRC,PAK1,NFAT5
Estrogen Receptor Signaling	3.63E-01	2.48E-02	NCOA1,PCK1,NR3C1
Thrombopoietin Signaling	3.63E-01	3.39E-02	PRKCH,PRKCZ
Tight Junction Signaling	3.50E-01	2.44E-02	PPP2R2B,MYH3,PRKCH,PRKCZ
Ascorbate and Aldarate Metabolism	3.48E-01	1.22E-02	ALDH1B1
14-3-3-mediated Signaling	3.30E-01	2.68E-02	PLCB1,PRKCH,PRKCZ
JAK/Stat Signaling	3.27E-01	3.23E-02	CDKN1A,SOCS2
Arachidonic Acid Metabolism	3.26E-01	1.42E-02	CYP1A1,CYP3A4,PNPLA3
One Carbon Pool by Folate	3.26E-01	2.63E-02	MTR
Arginine and Proline Metabolism	3.22E-01	1.12E-02	ALDH1B1,OAT
PPARα/RXRα Activation	3.22E-01	2.16E-02	GHR,GPD2,PLCB1,ADCY10
Neurotrophin/TRK Signaling	3.11E-01	2.63E-02	GAB1,SPRY2
Glycosphingolipid Biosynthesis - Ganglioseries	3.11E-01	1.72E-02	GLB1L2
IL-15 Production	3.11E-01	3.45E-02	PRKCZ
Calcium Signaling	2.99E-01	1.94E-02	NFAT5,MYH3,ASPH,CAMK2G
Retinol Metabolism	2.88E-01	1.56E-02	RDH11
N-Glycan Degradation	2.73E-01	3.33E-02	GLB1L2
Urea Cycle and Metabolism of Amino Groups	2.73E-01	1.25E-02	OAT
Leukocyte Extravasation Signaling	2.73E-01	2.07E-02	MMP3,PRKCH,RHOH,PRKCZ
p53 Signaling	2.73E-01	2.30E-02	CDKN1A,BRCA1
NF-κB Activation by Viruses	2.73E-01	2.50E-02	PRKCH,PRKCZ
Phospholipid Degradation	2.73E-01	2.02E-02	PNPLA3,PLCB1
Pentose and Glucuronate Interconversions	2.73E-01	6.80E-03	AFP
Citrate Cycle	2.65E-01	1.69E-02	PCK1
IL-9 Signaling	2.47E-01	2.86E-02	SOCS2
Integrin Signaling	2.47E-01	2.02E-02	PAK1,TSPAN5,PPP1R12B,RHOH
Notch Signaling	2.22E-01	2.44E-02	NOTCH1
Nicotinate and Nicotinamide Metabolism	2.22E-01	1.55E-02	PAK1,PRKCH
Coagulation System	2.20E-01	2.70E-02	A2M
B Cell Activating Factor Signaling	2.18E-01	2.22E-02	NFAT5
Oncostatin M Signaling	2.18E-01	2.63E-02	MMP3
IL-6 Signaling	2.18E-01	2.08E-02	ABCB1,A2M
Chondroitin Sulfate Biosynthesis	2.15E-01	1.64E-02	SULT2B1
MIF Regulation of Innate Immunity	2.12E-01	2.04E-02	CD74
Clathrin-mediated Endocytosis	2.12E-01	1.82E-02	FGF21,EGF,FGF1
Aminoacyl-tRNA Biosynthesis	2.09E-01	1.20E-02	FARSB
Cysteine Metabolism	2.06E-01	1.18E-02	SULT2B1
Role of NFAT in Regulation of the Immune Response	2.06E-01	1.61E-02	NFAT5,GNB5,PLCB1
T Cell Receptor Signaling	2.05E-01	1.85E-02	PTPRC,NFAT5
Acute Phase Response Signaling	1.83E-01	1.69E-02	SOCS2,A2M,NR3C1
Toll-like Receptor Signaling	1.79E-01	1.85E-02	TLR5
GABA Receptor Signaling	1.79E-01	1.82E-02	GAD1
EGF Signaling	1.79E-01	2.00E-02	EGF
N-Glycan Biosynthesis	1.79E-01	1.15E-02	WDFY3
Aminosugars Metabolism	1.76E-01	9.62E-03	GCK
TREM1 Signaling	1.58E-01	1.45E-02	TLR5
