# Supplementary material for: Differential gene expression in liver and small intestine from lactating rats compared to age-matched virgin controls detects increased mRNA of cholesterol biosynthetic genes
Source: BMC Genomics. 2011 Feb 3;12:95. doi: 10.1186/1471-2164-12-95 (PMC3045338; doi:10.1186/1471-2164-12-95)
Supplement: Additional File 14 — Canonical pathways in the duodenum (Duodenum_canonical_pathways.txt). This file contains the canonical pathways in IPA and the corresponding -log10 p-values and the individual molecules that were detected as being in the list of overrepresented genes and part of each pathway (listed in the "molecules" column.) FDRs for the individual pathways are shown in a separate series of rows underneath the -log10 p-values. This table shows results utilizing the list of differentially expressed genes in the duodenum. [file 1471-2164-12-95-S14.TXT]

© 2000-2010 Ingenuity Systems, Inc. All rights reserved.
Ingenuity Canonical Pathways	-log(p-value)	Ratio	Molecules
Biosynthesis of Steroids	9.95E+00	7.09E-02	MVD,SQLE,FDFT1,DHCR7,IDI1,LSS,HMGCR,FNTB,SC5DL
Androgen and Estrogen Metabolism	3.87E+00	4.44E-02	SRD5A2,NSDHL,UGT2B7,HSD17B7,FTSJ1,HSD11B1
Glycerolipid Metabolism	2.83E+00	4.14E-02	PNLIPRP2,CLPS,CEL,PNLIPRP1,GLB1L2,PNLIP
NRF2-mediated Oxidative Stress Response	2.36E+00	4.37E-02	HMOX1,PIK3CG,GPX2,DNAJC3,PRKCE,DNAJA3,CBR1,GSTK1
CCR3 Signaling in Eosinophils	2.16E+00	5.04E-02	PIK3CG,PLA2G1B,GNAI1,PPP1R12B,PRKCE,ITPR1
TR/RXR Activation	2.10E+00	5.43E-02	KLF9,LDLR,PIK3CG,MDM2,FGA
N-Glycan Degradation	2.08E+00	1.00E-01	FUCA2,MANBA,GLB1L2
Synthesis and Degradation of Ketone Bodies	1.88E+00	1.05E-01	ACAT2,HMGCS1
Nitrogen Metabolism	1.66E+00	2.26E-02	PTPRG,CA4,TGM4
C21-Steroid Hormone Metabolism	1.62E+00	2.86E-02	NSDHL,HSD11B1
Arachidonic Acid Metabolism	1.58E+00	2.36E-02	GPX2,PLA2G1B,CBR1,CYP51A1,GSTK1
Actin Cytoskeleton Signaling	1.48E+00	3.08E-02	ARHGEF12,PIK3CG,DIAPH3,PPP1R12B,MYH3,MYH11,F2
RAR Activation	1.40E+00	3.30E-02	PRMT2,RDH11,PIK3CG,PRKCE,ZBTB16,GTF2H3
Hepatic Cholestasis	1.32E+00	3.01E-02	ABCB1,NR1H3,PRKCE,INSR,GCG
Butanoate Metabolism	1.30E+00	2.33E-02	ACAT2,AACS,HMGCS1
Inositol Phosphate Metabolism	1.29E+00	2.89E-02	PLCE1,PIK3CG,PRKCE,PLK1,TTK
Xenobiotic Metabolism Signaling	1.28E+00	2.79E-02	HMOX1,ABCB1,CES2 (includes EG:234671),UGT2B7,PIK3CG,PRKCE,GSTK1
Leukocyte Extravasation Signaling	1.27E+00	3.11E-02	PIK3CG,GNAI1,PRKCE,BMX,CLDN2,ITK
Retinol Metabolism	1.24E+00	3.12E-02	RDH11,UGT2B7
Pyrimidine Metabolism	1.24E+00	2.19E-02	POLR2G,CMPK2,POLR3D,RRM1 (includes EG:6240),POLB
Valine, Leucine and Isoleucine Degradation	1.20E+00	2.80E-02	ACAT2,ACADSB,HMGCS1
D-glutamine and D-glutamate Metabolism	1.20E+00	3.70E-02	TGM4
T Cell Receptor Signaling	1.19E+00	3.70E-02	PTPRC,PIK3CG,BMX,ITK
CD28 Signaling in T Helper Cells	1.16E+00	3.31E-02	PTPRC,PIK3CG,ITPR1,ITK
Glycosaminoglycan Degradation	1.15E+00	3.28E-02	HYAL3,GLB1L2
LXR/RXR Activation	1.13E+00	3.53E-02	LDLR,NR1H3,HMGCR
fMLP Signaling in Neutrophils	1.12E+00	3.20E-02	PIK3CG,GNAI1,PRKCE,ITPR1
Fatty Acid Metabolism	1.11E+00	2.12E-02	ACAT2,ACADSB,ACSL4,CYP51A1
Nucleotide Excision Repair Pathway	1.10E+00	5.71E-02	POLR2G,GTF2H3
Huntington's Disease Signaling	1.06E+00	2.59E-02	POLR2G,CAPN8,HSPA4,PIK3CG,PRKCE,ITPR1
Bile Acid Biosynthesis	1.02E+00	2.06E-02	SRD5A2,CEL
Coagulation System	9.79E-01	5.41E-02	FGA,F2
Nucleotide Sugars Metabolism	9.66E-01	1.54E-02	GALE
Airway Pathology in Chronic Obstructive Pulmonary Disease	9.66E-01	1.11E-01	CELA2A
Chemokine Signaling	9.65E-01	3.90E-02	PIK3CG,GNAI1,PPP1R12B
Linoleic Acid Metabolism	9.52E-01	2.42E-02	PLA2G1B,CYP51A1,FADS1
Phospholipid Degradation	9.52E-01	3.03E-02	HMOX1,PLCE1,PLA2G1B
Calcium Signaling	9.48E-01	2.43E-02	TRPV6,MYH3,MYH11,TPM4,ITPR1
VDR/RXR Activation	9.38E-01	3.75E-02	CCNC,TRPV6,PRKCE
Cell Cycle: G2/M DNA Damage Checkpoint Regulation	9.38E-01	4.65E-02	MDM2,PLK1
LPS/IL-1 Mediated Inhibition of RXR Function	8.90E-01	2.53E-02	ABCB1,NR1H3,ACSL4,HMGCS1,GSTK1
Metabolism of Xenobiotics by Cytochrome P450	8.52E-01	1.44E-02	UGT2B7,CYP51A1,GSTK1
Galactose Metabolism	8.46E-01	1.79E-02	GALE,GLB1L2
α-Adrenergic Signaling	8.18E-01	2.83E-02	GNAI1,PRKCE,ITPR1
Nicotinate and Nicotinamide Metabolism	8.18E-01	2.33E-02	PRKCE,PLK1,TTK
Neuregulin Signaling	7.86E-01	3.06E-02	PRKCE,NRG4,AREG
Role of BRCA1 in DNA Damage Response	7.82E-01	3.85E-02	RAD51,PLK1
Calcium-induced T Lymphocyte Apoptosis	7.82E-01	3.28E-02	PRKCE,ITPR1
Fcγ Receptor-mediated Phagocytosis in Macrophages and Monocytes	7.76E-01	2.88E-02	HMOX1,PIK3CG,PRKCE
EGF Signaling	7.67E-01	4.00E-02	PIK3CG,ITPR1
Tyrosine Metabolism	7.67E-01	1.08E-02	COMT,FTSJ1
PTEN Signaling	7.65E-01	3.03E-02	PIK3CG,INSR,FOXG1
Synaptic Long Term Depression	7.61E-01	2.44E-02	PLA2G1B,GNAI1,PRKCE,ITPR1
Antigen Presentation Pathway	7.49E-01	2.56E-02	MR1
CXCR4 Signaling	7.37E-01	2.44E-02	PIK3CG,GNAI1,PRKCE,ITPR1
Fc Epsilon RI Signaling	7.26E-01	2.91E-02	PIK3CG,PLA2G1B,PRKCE
Amyloid Processing	7.24E-01	3.70E-02	CAPN8,PRKCE
Phenylalanine, Tyrosine and Tryptophan Biosynthesis	7.18E-01	1.56E-02	YARS2
Glutathione Metabolism	7.11E-01	2.02E-02	GPX2,GSTK1
Clathrin-mediated Endocytosis	7.07E-01	2.42E-02	LDLR,PIK3CG,MDM2,F2
Aminophosphonate Metabolism	6.89E-01	1.96E-02	FTSJ1
Role of NFAT in Regulation of the Immune Response	6.79E-01	2.15E-02	PIK3CG,GNAI1,ITPR1,ITK
Thrombopoietin Signaling	6.61E-01	3.39E-02	PIK3CG,PRKCE
Propanoate Metabolism	6.61E-01	1.59E-02	ACAT2,ACADSB
Glycerophospholipid Metabolism	6.47E-01	1.69E-02	HMOX1,PLCE1,PLA2G1B
14-3-3-mediated Signaling	6.47E-01	2.68E-02	PLCE1,PIK3CG,PRKCE
Tryptophan Metabolism	6.31E-01	1.26E-02	ACAT2,FTSJ1,CYP51A1
PXR/RXR Activation	6.27E-01	2.33E-02	ABCB1,INSR
Acute Phase Response Signaling	6.25E-01	2.25E-02	HMOX1,PIK3CG,FGA,F2
IL-8 Signaling	6.19E-01	2.19E-02	HMOX1,PIK3CG,GNAI1,PRKCE
CCR5 Signaling in Macrophages	6.16E-01	2.33E-02	GNAI1,PRKCE
Starch and Sucrose Metabolism	6.16E-01	1.05E-02	UGT2B7,AMY2A
Endoplasmic Reticulum Stress Pathway	6.15E-01	5.56E-02	DNAJC3
Hypoxia Signaling in the Cardiovascular System	5.95E-01	2.82E-02	UBE2D3 (includes EG:7323),MDM2
Lysine Degradation	5.85E-01	1.39E-02	ACAT2,CELA3B
GM-CSF Signaling	5.85E-01	3.08E-02	ETS1,PIK3CG
Macropinocytosis	5.75E-01	2.86E-02	PIK3CG,PRKCE
Nitric Oxide Signaling in the Cardiovascular System	5.55E-01	2.22E-02	PIK3CG,ITPR1
Erythropoietin Signaling	5.46E-01	2.67E-02	PIK3CG,PRKCE
ERK/MAPK Signaling	5.37E-01	2.13E-02	ETS1,PIK3CG,PLA2G1B,PRKCE
Selenoamino Acid Metabolism	5.36E-01	1.45E-02	FTSJ1
Pyruvate Metabolism	5.28E-01	1.38E-02	ACAT2,ACOT12
Glycosphingolipid Biosynthesis - Ganglioseries	5.20E-01	1.72E-02	GLB1L2
Interferon Signaling	5.04E-01	3.45E-02	OAS1
Role of Pattern Recognition Receptors in Recognition of Bacteria and Viruses	5.03E-01	2.33E-02	OAS1,PIK3CG
LPS-stimulated MAPK Signaling	5.03E-01	2.53E-02	PIK3CG,PRKCE
IL-3 Signaling	5.03E-01	2.82E-02	PIK3CG,PRKCE
Dopamine Receptor Signaling	5.03E-01	2.20E-02	COMT,PCBD1
NF-κB Signaling	4.92E-01	2.08E-02	PIK3CG,INSR,TNFSF13B
p53 Signaling	4.86E-01	2.30E-02	PIK3CG,MDM2
NF-κB Activation by Viruses	4.86E-01	2.50E-02	PIK3CG,PRKCE
Aryl Hydrocarbon Receptor Signaling	4.86E-01	1.94E-02	NFIX,MDM2,GSTK1
Sonic Hedgehog Signaling	4.47E-01	3.23E-02	PTCH1
Pentose and Glucuronate Interconversions	4.47E-01	6.80E-03	UGT2B7
FGF Signaling	4.35E-01	2.33E-02	PIK3CG,ITPR1
Serotonin Receptor Signaling	4.35E-01	2.17E-02	PCBD1
B Cell Receptor Signaling	4.31E-01	1.96E-02	PTPRC,ETS1,PIK3CG
IL-9 Signaling	4.11E-01	2.86E-02	PIK3CG
PPAR Signaling	4.08E-01	1.98E-02	NR1H3,INSR
Natural Killer Cell Signaling	4.02E-01	1.77E-02	PIK3CG,PRKCE
Amyotrophic Lateral Sclerosis Signaling	4.02E-01	1.85E-02	CAPN8,PIK3CG
Tight Junction Signaling	3.97E-01	1.83E-02	MYH3,MYH11,CLDN2
Apoptosis Signaling	3.96E-01	2.13E-02	CAPN8,PRKCE
Purine Metabolism	3.93E-01	1.20E-02	POLR2G,RAD51,POLR3D,RRM1 (includes EG:6240),POLB
Glutamate Metabolism	3.90E-01	1.28E-02	TGM4
B Cell Activating Factor Signaling	3.60E-01	2.22E-02	TNFSF13B
IL-12 Signaling and Production in Macrophages	3.45E-01	1.54E-02	PIK3CG,PRKCE
MIF Regulation of Innate Immunity	3.43E-01	2.04E-02	PLA2G1B
FcγRIIB Signaling in B Lymphocytes	3.43E-01	1.92E-02	PIK3CG
Histidine Metabolism	3.43E-01	9.01E-03	FTSJ1
Estrogen Receptor Signaling	3.40E-01	1.65E-02	POLR2G,GTF2H3
Protein Ubiquitination Pathway	3.36E-01	1.49E-02	UBE2D3 (includes EG:7323),MDM2,USP39
Aminoacyl-tRNA Biosynthesis	3.34E-01	1.20E-02	YARS2
Glucocorticoid Receptor Signaling	3.16E-01	1.45E-02	POLR2G,HSPA4,PIK3CG,GTF2H3
Ubiquinone Biosynthesis	3.11E-01	9.62E-03	FTSJ1
Synaptic Long Term Potentiation	2.97E-01	1.74E-02	PRKCE,ITPR1
β-alanine Metabolism	2.83E-01	1.01E-02	ACADSB
PI3K/AKT Signaling	2.80E-01	1.48E-02	PIK3CG,MDM2
N-Glycan Biosynthesis	2.76E-01	1.15E-02	RPN2
Integrin Signaling	2.63E-01	1.52E-02	CAPN8,PIK3CG,PPP1R12B
Lymphotoxin β Receptor Signaling	2.58E-01	1.75E-02	PIK3CG
Hepatic Fibrosis / Hepatic Stellate Cell Activation	2.53E-01	1.48E-02	MYH3,MYH11
IL-2 Signaling	2.42E-01	1.79E-02	PIK3CG
IL-4 Signaling	2.36E-01	1.43E-02	PIK3CG
Sphingolipid Metabolism	2.31E-01	1.09E-02	GLB1L2
Insulin Receptor Signaling	2.28E-01	1.47E-02	PIK3CG,INSR
IL-15 Signaling	2.22E-01	1.54E-02	PIK3CG
IL-10 Signaling	2.17E-01	1.41E-02	HMOX1
CD40 Signaling	2.12E-01	1.47E-02	PIK3CG
JAK/Stat Signaling	2.08E-01	1.61E-02	PIK3CG
Glycine, Serine and Threonine Metabolism	2.08E-01	6.94E-03	PLCE1
Eicosanoid Signaling	2.08E-01	1.19E-02	PLA2G1B
Arginine and Proline Metabolism	1.99E-01	5.62E-03	LAP3
Ingenuity Canonical Pathways	-log(B-H p-value)	Ratio	Molecules
Biosynthesis of Steroids	7.76E+00	7.09E-02	MVD,SQLE,FDFT1,DHCR7,IDI1,LSS,HMGCR,FNTB,SC5DL
Androgen and Estrogen Metabolism	1.98E+00	4.44E-02	SRD5A2,NSDHL,UGT2B7,HSD17B7,FTSJ1,HSD11B1
Glycerolipid Metabolism	1.12E+00	4.14E-02	PNLIPRP2,CLPS,CEL,PNLIPRP1,GLB1L2,PNLIP
NRF2-mediated Oxidative Stress Response	7.78E-01	4.37E-02	HMOX1,PIK3CG,GPX2,DNAJC3,PRKCE,DNAJA3,CBR1,GSTK1
CCR3 Signaling in Eosinophils	7.37E-01	5.04E-02	PIK3CG,PLA2G1B,GNAI1,PPP1R12B,PRKCE,ITPR1
TR/RXR Activation	7.37E-01	5.43E-02	KLF9,LDLR,PIK3CG,MDM2,FGA
N-Glycan Degradation	7.37E-01	1.00E-01	FUCA2,MANBA,GLB1L2
Synthesis and Degradation of Ketone Bodies	5.99E-01	1.05E-01	ACAT2,HMGCS1
Nitrogen Metabolism	4.35E-01	2.26E-02	PTPRG,CA4,TGM4
C21-Steroid Hormone Metabolism	4.35E-01	2.86E-02	NSDHL,HSD11B1
Arachidonic Acid Metabolism	4.35E-01	2.36E-02	GPX2,PLA2G1B,CBR1,CYP51A1,GSTK1
Actin Cytoskeleton Signaling	3.72E-01	3.08E-02	ARHGEF12,PIK3CG,DIAPH3,PPP1R12B,MYH3,MYH11,F2
RAR Activation	3.72E-01	3.30E-02	PRMT2,RDH11,PIK3CG,PRKCE,ZBTB16,GTF2H3
Hepatic Cholestasis	3.72E-01	3.01E-02	ABCB1,NR1H3,PRKCE,INSR,GCG
Butanoate Metabolism	3.72E-01	2.33E-02	ACAT2,AACS,HMGCS1
Inositol Phosphate Metabolism	3.72E-01	2.89E-02	PLCE1,PIK3CG,PRKCE,PLK1,TTK
Xenobiotic Metabolism Signaling	3.72E-01	2.79E-02	HMOX1,ABCB1,CES2 (includes EG:234671),UGT2B7,PIK3CG,PRKCE,GSTK1
Leukocyte Extravasation Signaling	3.72E-01	3.11E-02	PIK3CG,GNAI1,PRKCE,BMX,CLDN2,ITK
Retinol Metabolism	3.72E-01	3.12E-02	RDH11,UGT2B7
Pyrimidine Metabolism	3.72E-01	2.19E-02	POLR2G,CMPK2,POLR3D,RRM1 (includes EG:6240),POLB
Valine, Leucine and Isoleucine Degradation	3.72E-01	2.80E-02	ACAT2,ACADSB,HMGCS1
D-glutamine and D-glutamate Metabolism	3.72E-01	3.70E-02	TGM4
T Cell Receptor Signaling	3.72E-01	3.70E-02	PTPRC,PIK3CG,BMX,ITK
CD28 Signaling in T Helper Cells	3.72E-01	3.31E-02	PTPRC,PIK3CG,ITPR1,ITK
Glycosaminoglycan Degradation	3.72E-01	3.28E-02	HYAL3,GLB1L2
LXR/RXR Activation	3.72E-01	3.53E-02	LDLR,NR1H3,HMGCR
fMLP Signaling in Neutrophils	3.72E-01	3.20E-02	PIK3CG,GNAI1,PRKCE,ITPR1
Fatty Acid Metabolism	3.72E-01	2.12E-02	ACAT2,ACADSB,ACSL4,CYP51A1
Nucleotide Excision Repair Pathway	3.72E-01	5.71E-02	POLR2G,GTF2H3
Huntington's Disease Signaling	3.54E-01	2.59E-02	POLR2G,CAPN8,HSPA4,PIK3CG,PRKCE,ITPR1
Bile Acid Biosynthesis	3.52E-01	2.06E-02	SRD5A2,CEL
Coagulation System	3.52E-01	5.41E-02	FGA,F2
Nucleotide Sugars Metabolism	3.52E-01	1.54E-02	GALE
Airway Pathology in Chronic Obstructive Pulmonary Disease	3.52E-01	1.11E-01	CELA2A
Chemokine Signaling	3.52E-01	3.90E-02	PIK3CG,GNAI1,PPP1R12B
Linoleic Acid Metabolism	3.52E-01	2.42E-02	PLA2G1B,CYP51A1,FADS1
Phospholipid Degradation	3.52E-01	3.03E-02	HMOX1,PLCE1,PLA2G1B
Calcium Signaling	3.52E-01	2.43E-02	TRPV6,MYH3,MYH11,TPM4,ITPR1
VDR/RXR Activation	3.52E-01	3.75E-02	CCNC,TRPV6,PRKCE
Cell Cycle: G2/M DNA Damage Checkpoint Regulation	3.52E-01	4.65E-02	MDM2,PLK1
LPS/IL-1 Mediated Inhibition of RXR Function	3.16E-01	2.53E-02	ABCB1,NR1H3,ACSL4,HMGCS1,GSTK1
Metabolism of Xenobiotics by Cytochrome P450	2.98E-01	1.44E-02	UGT2B7,CYP51A1,GSTK1
Galactose Metabolism	2.98E-01	1.79E-02	GALE,GLB1L2
α-Adrenergic Signaling	2.98E-01	2.83E-02	GNAI1,PRKCE,ITPR1
Nicotinate and Nicotinamide Metabolism	2.98E-01	2.33E-02	PRKCE,PLK1,TTK
Neuregulin Signaling	2.98E-01	3.06E-02	PRKCE,NRG4,AREG
Role of BRCA1 in DNA Damage Response	2.98E-01	3.85E-02	RAD51,PLK1
Calcium-induced T Lymphocyte Apoptosis	2.98E-01	3.28E-02	PRKCE,ITPR1
Fcγ Receptor-mediated Phagocytosis in Macrophages and Monocytes	2.98E-01	2.88E-02	HMOX1,PIK3CG,PRKCE
EGF Signaling	2.98E-01	4.00E-02	PIK3CG,ITPR1
Tyrosine Metabolism	2.98E-01	1.08E-02	COMT,FTSJ1
PTEN Signaling	2.98E-01	3.03E-02	PIK3CG,INSR,FOXG1
Synaptic Long Term Depression	2.98E-01	2.44E-02	PLA2G1B,GNAI1,PRKCE,ITPR1
Antigen Presentation Pathway	2.98E-01	2.56E-02	MR1
CXCR4 Signaling	2.98E-01	2.44E-02	PIK3CG,GNAI1,PRKCE,ITPR1
Fc Epsilon RI Signaling	2.98E-01	2.91E-02	PIK3CG,PLA2G1B,PRKCE
Amyloid Processing	2.98E-01	3.70E-02	CAPN8,PRKCE
Phenylalanine, Tyrosine and Tryptophan Biosynthesis	2.98E-01	1.56E-02	YARS2
Glutathione Metabolism	2.98E-01	2.02E-02	GPX2,GSTK1
Clathrin-mediated Endocytosis	2.98E-01	2.42E-02	LDLR,PIK3CG,MDM2,F2
Aminophosphonate Metabolism	2.91E-01	1.96E-02	FTSJ1
Role of NFAT in Regulation of the Immune Response	2.91E-01	2.15E-02	PIK3CG,GNAI1,ITPR1,ITK
Thrombopoietin Signaling	2.91E-01	3.39E-02	PIK3CG,PRKCE
Propanoate Metabolism	2.91E-01	1.59E-02	ACAT2,ACADSB
Glycerophospholipid Metabolism	2.91E-01	1.69E-02	HMOX1,PLCE1,PLA2G1B
14-3-3-mediated Signaling	2.91E-01	2.68E-02	PLCE1,PIK3CG,PRKCE
Tryptophan Metabolism	2.91E-01	1.26E-02	ACAT2,FTSJ1,CYP51A1
PXR/RXR Activation	2.91E-01	2.33E-02	ABCB1,INSR
Acute Phase Response Signaling	2.91E-01	2.25E-02	HMOX1,PIK3CG,FGA,F2
IL-8 Signaling	2.91E-01	2.19E-02	HMOX1,PIK3CG,GNAI1,PRKCE
CCR5 Signaling in Macrophages	2.91E-01	2.33E-02	GNAI1,PRKCE
Starch and Sucrose Metabolism	2.91E-01	1.05E-02	UGT2B7,AMY2A
Endoplasmic Reticulum Stress Pathway	2.91E-01	5.56E-02	DNAJC3
Hypoxia Signaling in the Cardiovascular System	2.78E-01	2.82E-02	UBE2D3 (includes EG:7323),MDM2
Lysine Degradation	2.78E-01	1.39E-02	ACAT2,CELA3B
GM-CSF Signaling	2.78E-01	3.08E-02	ETS1,PIK3CG
Macropinocytosis	2.74E-01	2.86E-02	PIK3CG,PRKCE
Nitric Oxide Signaling in the Cardiovascular System	2.63E-01	2.22E-02	PIK3CG,ITPR1
Erythropoietin Signaling	2.63E-01	2.67E-02	PIK3CG,PRKCE
ERK/MAPK Signaling	2.63E-01	2.13E-02	ETS1,PIK3CG,PLA2G1B,PRKCE
Selenoamino Acid Metabolism	2.63E-01	1.45E-02	FTSJ1
Pyruvate Metabolism	2.63E-01	1.38E-02	ACAT2,ACOT12
Glycosphingolipid Biosynthesis - Ganglioseries	2.63E-01	1.72E-02	GLB1L2
Interferon Signaling	2.63E-01	3.45E-02	OAS1
Role of Pattern Recognition Receptors in Recognition of Bacteria and Viruses	2.63E-01	2.33E-02	OAS1,PIK3CG
LPS-stimulated MAPK Signaling	2.63E-01	2.53E-02	PIK3CG,PRKCE
IL-3 Signaling	2.63E-01	2.82E-02	PIK3CG,PRKCE
Dopamine Receptor Signaling	2.63E-01	2.20E-02	COMT,PCBD1
NF-κB Signaling	2.63E-01	2.08E-02	PIK3CG,INSR,TNFSF13B
p53 Signaling	2.63E-01	2.30E-02	PIK3CG,MDM2
NF-κB Activation by Viruses	2.63E-01	2.50E-02	PIK3CG,PRKCE
Aryl Hydrocarbon Receptor Signaling	2.63E-01	1.94E-02	NFIX,MDM2,GSTK1
Sonic Hedgehog Signaling	2.33E-01	3.23E-02	PTCH1
Pentose and Glucuronate Interconversions	2.33E-01	6.80E-03	UGT2B7
FGF Signaling	2.30E-01	2.33E-02	PIK3CG,ITPR1
Serotonin Receptor Signaling	2.30E-01	2.17E-02	PCBD1
B Cell Receptor Signaling	2.30E-01	1.96E-02	PTPRC,ETS1,PIK3CG
IL-9 Signaling	2.23E-01	2.86E-02	PIK3CG
PPAR Signaling	2.23E-01	1.98E-02	NR1H3,INSR
Natural Killer Cell Signaling	2.23E-01	1.77E-02	PIK3CG,PRKCE
Amyotrophic Lateral Sclerosis Signaling	2.23E-01	1.85E-02	CAPN8,PIK3CG
Tight Junction Signaling	2.23E-01	1.83E-02	MYH3,MYH11,CLDN2
Apoptosis Signaling	2.23E-01	2.13E-02	CAPN8,PRKCE
Purine Metabolism	2.23E-01	1.20E-02	POLR2G,RAD51,POLR3D,RRM1 (includes EG:6240),POLB
Glutamate Metabolism	2.23E-01	1.28E-02	TGM4
B Cell Activating Factor Signaling	2.00E-01	2.22E-02	TNFSF13B
IL-12 Signaling and Production in Macrophages	2.00E-01	1.54E-02	PIK3CG,PRKCE
MIF Regulation of Innate Immunity	2.00E-01	2.04E-02	PLA2G1B
FcγRIIB Signaling in B Lymphocytes	2.00E-01	1.92E-02	PIK3CG
Histidine Metabolism	2.00E-01	9.01E-03	FTSJ1
Estrogen Receptor Signaling	2.00E-01	1.65E-02	POLR2G,GTF2H3
Protein Ubiquitination Pathway	2.00E-01	1.49E-02	UBE2D3 (includes EG:7323),MDM2,USP39
Aminoacyl-tRNA Biosynthesis	2.00E-01	1.20E-02	YARS2
Glucocorticoid Receptor Signaling	1.85E-01	1.45E-02	POLR2G,HSPA4,PIK3CG,GTF2H3
Ubiquinone Biosynthesis	1.84E-01	9.62E-03	FTSJ1
Synaptic Long Term Potentiation	1.74E-01	1.74E-02	PRKCE,ITPR1
β-alanine Metabolism	1.65E-01	1.01E-02	ACADSB
PI3K/AKT Signaling	1.65E-01	1.48E-02	PIK3CG,MDM2
N-Glycan Biosynthesis	1.65E-01	1.15E-02	RPN2
Integrin Signaling	1.55E-01	1.52E-02	CAPN8,PIK3CG,PPP1R12B
Lymphotoxin β Receptor Signaling	1.54E-01	1.75E-02	PIK3CG
Hepatic Fibrosis / Hepatic Stellate Cell Activation	1.51E-01	1.48E-02	MYH3,MYH11
IL-2 Signaling	1.44E-01	1.79E-02	PIK3CG
IL-4 Signaling	1.42E-01	1.43E-02	PIK3CG
Sphingolipid Metabolism	1.41E-01	1.09E-02	GLB1L2
Insulin Receptor Signaling	1.41E-01	1.47E-02	PIK3CG,INSR
IL-15 Signaling	1.41E-01	1.54E-02	PIK3CG
IL-10 Signaling	1.41E-01	1.41E-02	HMOX1
CD40 Signaling	1.41E-01	1.47E-02	PIK3CG
JAK/Stat Signaling	1.41E-01	1.61E-02	PIK3CG
Glycine, Serine and Threonine Metabolism	1.41E-01	6.94E-03	PLCE1
Eicosanoid Signaling	1.41E-01	1.19E-02	PLA2G1B
Arginine and Proline Metabolism	1.36E-01	5.62E-03	LAP3
