# Supplementary material for: Differential gene expression in liver and small intestine from lactating rats compared to age-matched virgin controls detects increased mRNA of cholesterol biosynthetic genes
Source: BMC Genomics. 2011 Feb 3;12:95. doi: 10.1186/1471-2164-12-95 (PMC3045338; doi:10.1186/1471-2164-12-95)
Supplement: Additional File 15 — Canonical pathways in the jejunum (Jejunum_canonical_pathways.txt). This file contains the canonical pathways in IPA and the corresponding -log10 p-values and the individual molecules that were detected as being in the list of overrepresented genes and part of each pathway (listed in the "molecules" column.) FDRs for the individual pathways are shown in a separate series of rows underneath the -log10 p-values. This table shows results utilizing the list of differentially expressed genes in the jejunum. [file 1471-2164-12-95-S15.TXT]

© 2000-2010 Ingenuity Systems, Inc. All rights reserved.
Ingenuity Canonical Pathways	-log(p-value)	Ratio	Molecules
T Cell Receptor Signaling	6.77E+00	1.11E-01	PTPRC,TRB@,PRKCQ,GRAP2,PIK3CG,PIK3R1,RASGRP1,BMX,PPP3CC,MALT1,CD8B,ITK
CD28 Signaling in T Helper Cells	4.93E+00	8.26E-02	PTPRC,TRB@,PRKCQ,GRAP2,PIK3CG,PIK3R1,MAPK9,PPP3CC,MALT1,ITK
TR/RXR Activation	4.91E+00	9.78E-02	KLF9,LDLR,PIK3CG,PIK3R1,THRA,FGA,THRB,THRSP,GH1
Arginine and Proline Metabolism	4.76E+00	4.49E-02	CKB,FAAH,ALDH1B1,MAOB,OAT,GOT2,LAP3,ALDH9A1
Xenobiotic Metabolism Signaling	4.41E+00	5.58E-02	ALDH1B1,ABCB1,CES2 (includes EG:234671),PRKCQ,PIK3R1,MAPK9,ALDH9A1,HMOX1,MAOB,UGT2B7,PIK3CG,PRKCE,PRKCH,CAMK2G
Leukocyte Extravasation Signaling	4.14E+00	6.22E-02	PRKCQ,TIMP1,PIK3CG,PIK3R1,GNAI1,PRKCE,MAPK9,BMX,PRKCH,CLDN2,ACTA1,ITK
14-3-3-mediated Signaling	3.92E+00	8.04E-02	PRKCQ,TP73,TNFRSF1A,PIK3CG,PIK3R1,PRKCE,MAPK9,PLCB3,PRKCH
Hepatic Cholestasis	3.33E+00	5.42E-02	ABCB1,PRKCQ,CYP27A1,TNFRSF1A,PRKCE,MAPK9,NR5A2,PRKCH,INSR
fMLP Signaling in Neutrophils	3.29E+00	6.40E-02	PRKCQ,PIK3CG,PIK3R1,GNAI1,PRKCE,PLCB3,PRKCH,PPP3CC
Inositol Phosphate Metabolism	3.26E+00	5.20E-02	INPP4B,PRKCQ,PIK3CG,PIK3R1,PRKCE,MAPK9,PLCB3,GRK5,PRKCH
Axonal Guidance Signaling	3.20E+00	4.06E-02	PRKCQ,SLIT1,SEMA5A,PIK3R1,GNAI1,PPP3CC,MYL9 (includes EG:10398),EFNB2,ADAM12,MAG,PLXNA1,PIK3CG,PLCB3,PRKCE,EPHA5,PRKCH
CCR5 Signaling in Macrophages	3.13E+00	6.98E-02	TRB@,PRKCQ,GNAI1,PRKCE,MAPK9,PRKCH
CCR3 Signaling in Eosinophils	3.12E+00	6.72E-02	CCR3,PRKCQ,PIK3CG,PIK3R1,GNAI1,PRKCE,PLCB3,PRKCH
B Cell Receptor Signaling	3.01E+00	5.88E-02	PTPRC,ETS1,PRKCQ,PIK3CG,PIK3R1,MAPK9,PPP3CC,MALT1,CAMK2G
Fcγ Receptor-mediated Phagocytosis in Macrophages and Monocytes	2.91E+00	6.73E-02	HMOX1,PRKCQ,PIK3CG,PIK3R1,PRKCE,PRKCH,ACTA1
N-Glycan Degradation	2.88E+00	1.33E-01	GLB1,FUCA2,MANBA,GLB1L2
Calcium-induced T Lymphocyte Apoptosis	2.83E+00	8.20E-02	TRB@,PRKCQ,PRKCE,PRKCH,PPP3CC
Fc Epsilon RI Signaling	2.76E+00	6.80E-02	PRKCQ,GRAP2,PIK3CG,PIK3R1,PRKCE,MAPK9,PRKCH
CTLA4 Signaling in Cytotoxic T Lymphocytes	2.73E+00	6.98E-02	TRB@,GRAP2,PIK3CG,PIK3R1,TRAT1,PTPN22
LPS-stimulated MAPK Signaling	2.70E+00	7.59E-02	PRKCQ,PIK3CG,PIK3R1,PRKCE,MAPK9,PRKCH
IL-3 Signaling	2.70E+00	8.45E-02	PRKCQ,PIK3CG,PIK3R1,PRKCE,PRKCH,PPP3CC
NF-κB Signaling	2.65E+00	5.56E-02	TRB@,PRKCQ,TNFRSF1A,PIK3CG,PIK3R1,MALT1,INSR,GH1
Acute Phase Response Signaling	2.61E+00	5.06E-02	HMOX1,TTR,TNFRSF1A,ITIH4,PIK3CG,PIK3R1,MAPK9,FGA,F2
RAR Activation	2.59E+00	4.95E-02	PRKCQ,PRMT2,PIK3CG,PIK3R1,PRKCE,MAPK9,RDH12,PRKCH,SMAD5
NRF2-mediated Oxidative Stress Response	2.52E+00	4.92E-02	HMOX1,PRKCQ,PIK3CG,PIK3R1,PRKCE,MAPK9,PRKCH,ACTA1,EPHX1
Thrombopoietin Signaling	2.47E+00	8.47E-02	PRKCQ,PIK3CG,PIK3R1,PRKCE,PRKCH
CXCR4 Signaling	2.36E+00	4.88E-02	PRKCQ,PIK3CG,PIK3R1,GNAI1,PRKCE,MAPK9,PLCB3,PRKCH
Natural Killer Cell Signaling	2.30E+00	5.31E-02	PRKCQ,PIK3CG,PIK3R1,KLRK1,PRKCE,PRKCH
Neuregulin Signaling	2.25E+00	6.12E-02	PRKCQ,PIK3R1,PRKCE,NRG4,PRKCH,AREG
GM-CSF Signaling	2.25E+00	7.69E-02	ETS1,PIK3CG,PIK3R1,PPP3CC,CAMK2G
Macropinocytosis	2.22E+00	7.14E-02	PRKCQ,PIK3CG,PIK3R1,PRKCE,PRKCH
Role of NFAT in Regulation of the Immune Response	2.21E+00	4.30E-02	TRB@,PRKCQ,PIK3CG,PIK3R1,GNAI1,PLCB3,PPP3CC,ITK
Erythropoietin Signaling	2.13E+00	6.67E-02	PRKCQ,PIK3CG,PIK3R1,PRKCE,PRKCH
IL-12 Signaling and Production in Macrophages	2.07E+00	4.62E-02	PRKCQ,PIK3CG,PIK3R1,PRKCE,MAPK9,PRKCH
IL-8 Signaling	2.06E+00	4.37E-02	HMOX1,PRKCQ,PIK3CG,PIK3R1,GNAI1,PRKCE,MAPK9,PRKCH
β-alanine Metabolism	2.00E+00	4.04E-02	ALDH1B1,GAD1,ACADSB,ALDH9A1
Chemokine Signaling	1.97E+00	6.49E-02	CCR3,PIK3CG,GNAI1,PLCB3,CAMK2G
Biosynthesis of Steroids	1.96E+00	2.36E-02	SQLE,FDFT1,FNTB
NF-κB Activation by Viruses	1.95E+00	6.25E-02	PRKCQ,PIK3CG,PIK3R1,PRKCE,PRKCH
Taurine and Hypotaurine Metabolism	1.94E+00	4.26E-02	GAD1,CDO1
VDR/RXR Activation	1.92E+00	6.25E-02	PRKCQ,TRPV6,PRKCE,PRKCH,S100G
LPS/IL-1 Mediated Inhibition of RXR Function	1.91E+00	4.04E-02	ALDH1B1,ABCB1,MAOB,ACSL3,TNFRSF1A,MAPK9,NR5A2,ALDH9A1
Synaptic Long Term Potentiation	1.87E+00	5.22E-02	PRKCQ,PRKCE,PLCB3,PRKCH,PPP3CC,CAMK2G
T Helper Cell Differentiation	1.82E+00	7.89E-02	TRB@,TNFRSF1A,IL18R1
Phenylalanine Metabolism	1.78E+00	2.80E-02	FAAH,MAOB,GOT2
Clathrin-mediated Endocytosis	1.77E+00	4.24E-02	LDLR,PIK3CG,PIK3R1,FGF9,PPP3CC,ACTA1,F2
Propanoate Metabolism	1.73E+00	3.17E-02	ALDH1B1,ACSL3,ACADSB,ALDH9A1
α-Adrenergic Signaling	1.70E+00	4.72E-02	PRKCQ,GNAI1,PRKCE,PRKCH,GYS2
Nicotinate and Nicotinamide Metabolism	1.70E+00	3.88E-02	PRKCQ,PRKCE,MAPK9,GRK5,PRKCH
Amyotrophic Lateral Sclerosis Signaling	1.68E+00	4.63E-02	CAPN8,GRIK5,GRIK4,PIK3CG,PIK3R1
Glutamate Metabolism	1.66E+00	3.85E-02	GAD1,GOT2,TGM4
Bile Acid Biosynthesis	1.66E+00	3.09E-02	ALDH1B1,CYP27A1,ALDH9A1
Coagulation System	1.59E+00	8.11E-02	FGA,F2,PLAT
Huntington's Disease Signaling	1.59E+00	3.45E-02	CAPN8,PRKCQ,PIK3CG,PIK3R1,PRKCE,MAPK9,PLCB3,PRKCH
FcγRIIB Signaling in B Lymphocytes	1.50E+00	5.77E-02	PIK3CG,PIK3R1,MAPK9
Histidine Metabolism	1.50E+00	2.70E-02	ALDH1B1,MAOB,ALDH9A1
IL-17 Signaling	1.43E+00	5.63E-02	TIMP1,PIK3CG,PIK3R1,MAPK9
Pyruvate Metabolism	1.43E+00	2.76E-02	ALDH1B1,ACSL3,LDHD,ALDH9A1
Fatty Acid Metabolism	1.41E+00	2.65E-02	ALDH1B1,ACSL3,ACADSB,ALDH9A1,CYP51A1
Ascorbate and Aldarate Metabolism	1.36E+00	2.44E-02	ALDH1B1,ALDH9A1
Tryptophan Metabolism	1.35E+00	2.10E-02	FAAH,ALDH1B1,MAOB,ALDH9A1,CYP51A1
Ceramide Signaling	1.32E+00	4.88E-02	TNFRSF1A,PIK3CG,PIK3R1,NSMAF
Tight Junction Signaling	1.30E+00	3.66E-02	MYL9 (includes EG:10398),EPB41,TNFRSF1A,PRKCH,CLDN2,ACTA1
Glycerolipid Metabolism	1.26E+00	2.76E-02	ALDH1B1,GLB1,GLB1L2,ALDH9A1
FGF Signaling	1.21E+00	4.65E-02	FGFR3,PIK3CG,PIK3R1,FGF9
Actin Cytoskeleton Signaling	1.20E+00	3.08E-02	MYL9 (includes EG:10398),PIK3CG,PIK3R1,FGF9,ACTA1,F2,IQGAP3
Glycosphingolipid Biosynthesis - Ganglioseries	1.20E+00	3.45E-02	GLB1,GLB1L2
SAPK/JNK Signaling	1.20E+00	4.30E-02	TRB@,PIK3CG,PIK3R1,MAPK9
Butanoate Metabolism	1.15E+00	2.33E-02	ALDH1B1,GAD1,ALDH9A1
D-glutamine and D-glutamate Metabolism	1.14E+00	3.70E-02	TGM4
G-Protein Coupled Receptor Signaling	1.13E+00	3.26E-02	PIK3CG,PIK3R1,RASGRP1,GNAI1,PRKCE,PLCB3,CAMK2G
Retinol Metabolism	1.13E+00	3.12E-02	UGT2B7,RDH12
Apoptosis Signaling	1.12E+00	4.26E-02	CAPN8,PRKCQ,TNFRSF1A,PRKCE
IL-22 Signaling	1.10E+00	7.41E-02	IL22RA2,MAPK9
Insulin Receptor Signaling	1.10E+00	3.68E-02	PIK3CG,PIK3R1,PRKCH,INSR,GYS2
PTEN Signaling	1.08E+00	4.04E-02	PIK3CG,PIK3R1,INSR,FOXG1
Aryl Hydrocarbon Receptor Signaling	1.07E+00	3.23E-02	ALDH1B1,CCNE1,NFIX,TP73,ALDH9A1
Urea Cycle and Metabolism of Amino Groups	1.07E+00	2.50E-02	CKB,OAT
Valine, Leucine and Isoleucine Degradation	1.06E+00	2.80E-02	ALDH1B1,ACADSB,ALDH9A1
Glycosaminoglycan Degradation	1.04E+00	3.28E-02	GLB1,GLB1L2
CD40 Signaling	1.02E+00	4.41E-02	PIK3CG,PIK3R1,MAPK9
Synaptic Long Term Depression	9.67E-01	3.05E-02	PRKCQ,GNAI1,PRKCE,PLCB3,PRKCH
IL-9 Signaling	9.65E-01	5.71E-02	PIK3CG,PIK3R1
PPARα/RXRα Activation	8.19E-01	2.70E-02	ADIPOQ,PLCB3,INSR,GOT2,GH1
Nitrogen Metabolism	8.17E-01	1.50E-02	CA3,TGM4
p53 Signaling	8.16E-01	3.45E-02	TP73,PIK3CG,PIK3R1
Fatty Acid Biosynthesis	8.05E-01	2.04E-02	ACSL3
Alanine and Aspartate Metabolism	7.98E-01	2.33E-02	GAD1,GOT2
Cysteine Metabolism	7.81E-01	2.35E-02	CDO1,GOT2
Hepatic Fibrosis / Hepatic Stellate Cell Activation	7.69E-01	2.96E-02	MYL9 (includes EG:10398),TIMP1,TNFRSF1A,LAMA1
FXR/RXR Activation	7.67E-01	3.00E-02	CYP27A1,MAPK9,NR5A2
CD27 Signaling in Lymphocytes	7.63E-01	4.08E-02	SIVA1,MAPK9
Calcium Signaling	7.62E-01	2.43E-02	MYL9 (includes EG:10398),TRPV6,PPP3CC,ACTA1,CAMK2G
Glycolysis/Gluconeogenesis	7.55E-01	2.13E-02	ALDH1B1,ACSL3,ALDH9A1
Galactose Metabolism	7.47E-01	1.79E-02	GLB1,GLB1L2
Glyoxylate and Dicarboxylate Metabolism	7.26E-01	8.77E-03	CS
Metabolism of Xenobiotics by Cytochrome P450	7.22E-01	1.44E-02	UGT2B7,CYP51A1,EPHX1
VEGF Signaling	7.11E-01	3.16E-02	PIK3CG,PIK3R1,ACTA1
Folate Biosynthesis	6.92E-01	1.32E-02	AKP3
GABA Receptor Signaling	6.85E-01	3.64E-02	GAD1,ALDH9A1
EGF Signaling	6.71E-01	4.00E-02	PIK3CG,PIK3R1
Tyrosine Metabolism	6.71E-01	1.08E-02	MAOB,GOT2
Phenylalanine, Tyrosine and Tryptophan Biosynthesis	6.61E-01	1.56E-02	GOT2
IGF-1 Signaling	6.60E-01	3.12E-02	PIK3CG,PIK3R1,PRKCH
IL-6 Signaling	6.60E-01	3.12E-02	ABCB1,TNFRSF1A,MAPK9
Cyanoamino Acid Metabolism	6.33E-01	1.56E-02	FAAH
Aminophosphonate Metabolism	6.33E-01	1.96E-02	PHKA1
Lymphotoxin β Receptor Signaling	6.31E-01	3.51E-02	PIK3CG,PIK3R1
Amyloid Processing	6.31E-01	3.70E-02	CAPN8,PRKCE
Glucocorticoid Receptor Signaling	6.28E-01	2.17E-02	TRB@,PIK3CG,PIK3R1,PBX1,MAPK9,PPP3CC
Glutamate Receptor Signaling	6.06E-01	2.99E-02	GRIK5,GRIK4
IL-2 Signaling	5.94E-01	3.57E-02	PIK3CG,PIK3R1
IL-4 Signaling	5.82E-01	2.86E-02	PIK3CG,PIK3R1
Sphingolipid Metabolism	5.70E-01	2.17E-02	GLB1,GLB1L2
Cytotoxic T Lymphocyte-mediated Apoptosis of Target Cells	5.60E-01	3.85E-02	TRB@
Induction of Apoptosis by HIV1	5.59E-01	3.03E-02	TNFRSF1A,MAPK9
IL-15 Signaling	5.48E-01	3.08E-02	PIK3CG,PIK3R1
PXR/RXR Activation	5.38E-01	2.33E-02	ABCB1,INSR
Glycerophospholipid Metabolism	5.31E-01	1.69E-02	HMOX1,PLCB3,PHKA1
Starch and Sucrose Metabolism	5.28E-01	1.05E-02	UGT2B7,GYS2
JAK/Stat Signaling	5.18E-01	3.23E-02	PIK3CG,PIK3R1
Glycine, Serine and Threonine Metabolism	5.18E-01	1.39E-02	MAOB,PLCB3
Eicosanoid Signaling	5.18E-01	2.38E-02	ALOX5AP,PTGER4
LXR/RXR Activation	5.08E-01	2.35E-02	LDLR,TNFRSF1A
Lysine Degradation	4.98E-01	1.39E-02	ALDH1B1,ALDH9A1
Caveolar-mediated Endocytosis	4.89E-01	2.50E-02	INSR,ACTA1
PI3K/AKT Signaling	4.81E-01	2.22E-02	PIK3CG,PIK3R1,GYS2
Neurotrophin/TRK Signaling	4.80E-01	2.63E-02	PIK3CG,PIK3R1
Nitric Oxide Signaling in the Cardiovascular System	4.71E-01	2.22E-02	PIK3CG,PIK3R1
Ephrin Receptor Signaling	4.47E-01	2.07E-02	EFNB2,PIK3CG,GNAI1,EPHA5
O-Glycan Biosynthesis	4.37E-01	2.33E-02	GALNT2
PDGF Signaling	4.29E-01	2.60E-02	PIK3CG,PIK3R1
Role of Pattern Recognition Receptors in Recognition of Bacteria and Viruses	4.21E-01	2.33E-02	PIK3CG,PIK3R1
BMP signaling pathway	4.14E-01	2.50E-02	MAPK9,SMAD5
ERK/MAPK Signaling	4.12E-01	2.13E-02	ETS1,PIK3CG,PIK3R1,PRKCE
Phospholipid Degradation	4.06E-01	2.02E-02	HMOX1,PLCB3
Pentose and Glucuronate Interconversions	3.98E-01	6.80E-03	UGT2B7
Serotonin Receptor Signaling	3.85E-01	2.17E-02	MAOB
Citrate Cycle	3.85E-01	1.69E-02	CS
Integrin Signaling	3.76E-01	2.02E-02	CAPN8,PIK3CG,PIK3R1,ACTA1
4-1BB Signaling in T Lymphocytes	3.74E-01	2.70E-02	MAPK9
Nucleotide Excision Repair Pathway	3.74E-01	2.86E-02	ERCC5
Complement System	3.74E-01	2.78E-02	MASP1
Pyrimidine Metabolism	3.65E-01	1.32E-02	CMPK2,REV3L,POLK
TGF-β Signaling	3.59E-01	2.33E-02	MAPK9,SMAD5
PPAR Signaling	3.34E-01	1.98E-02	TNFRSF1A,INSR
Notch Signaling	3.33E-01	2.44E-02	MAG
B Cell Activating Factor Signaling	3.14E-01	2.22E-02	MAPK9
MIF Regulation of Innate Immunity	2.98E-01	2.04E-02	MAPK9
Role of PKR in Interferon Induction and Antiviral Response	2.90E-01	2.13E-02	TNFRSF1A
cAMP-mediated Signaling	2.71E-01	1.85E-02	GNAI1,PPP3CC,CAMK2G
Role of BRCA1 in DNA Damage Response	2.41E-01	1.92E-02	FANCA
Mitochondrial Dysfunction	2.38E-01	1.18E-02	MAOB,MAPK9
Cell Cycle: G1/S Checkpoint Regulation	2.24E-01	1.69E-02	CCNE1
Androgen and Estrogen Metabolism	2.18E-01	7.41E-03	UGT2B7
Activation of IRF by Cytosolic Pattern Recognition Receptors	2.13E-01	1.37E-02	MAPK9
Ingenuity Canonical Pathways	-log(B-H p-value)	Ratio	Molecules
T Cell Receptor Signaling	4.56E+00	1.11E-01	PTPRC,TRB@,PRKCQ,GRAP2,PIK3CG,PIK3R1,RASGRP1,BMX,PPP3CC,MALT1,CD8B,ITK
CD28 Signaling in T Helper Cells	3.17E+00	8.26E-02	PTPRC,TRB@,PRKCQ,GRAP2,PIK3CG,PIK3R1,MAPK9,PPP3CC,MALT1,ITK
TR/RXR Activation	3.17E+00	9.78E-02	KLF9,LDLR,PIK3CG,PIK3R1,THRA,FGA,THRB,THRSP,GH1
Arginine and Proline Metabolism	3.14E+00	4.49E-02	CKB,FAAH,ALDH1B1,MAOB,OAT,GOT2,LAP3,ALDH9A1
Xenobiotic Metabolism Signaling	2.90E+00	5.58E-02	ALDH1B1,ABCB1,CES2 (includes EG:234671),PRKCQ,PIK3R1,MAPK9,ALDH9A1,HMOX1,MAOB,UGT2B7,PIK3CG,PRKCE,PRKCH,CAMK2G
Leukocyte Extravasation Signaling	2.70E+00	6.22E-02	PRKCQ,TIMP1,PIK3CG,PIK3R1,GNAI1,PRKCE,MAPK9,BMX,PRKCH,CLDN2,ACTA1,ITK
14-3-3-mediated Signaling	2.55E+00	8.04E-02	PRKCQ,TP73,TNFRSF1A,PIK3CG,PIK3R1,PRKCE,MAPK9,PLCB3,PRKCH
Hepatic Cholestasis	2.04E+00	5.42E-02	ABCB1,PRKCQ,CYP27A1,TNFRSF1A,PRKCE,MAPK9,NR5A2,PRKCH,INSR
fMLP Signaling in Neutrophils	2.04E+00	6.40E-02	PRKCQ,PIK3CG,PIK3R1,GNAI1,PRKCE,PLCB3,PRKCH,PPP3CC
Inositol Phosphate Metabolism	2.04E+00	5.20E-02	INPP4B,PRKCQ,PIK3CG,PIK3R1,PRKCE,MAPK9,PLCB3,GRK5,PRKCH
Axonal Guidance Signaling	2.02E+00	4.06E-02	PRKCQ,SLIT1,SEMA5A,PIK3R1,GNAI1,PPP3CC,MYL9 (includes EG:10398),EFNB2,ADAM12,MAG,PLXNA1,PIK3CG,PLCB3,PRKCE,EPHA5,PRKCH
CCR5 Signaling in Macrophages	2.01E+00	6.98E-02	TRB@,PRKCQ,GNAI1,PRKCE,MAPK9,PRKCH
CCR3 Signaling in Eosinophils	2.01E+00	6.72E-02	CCR3,PRKCQ,PIK3CG,PIK3R1,GNAI1,PRKCE,PLCB3,PRKCH
B Cell Receptor Signaling	1.94E+00	5.88E-02	PTPRC,ETS1,PRKCQ,PIK3CG,PIK3R1,MAPK9,PPP3CC,MALT1,CAMK2G
Fcγ Receptor-mediated Phagocytosis in Macrophages and Monocytes	1.87E+00	6.73E-02	HMOX1,PRKCQ,PIK3CG,PIK3R1,PRKCE,PRKCH,ACTA1
N-Glycan Degradation	1.87E+00	1.33E-01	GLB1,FUCA2,MANBA,GLB1L2
Calcium-induced T Lymphocyte Apoptosis	1.84E+00	8.20E-02	TRB@,PRKCQ,PRKCE,PRKCH,PPP3CC
Fc Epsilon RI Signaling	1.80E+00	6.80E-02	PRKCQ,GRAP2,PIK3CG,PIK3R1,PRKCE,MAPK9,PRKCH
CTLA4 Signaling in Cytotoxic T Lymphocytes	1.80E+00	6.98E-02	TRB@,GRAP2,PIK3CG,PIK3R1,TRAT1,PTPN22
LPS-stimulated MAPK Signaling	1.80E+00	7.59E-02	PRKCQ,PIK3CG,PIK3R1,PRKCE,MAPK9,PRKCH
IL-3 Signaling	1.80E+00	8.45E-02	PRKCQ,PIK3CG,PIK3R1,PRKCE,PRKCH,PPP3CC
NF-κB Signaling	1.77E+00	5.56E-02	TRB@,PRKCQ,TNFRSF1A,PIK3CG,PIK3R1,MALT1,INSR,GH1
Acute Phase Response Signaling	1.76E+00	5.06E-02	HMOX1,TTR,TNFRSF1A,ITIH4,PIK3CG,PIK3R1,MAPK9,FGA,F2
RAR Activation	1.76E+00	4.95E-02	PRKCQ,PRMT2,PIK3CG,PIK3R1,PRKCE,MAPK9,RDH12,PRKCH,SMAD5
NRF2-mediated Oxidative Stress Response	1.70E+00	4.92E-02	HMOX1,PRKCQ,PIK3CG,PIK3R1,PRKCE,MAPK9,PRKCH,ACTA1,EPHX1
Thrombopoietin Signaling	1.67E+00	8.47E-02	PRKCQ,PIK3CG,PIK3R1,PRKCE,PRKCH
CXCR4 Signaling	1.57E+00	4.88E-02	PRKCQ,PIK3CG,PIK3R1,GNAI1,PRKCE,MAPK9,PLCB3,PRKCH
Natural Killer Cell Signaling	1.53E+00	5.31E-02	PRKCQ,PIK3CG,PIK3R1,KLRK1,PRKCE,PRKCH
Neuregulin Signaling	1.50E+00	6.12E-02	PRKCQ,PIK3R1,PRKCE,NRG4,PRKCH,AREG
GM-CSF Signaling	1.50E+00	7.69E-02	ETS1,PIK3CG,PIK3R1,PPP3CC,CAMK2G
Macropinocytosis	1.50E+00	7.14E-02	PRKCQ,PIK3CG,PIK3R1,PRKCE,PRKCH
Role of NFAT in Regulation of the Immune Response	1.50E+00	4.30E-02	TRB@,PRKCQ,PIK3CG,PIK3R1,GNAI1,PLCB3,PPP3CC,ITK
Erythropoietin Signaling	1.43E+00	6.67E-02	PRKCQ,PIK3CG,PIK3R1,PRKCE,PRKCH
IL-12 Signaling and Production in Macrophages	1.39E+00	4.62E-02	PRKCQ,PIK3CG,PIK3R1,PRKCE,MAPK9,PRKCH
IL-8 Signaling	1.39E+00	4.37E-02	HMOX1,PRKCQ,PIK3CG,PIK3R1,GNAI1,PRKCE,MAPK9,PRKCH
β-alanine Metabolism	1.34E+00	4.04E-02	ALDH1B1,GAD1,ACADSB,ALDH9A1
Chemokine Signaling	1.32E+00	6.49E-02	CCR3,PIK3CG,GNAI1,PLCB3,CAMK2G
Biosynthesis of Steroids	1.32E+00	2.36E-02	SQLE,FDFT1,FNTB
NF-κB Activation by Viruses	1.32E+00	6.25E-02	PRKCQ,PIK3CG,PIK3R1,PRKCE,PRKCH
Taurine and Hypotaurine Metabolism	1.32E+00	4.26E-02	GAD1,CDO1
VDR/RXR Activation	1.32E+00	6.25E-02	PRKCQ,TRPV6,PRKCE,PRKCH,S100G
LPS/IL-1 Mediated Inhibition of RXR Function	1.31E+00	4.04E-02	ALDH1B1,ABCB1,MAOB,ACSL3,TNFRSF1A,MAPK9,NR5A2,ALDH9A1
Synaptic Long Term Potentiation	1.28E+00	5.22E-02	PRKCQ,PRKCE,PLCB3,PRKCH,PPP3CC,CAMK2G
T Helper Cell Differentiation	1.25E+00	7.89E-02	TRB@,TNFRSF1A,IL18R1
Phenylalanine Metabolism	1.21E+00	2.80E-02	FAAH,MAOB,GOT2
Clathrin-mediated Endocytosis	1.21E+00	4.24E-02	LDLR,PIK3CG,PIK3R1,FGF9,PPP3CC,ACTA1,F2
Propanoate Metabolism	1.19E+00	3.17E-02	ALDH1B1,ACSL3,ACADSB,ALDH9A1
α-Adrenergic Signaling	1.17E+00	4.72E-02	PRKCQ,GNAI1,PRKCE,PRKCH,GYS2
Nicotinate and Nicotinamide Metabolism	1.17E+00	3.88E-02	PRKCQ,PRKCE,MAPK9,GRK5,PRKCH
Amyotrophic Lateral Sclerosis Signaling	1.16E+00	4.63E-02	CAPN8,GRIK5,GRIK4,PIK3CG,PIK3R1
Glutamate Metabolism	1.16E+00	3.85E-02	GAD1,GOT2,TGM4
Bile Acid Biosynthesis	1.16E+00	3.09E-02	ALDH1B1,CYP27A1,ALDH9A1
Coagulation System	1.10E+00	8.11E-02	FGA,F2,PLAT
Huntington's Disease Signaling	1.10E+00	3.45E-02	CAPN8,PRKCQ,PIK3CG,PIK3R1,PRKCE,MAPK9,PLCB3,PRKCH
FcγRIIB Signaling in B Lymphocytes	1.03E+00	5.77E-02	PIK3CG,PIK3R1,MAPK9
Histidine Metabolism	1.03E+00	2.70E-02	ALDH1B1,MAOB,ALDH9A1
IL-17 Signaling	9.77E-01	5.63E-02	TIMP1,PIK3CG,PIK3R1,MAPK9
Pyruvate Metabolism	9.77E-01	2.76E-02	ALDH1B1,ACSL3,LDHD,ALDH9A1
Fatty Acid Metabolism	9.66E-01	2.65E-02	ALDH1B1,ACSL3,ACADSB,ALDH9A1,CYP51A1
Ascorbate and Aldarate Metabolism	9.19E-01	2.44E-02	ALDH1B1,ALDH9A1
Tryptophan Metabolism	9.19E-01	2.10E-02	FAAH,ALDH1B1,MAOB,ALDH9A1,CYP51A1
Ceramide Signaling	8.91E-01	4.88E-02	TNFRSF1A,PIK3CG,PIK3R1,NSMAF
Tight Junction Signaling	8.83E-01	3.66E-02	MYL9 (includes EG:10398),EPB41,TNFRSF1A,PRKCH,CLDN2,ACTA1
Glycerolipid Metabolism	8.52E-01	2.76E-02	ALDH1B1,GLB1,GLB1L2,ALDH9A1
FGF Signaling	8.12E-01	4.65E-02	FGFR3,PIK3CG,PIK3R1,FGF9
Actin Cytoskeleton Signaling	8.12E-01	3.08E-02	MYL9 (includes EG:10398),PIK3CG,PIK3R1,FGF9,ACTA1,F2,IQGAP3
Glycosphingolipid Biosynthesis - Ganglioseries	8.12E-01	3.45E-02	GLB1,GLB1L2
SAPK/JNK Signaling	8.12E-01	4.30E-02	TRB@,PIK3CG,PIK3R1,MAPK9
Butanoate Metabolism	7.73E-01	2.33E-02	ALDH1B1,GAD1,ALDH9A1
D-glutamine and D-glutamate Metabolism	7.72E-01	3.70E-02	TGM4
G-Protein Coupled Receptor Signaling	7.72E-01	3.26E-02	PIK3CG,PIK3R1,RASGRP1,GNAI1,PRKCE,PLCB3,CAMK2G
Retinol Metabolism	7.72E-01	3.12E-02	UGT2B7,RDH12
Apoptosis Signaling	7.67E-01	4.26E-02	CAPN8,PRKCQ,TNFRSF1A,PRKCE
IL-22 Signaling	7.55E-01	7.41E-02	IL22RA2,MAPK9
Insulin Receptor Signaling	7.55E-01	3.68E-02	PIK3CG,PIK3R1,PRKCH,INSR,GYS2
PTEN Signaling	7.46E-01	4.04E-02	PIK3CG,PIK3R1,INSR,FOXG1
Aryl Hydrocarbon Receptor Signaling	7.46E-01	3.23E-02	ALDH1B1,CCNE1,NFIX,TP73,ALDH9A1
Urea Cycle and Metabolism of Amino Groups	7.46E-01	2.50E-02	CKB,OAT
Valine, Leucine and Isoleucine Degradation	7.37E-01	2.80E-02	ALDH1B1,ACADSB,ALDH9A1
Glycosaminoglycan Degradation	7.29E-01	3.28E-02	GLB1,GLB1L2
CD40 Signaling	7.13E-01	4.41E-02	PIK3CG,PIK3R1,MAPK9
Synaptic Long Term Depression	6.67E-01	3.05E-02	PRKCQ,GNAI1,PRKCE,PLCB3,PRKCH
IL-9 Signaling	6.67E-01	5.71E-02	PIK3CG,PIK3R1
PPARα/RXRα Activation	5.33E-01	2.70E-02	ADIPOQ,PLCB3,INSR,GOT2,GH1
Nitrogen Metabolism	5.33E-01	1.50E-02	CA3,TGM4
p53 Signaling	5.33E-01	3.45E-02	TP73,PIK3CG,PIK3R1
Fatty Acid Biosynthesis	5.27E-01	2.04E-02	ACSL3
Alanine and Aspartate Metabolism	5.25E-01	2.33E-02	GAD1,GOT2
Cysteine Metabolism	5.13E-01	2.35E-02	CDO1,GOT2
Hepatic Fibrosis / Hepatic Stellate Cell Activation	5.13E-01	2.96E-02	MYL9 (includes EG:10398),TIMP1,TNFRSF1A,LAMA1
FXR/RXR Activation	5.13E-01	3.00E-02	CYP27A1,MAPK9,NR5A2
CD27 Signaling in Lymphocytes	5.13E-01	4.08E-02	SIVA1,MAPK9
Calcium Signaling	5.13E-01	2.43E-02	MYL9 (includes EG:10398),TRPV6,PPP3CC,ACTA1,CAMK2G
Glycolysis/Gluconeogenesis	5.11E-01	2.13E-02	ALDH1B1,ACSL3,ALDH9A1
Galactose Metabolism	5.07E-01	1.79E-02	GLB1,GLB1L2
Glyoxylate and Dicarboxylate Metabolism	4.91E-01	8.77E-03	CS
Metabolism of Xenobiotics by Cytochrome P450	4.91E-01	1.44E-02	UGT2B7,CYP51A1,EPHX1
VEGF Signaling	4.85E-01	3.16E-02	PIK3CG,PIK3R1,ACTA1
Folate Biosynthesis	4.70E-01	1.32E-02	AKP3
GABA Receptor Signaling	4.68E-01	3.64E-02	GAD1,ALDH9A1
EGF Signaling	4.64E-01	4.00E-02	PIK3CG,PIK3R1
Tyrosine Metabolism	4.64E-01	1.08E-02	MAOB,GOT2
Phenylalanine, Tyrosine and Tryptophan Biosynthesis	4.64E-01	1.56E-02	GOT2
IGF-1 Signaling	4.64E-01	3.12E-02	PIK3CG,PIK3R1,PRKCH
IL-6 Signaling	4.64E-01	3.12E-02	ABCB1,TNFRSF1A,MAPK9
Cyanoamino Acid Metabolism	4.52E-01	1.56E-02	FAAH
Aminophosphonate Metabolism	4.52E-01	1.96E-02	PHKA1
Lymphotoxin β Receptor Signaling	4.52E-01	3.51E-02	PIK3CG,PIK3R1
Amyloid Processing	4.52E-01	3.70E-02	CAPN8,PRKCE
Glucocorticoid Receptor Signaling	4.52E-01	2.17E-02	TRB@,PIK3CG,PIK3R1,PBX1,MAPK9,PPP3CC
Glutamate Receptor Signaling	4.33E-01	2.99E-02	GRIK5,GRIK4
IL-2 Signaling	4.25E-01	3.57E-02	PIK3CG,PIK3R1
IL-4 Signaling	4.17E-01	2.86E-02	PIK3CG,PIK3R1
Sphingolipid Metabolism	4.10E-01	2.17E-02	GLB1,GLB1L2
Cytotoxic T Lymphocyte-mediated Apoptosis of Target Cells	4.06E-01	3.85E-02	TRB@
Induction of Apoptosis by HIV1	4.06E-01	3.03E-02	TNFRSF1A,MAPK9
IL-15 Signaling	3.99E-01	3.08E-02	PIK3CG,PIK3R1
PXR/RXR Activation	3.92E-01	2.33E-02	ABCB1,INSR
Glycerophospholipid Metabolism	3.90E-01	1.69E-02	HMOX1,PLCB3,PHKA1
Starch and Sucrose Metabolism	3.90E-01	1.05E-02	UGT2B7,GYS2
JAK/Stat Signaling	3.90E-01	3.23E-02	PIK3CG,PIK3R1
Glycine, Serine and Threonine Metabolism	3.90E-01	1.39E-02	MAOB,PLCB3
Eicosanoid Signaling	3.90E-01	2.38E-02	ALOX5AP,PTGER4
LXR/RXR Activation	3.84E-01	2.35E-02	LDLR,TNFRSF1A
Lysine Degradation	3.78E-01	1.39E-02	ALDH1B1,ALDH9A1
Caveolar-mediated Endocytosis	3.72E-01	2.50E-02	INSR,ACTA1
PI3K/AKT Signaling	3.69E-01	2.22E-02	PIK3CG,PIK3R1,GYS2
Neurotrophin/TRK Signaling	3.69E-01	2.63E-02	PIK3CG,PIK3R1
Nitric Oxide Signaling in the Cardiovascular System	3.64E-01	2.22E-02	PIK3CG,PIK3R1
Ephrin Receptor Signaling	3.44E-01	2.07E-02	EFNB2,PIK3CG,GNAI1,EPHA5
O-Glycan Biosynthesis	3.37E-01	2.33E-02	GALNT2
PDGF Signaling	3.32E-01	2.60E-02	PIK3CG,PIK3R1
Role of Pattern Recognition Receptors in Recognition of Bacteria and Viruses	3.28E-01	2.33E-02	PIK3CG,PIK3R1
BMP signaling pathway	3.25E-01	2.50E-02	MAPK9,SMAD5
ERK/MAPK Signaling	3.25E-01	2.13E-02	ETS1,PIK3CG,PIK3R1,PRKCE
Phospholipid Degradation	3.23E-01	2.02E-02	HMOX1,PLCB3
Pentose and Glucuronate Interconversions	3.17E-01	6.80E-03	UGT2B7
Serotonin Receptor Signaling	3.12E-01	2.17E-02	MAOB
Citrate Cycle	3.12E-01	1.69E-02	CS
Integrin Signaling	3.12E-01	2.02E-02	CAPN8,PIK3CG,PIK3R1,ACTA1
4-1BB Signaling in T Lymphocytes	3.12E-01	2.70E-02	MAPK9
Nucleotide Excision Repair Pathway	3.12E-01	2.86E-02	ERCC5
Complement System	3.12E-01	2.78E-02	MASP1
Pyrimidine Metabolism	3.06E-01	1.32E-02	CMPK2,REV3L,POLK
TGF-β Signaling	3.03E-01	2.33E-02	MAPK9,SMAD5
PPAR Signaling	2.83E-01	1.98E-02	TNFRSF1A,INSR
Notch Signaling	2.83E-01	2.44E-02	MAG
B Cell Activating Factor Signaling	2.67E-01	2.22E-02	MAPK9
MIF Regulation of Innate Immunity	2.53E-01	2.04E-02	MAPK9
Role of PKR in Interferon Induction and Antiviral Response	2.48E-01	2.13E-02	TNFRSF1A
cAMP-mediated Signaling	2.32E-01	1.85E-02	GNAI1,PPP3CC,CAMK2G
Role of BRCA1 in DNA Damage Response	2.06E-01	1.92E-02	FANCA
Mitochondrial Dysfunction	2.05E-01	1.18E-02	MAOB,MAPK9
Cell Cycle: G1/S Checkpoint Regulation	1.94E-01	1.69E-02	CCNE1
Androgen and Estrogen Metabolism	1.91E-01	7.41E-03	UGT2B7
Activation of IRF by Cytosolic Pattern Recognition Receptors	1.89E-01	1.37E-02	MAPK9
