# Supplementary material for: Differential gene expression in liver and small intestine from lactating rats compared to age-matched virgin controls detects increased mRNA of cholesterol biosynthetic genes
Source: BMC Genomics. 2011 Feb 3;12:95. doi: 10.1186/1471-2164-12-95 (PMC3045338; doi:10.1186/1471-2164-12-95)
Supplement: Additional File 16 — Canonical pathways in the ileum (Ileum_canonical_pathways.txt). This file contains the canonical pathways in IPA and the corresponding -log10 p-values and the individual molecules that were detected as being in the list of overrepresented genes and part of each pathway (listed in the "molecules" column.) FDRs for the individual pathways are shown in a separate series of rows underneath the -log10 p-values. This table shows results utilizing the list of differentially expressed genes in the ileum. [file 1471-2164-12-95-S16.TXT]

© 2000-2010 Ingenuity Systems, Inc. All rights reserved.
Ingenuity Canonical Pathways	-log(p-value)	Ratio	Molecules
Biosynthesis of Steroids	7.03E+00	6.30E-02	MVD,SQLE,FDFT1,DHCR7,CYP24A1,IDI1,HMGCR,SC5DL
TR/RXR Activation	6.50E+00	1.30E-01	KLF9,PIK3C2B,PIK3CG,PIK3R5,THRA,NCOR2,PCK1,ME1,FGA,THRB,GH1,PPARGC1A
Thrombopoietin Signaling	4.31E+00	1.36E-01	PIK3C2B,PRKCQ,PLCG2,PIK3CG,PIK3R5,PRKCE,PLCG1,IRS2
Inositol Phosphate Metabolism	4.25E+00	6.94E-02	PIK3C2B,INPP4A,PLCE1,PRKCQ,ITPKB,PIP5K1C,PLCG2,PIK3CG,PRKCE,PLCG1,PLCB3,TTK
Glycine, Serine and Threonine Metabolism	4.03E+00	5.56E-02	MAOB,PLCE1,CBS,PLCG2,DLD,PLCG1,PLCB3,PDPR
14-3-3-mediated Signaling	3.72E+00	8.93E-02	PIK3C2B,PLCE1,PRKCQ,PLCG2,PIK3CG,PIK3R5,PRKCE,PLCG1,PLCB3,CDKN1B
Xenobiotic Metabolism Signaling	3.71E+00	5.98E-02	ABCB1,PIK3C2B,CES2 (includes EG:234671),PRKCQ,CREBBP,PIK3R5,ALDH9A1,MAOB,NR1I2,PIK3CG,PRKCE,NCOR2,NOS2,CAMK2G,PPARGC1A
Role of NFAT in Regulation of the Immune Response	3.60E+00	6.45E-02	PIK3C2B,NFAT5,PRKCQ,PLCG2,PIK3CG,GNB5,PIK3R5,PLCG1,PLCB3,ITPR1,FCGR3A,ITK
T Cell Receptor Signaling	3.33E+00	8.33E-02	PIK3C2B,NFAT5,PRKCQ,PIK3CG,RASGRP1,PIK3R5,PLCG1,BMX,ITK
fMLP Signaling in Neutrophils	3.16E+00	7.20E-02	PIK3C2B,NFAT5,PRKCQ,PIK3CG,GNB5,PIK3R5,PRKCE,PLCB3,ITPR1
FGF Signaling	3.15E+00	9.30E-02	FGFR3,PIK3C2B,GAB1,PIK3CG,FGF9,PIK3R5,PLCG1,ITPR1
Huntington's Disease Signaling	3.10E+00	5.60E-02	PIK3C2B,PRKCQ,CREBBP,GNB5,PIK3R5,ITPR1,CAPN8,HSPA4,PIK3CG,PRKCE,PLCB3,NCOR2,NAPB
Macropinocytosis	3.10E+00	1.00E-01	PIK3C2B,PRKCQ,PLCG2,PIK3CG,PIK3R5,PRKCE,PLCG1
Hepatic Cholestasis	3.09E+00	6.02E-02	IL1R2,ABCG8,ABCB1,ABCG5,PRKCQ,CYP27A1,NR1I2,PRKCE,INSR,GCG
NF-κB Signaling	3.03E+00	6.94E-02	IL1R2,PIK3C2B,PRKCQ,PLCG2,PIK3CG,CREBBP,PIK3R5,INSR,TNFSF13B,GH1
Erythropoietin Signaling	2.98E+00	9.33E-02	PIK3C2B,PRKCQ,PLCG2,PIK3CG,PIK3R5,PRKCE,PLCG1
Natural Killer Cell Signaling	2.97E+00	7.08E-02	PIK3C2B,PRKCQ,PLCG2,PIK3CG,PIK3R5,PRKCE,PLCG1,FCGR3A
PPARα/RXRα Activation	2.91E+00	5.95E-02	IL1R2,PLCE1,PLCG2,SMAD3,CREBBP,PLCG1,PLCB3,NCOR2,INSR,GH1,PPARGC1A
RAR Activation	2.82E+00	6.04E-02	PRKCQ,SMARCA2,PIK3CG,SMAD3,CRABP2,CREBBP,PRKCE,NCOR2,SMAD5,ZBTB16,PPARGC1A
Fc Epsilon RI Signaling	2.72E+00	7.77E-02	PIK3C2B,PRKCQ,GAB1,PLCG2,PIK3CG,PIK3R5,PRKCE,PLCG1
VDR/RXR Activation	2.68E+00	8.75E-02	PRKCQ,CYP24A1,CCNC,PRKCE,NCOR2,CDKN1B,S100G
CD28 Signaling in T Helper Cells	2.63E+00	6.61E-02	PIK3C2B,NFAT5,PRKCQ,PIK3CG,PIK3R5,PLCG1,ITPR1,ITK
LPS/IL-1 Mediated Inhibition of RXR Function	2.60E+00	5.56E-02	IL1R2,ABCG8,ABCB1,MAOB,ACSL3,ABCG5,ACSBG1,NR1I2,ACSL4,HMGCS1,ALDH9A1
FXR/RXR Activation	2.58E+00	7.00E-02	ABCG8,BAAT,ABCG5,CYP27A1,NR1I2,CREBBP,PPARGC1A
Leukocyte Extravasation Signaling	2.56E+00	5.70E-02	PIK3C2B,PRKCQ,PLCG2,PIK3CG,PIK3R5,PRKCE,PLCG1,BMX,CLDN2,ACTA1,ITK
Glucocorticoid Receptor Signaling	2.47E+00	4.71E-02	PIK3C2B,IL10,SMAD3,CREBBP,PIK3R5,PCK1,IL1R2,HSPA4,NFAT5,SMARCA2,PIK3CG,NCOR2,NOS2
LXR/RXR Activation	2.46E+00	7.06E-02	IL1R2,ABCG8,ABCG5,NCOR2,HMGCR,NOS2
Arginine and Proline Metabolism	2.42E+00	3.37E-02	FAAH,MAOB,OAT,NOS2,LAP3,ALDH9A1
CCR3 Signaling in Eosinophils	2.38E+00	6.72E-02	PIK3C2B,PRKCQ,PIK3CG,GNB5,PIK3R5,PRKCE,PLCB3,ITPR1
α-Adrenergic Signaling	2.36E+00	6.60E-02	PRKCQ,PLCG2,GNB5,PRKCE,PLCG1,SLC8A2,ITPR1
Neurotrophin/TRK Signaling	2.35E+00	7.89E-02	PIK3C2B,GAB1,PIK3CG,SPRY2,PIK3R5,PLCG1
EGF Signaling	2.28E+00	1.00E-01	PIK3C2B,PIK3CG,PIK3R5,PLCG1,ITPR1
IL-9 Signaling	2.23E+00	1.14E-01	PIK3C2B,PIK3CG,PIK3R5,IRS2
CXCR4 Signaling	2.17E+00	5.49E-02	PIK3C2B,PRKCQ,PIK3CG,GNB5,PIK3R5,PRKCE,PLCB3,ARHGEF11,ITPR1
IL-12 Signaling and Production in Macrophages	2.07E+00	5.38E-02	PIK3C2B,PRKCQ,IL10,PIK3CG,PIK3R5,PRKCE,NOS2
Linoleic Acid Metabolism	2.07E+00	4.84E-02	ILDR1,FADS2,CYP4F12,CYP2J2,CYP51A1,FADS1
Phospholipid Degradation	2.07E+00	6.06E-02	ILDR1,PLCE1,PLCG2,DGKG,PLCG1,PLCB3
Fatty Acid Metabolism	1.95E+00	3.70E-02	ACSL3,ACSBG1,ACSL4,CYP4F12,CYP2J2,ALDH9A1,CYP51A1
FcγRIIB Signaling in B Lymphocytes	1.90E+00	7.69E-02	PIK3C2B,PLCG2,PIK3CG,PIK3R5
Nitrogen Metabolism	1.90E+00	3.01E-02	CA3,PTPRG,PDPR,ASNS
CCR5 Signaling in Macrophages	1.86E+00	5.81E-02	PRKCQ,PLCG2,GNB5,PRKCE,PLCG1
VEGF Signaling	1.83E+00	6.32E-02	PIK3C2B,PLCG2,PIK3CG,PIK3R5,PLCG1,ACTA1
NRF2-mediated Oxidative Stress Response	1.79E+00	4.92E-02	PIK3C2B,PRKCQ,PIK3CG,CREBBP,PIK3R5,DNAJC3,PRKCE,DNAJA3,ACTA1
Amyotrophic Lateral Sclerosis Signaling	1.76E+00	5.56E-02	CAPN8,PIK3C2B,CACNA1D,GRIK5,PIK3CG,PIK3R5
B Cell Receptor Signaling	1.75E+00	5.23E-02	PIK3C2B,NFAT5,PRKCQ,GAB1,PLCG2,PIK3CG,PIK3R5,CAMK2G
Apoptosis Signaling	1.74E+00	6.38E-02	ACIN1,CAPN8,PRKCQ,PLCG2,PRKCE,PLCG1
Neuregulin Signaling	1.72E+00	6.12E-02	PRKCQ,PLCG2,PRKCE,PLCG1,CDKN1B,AREG
Fcγ Receptor-mediated Phagocytosis in Macrophages and Monocytes	1.69E+00	5.77E-02	PRKCQ,PIK3CG,PRKCE,PLCG1,FCGR3A,ACTA1
Nitric Oxide Signaling in the Cardiovascular System	1.69E+00	5.56E-02	PIK3C2B,CACNA1D,PIK3CG,PIK3R5,ITPR1
Clathrin-mediated Endocytosis	1.63E+00	4.85E-02	PIK3C2B,ARRB2,PIP5K1C,PIK3CG,FGF9,PIK3R5,ACTA1,HIP1R
Calcium-induced T Lymphocyte Apoptosis	1.61E+00	6.56E-02	PRKCQ,PRKCE,PLCG1,ITPR1
Pyruvate Metabolism	1.61E+00	3.45E-02	ACSL3,DLD,PCK1,ME1,ALDH9A1
PDGF Signaling	1.56E+00	6.49E-02	PIK3C2B,PLCG2,PIK3CG,PIK3R5,PLCG1
Glycosaminoglycan Degradation	1.55E+00	4.92E-02	HYAL3,GLB1,HYAL1
Sonic Hedgehog Signaling	1.55E+00	9.68E-02	ARRB2,SUFU,PTCH1
Role of Pattern Recognition Receptors in Recognition of Bacteria and Viruses	1.54E+00	5.81E-02	PIK3C2B,C3,IL10,PIK3CG,PIK3R5
LPS-stimulated MAPK Signaling	1.54E+00	6.33E-02	PIK3C2B,PRKCQ,PIK3CG,PIK3R5,PRKCE
IL-3 Signaling	1.54E+00	7.04E-02	PIK3C2B,PRKCQ,PIK3CG,PIK3R5,PRKCE
Integrin Signaling	1.52E+00	4.55E-02	CAPN8,PIK3C2B,ARHGAP26,PLCG2,PIK3CG,PIK3R5,PLCG1,ARF2,ACTA1
Chemokine Signaling	1.52E+00	6.49E-02	PLCG2,PIK3CG,PLCG1,PLCB3,CAMK2G
Lymphotoxin β Receptor Signaling	1.49E+00	7.02E-02	PIK3C2B,PIK3CG,CREBBP,PIK3R5
NF-κB Activation by Viruses	1.49E+00	6.25E-02	PIK3C2B,PRKCQ,PIK3CG,PIK3R5,PRKCE
Glycerophospholipid Metabolism	1.42E+00	3.37E-02	ILDR1,PLCE1,PLCG2,DGKG,PLCG1,PLCB3
Phenylalanine, Tyrosine and Tryptophan Biosynthesis	1.41E+00	3.12E-02	YARS2,FARSB
IL-4 Signaling	1.39E+00	5.71E-02	PIK3C2B,NFAT5,PIK3CG,PIK3R5
Tryptophan Metabolism	1.38E+00	2.52E-02	FAAH,MAOB,CYP4F12,CYP2J2,ALDH9A1,CYP51A1
Bile Acid Biosynthesis	1.36E+00	3.09E-02	BAAT,CYP27A1,ALDH9A1
Synaptic Long Term Potentiation	1.36E+00	5.22E-02	PRKCQ,CREBBP,PRKCE,PLCB3,ITPR1,CAMK2G
SAPK/JNK Signaling	1.33E+00	5.38E-02	PIK3C2B,GAB1,PIK3CG,PIK3R5,MAPK8IP3
Synaptic Long Term Depression	1.32E+00	4.27E-02	ILDR1,PRKCQ,PRKCE,PLCB3,C7ORF16,ITPR1,NOS2
IL-15 Signaling	1.31E+00	6.15E-02	PIK3C2B,PIK3CG,PIK3R5,PLCG1
PXR/RXR Activation	1.29E+00	4.65E-02	ABCB1,NR1I2,INSR,PPARGC1A
PPAR Signaling	1.27E+00	4.95E-02	IL1R2,CREBBP,NCOR2,INSR,PPARGC1A
GM-CSF Signaling	1.20E+00	6.15E-02	PIK3C2B,PIK3CG,PIK3R5,CAMK2G
Alanine and Aspartate Metabolism	1.18E+00	3.49E-02	DLD,DARS,ASNS
Aminoacyl-tRNA Biosynthesis	1.18E+00	3.61E-02	YARS2,DARS,FARSB
Ascorbate and Aldarate Metabolism	1.15E+00	2.44E-02	CYP24A1,ALDH9A1
Axonal Guidance Signaling	1.15E+00	3.30E-02	PIK3C2B,NGEF,PRKCQ,PTCH1,GNB5,PIK3R5,NFAT5,SDCBP,SUFU,PIK3CG,PRKCE,PLCB3,ARHGEF11
Insulin Receptor Signaling	1.09E+00	4.41E-02	PIK3C2B,GAB1,PIK3CG,PIK3R5,IRS2,INSR
IL-17 Signaling	1.08E+00	5.63E-02	PIK3C2B,PIK3CG,PIK3R5,NOS2
Estrogen Receptor Signaling	1.07E+00	4.13E-02	CREBBP,NCOR2,PCK1,TRRAP,PPARGC1A
CTLA4 Signaling in Cytotoxic T Lymphocytes	1.05E+00	4.65E-02	PIK3C2B,PIK3CG,PIK3R5,PLCG1
N-Glycan Biosynthesis	9.86E-01	3.45E-02	ST6GAL1,WDFY3,RPN2
G-Protein Coupled Receptor Signaling	9.72E-01	3.72E-02	ADRA2B,PIK3C2B,PIK3CG,RASGRP1,PIK3R5,PRKCE,PLCB3,CAMK2G
Cell Cycle: G1/S Checkpoint Regulation	9.44E-01	5.08E-02	CCNE2,SMAD3,CDKN1B
Androgen and Estrogen Metabolism	9.24E-01	2.22E-02	NSDHL,HSD17B7,CSGALNACT1
TREM1 Signaling	8.86E-01	4.35E-02	IL10,PLCG2,PLCG1
Urea Cycle and Metabolism of Amino Groups	8.75E-01	2.50E-02	OAT,DARS
Metabolism of Xenobiotics by Cytochrome P450	8.72E-01	1.92E-02	CYP4F12,CYP2J2,CSGALNACT1,CYP51A1
IL-2 Signaling	8.68E-01	5.36E-02	PIK3C2B,PIK3CG,PIK3R5
Circadian Rhythm Signaling	8.23E-01	6.25E-02	PER3,PER1
Citrate Cycle	8.23E-01	3.39E-02	DLD,PCK1
Phenylalanine Metabolism	7.99E-01	1.87E-02	FAAH,MAOB
Complement System	7.99E-01	5.56E-02	C3,MASP1
Nucleotide Sugars Metabolism	7.96E-01	1.54E-02	GALE
IGF-1 Signaling	7.92E-01	4.17E-02	PIK3C2B,PIK3CG,PIK3R5,IRS2
CD40 Signaling	7.68E-01	4.41E-02	PIK3C2B,PIK3CG,PIK3R5
PTEN Signaling	7.67E-01	4.04E-02	PIK3CG,PIK3R5,INSR,CDKN1B
JAK/Stat Signaling	7.52E-01	4.84E-02	PIK3C2B,PIK3CG,PIK3R5
Actin Cytoskeleton Signaling	7.49E-01	3.08E-02	PIK3C2B,PIP5K1C,PIK3CG,DIAPH3,FGF9,PIK3R5,ACTA1
IL-8 Signaling	7.46E-01	3.28E-02	PIK3C2B,PRKCQ,PIK3CG,GNB5,PIK3R5,PRKCE
Aryl Hydrocarbon Receptor Signaling	7.21E-01	3.23E-02	CCNE2,NFIX,NCOR2,CDKN1B,ALDH9A1
Calcium Signaling	7.20E-01	2.91E-02	NFAT5,CREBBP,SLC8A2,ITPR1,ACTA1,CAMK2G
Taurine and Hypotaurine Metabolism	6.97E-01	2.13E-02	BAAT
Fatty Acid Biosynthesis	6.97E-01	2.04E-02	ACSL3
B Cell Activating Factor Signaling	6.73E-01	4.44E-02	NFAT5,TNFSF13B
Histidine Metabolism	6.37E-01	1.80E-02	MAOB,ALDH9A1
ERK/MAPK Signaling	6.33E-01	3.19E-02	PIK3C2B,PLCG2,PIK3CG,PIK3R5,PRKCE,PLCG1
Synthesis and Degradation of Ketone Bodies	6.21E-01	5.26E-02	HMGCS1
Arachidonic Acid Metabolism	6.06E-01	1.89E-02	ILDR1,CYP4F12,CYP2J2,CYP51A1
Inositol Metabolism	5.88E-01	4.00E-02	APEX1
p53 Signaling	5.84E-01	3.45E-02	PIK3C2B,PIK3CG,PIK3R5
Ceramide Signaling	5.73E-01	3.66E-02	PIK3C2B,PIK3CG,PIK3R5
Galactose Metabolism	5.73E-01	1.79E-02	GLB1,GALE
Fructose and Mannose Metabolism	5.59E-01	1.44E-02	FPGT,GMDS
Glycerolipid Metabolism	5.42E-01	2.07E-02	GLB1,DGKG,ALDH9A1
Cardiac β-adrenergic Signaling	5.36E-01	2.94E-02	CACNA1D,ADRBK2,GNB5,SLC8A2
Glycolysis/Gluconeogenesis	5.32E-01	2.13E-02	ACSL3,DLD,ALDH9A1
Cyanoamino Acid Metabolism	5.31E-01	1.56E-02	FAAH
Role of BRCA1 in DNA Damage Response	5.18E-01	3.85E-02	FANCD2,SMARCA2
TGF-β Signaling	5.12E-01	3.49E-02	SMAD3,CREBBP,SMAD5
C21-Steroid Hormone Metabolism	5.06E-01	1.43E-02	NSDHL
Hepatic Fibrosis / Hepatic Stellate Cell Activation	5.04E-01	2.96E-02	IL1R2,IL10,SMAD3,ECE1
Nicotinate and Nicotinamide Metabolism	4.76E-01	2.33E-02	PRKCQ,PRKCE,TTK
Amyloid Processing	4.69E-01	3.70E-02	CAPN8,PRKCE
Endoplasmic Reticulum Stress Pathway	4.62E-01	5.56E-02	DNAJC3
Activation of IRF by Cytosolic Pattern Recognition Receptors	4.57E-01	2.74E-02	IL10,CREBBP
Butanoate Metabolism	4.46E-01	1.55E-02	HMGCS1,ALDH9A1
Stilbene, Coumarine and Lignin Biosynthesis	4.24E-01	1.33E-02	CYP24A1
Sphingolipid Metabolism	4.15E-01	2.17E-02	CYP24A1,GLB1
Propanoate Metabolism	4.15E-01	1.59E-02	ACSL3,ALDH9A1
One Carbon Pool by Folate	4.06E-01	2.63E-02	PDPR
Valine, Leucine and Isoleucine Degradation	3.96E-01	1.87E-02	HMGCS1,ALDH9A1
Selenoamino Acid Metabolism	3.90E-01	1.45E-02	CBS
Methionine Metabolism	3.90E-01	1.32E-02	CBS
IL-10 Signaling	3.87E-01	2.82E-02	IL1R2,IL10
Glycosphingolipid Biosynthesis - Ganglioseries	3.75E-01	1.72E-02	GLB1
IL-15 Production	3.75E-01	3.45E-02	PTK7
O-Glycan Biosynthesis	3.47E-01	2.33E-02	GALNT3
Retinol Metabolism	3.47E-01	1.56E-02	CSGALNACT1
Caveolar-mediated Endocytosis	3.44E-01	2.50E-02	INSR,ACTA1
IL-22 Signaling	3.34E-01	3.70E-02	IL22RA2
N-Glycan Degradation	3.22E-01	3.33E-02	GLB1
Pentose and Glucuronate Interconversions	3.10E-01	6.80E-03	CSGALNACT1
Wnt/β-catenin Signaling	3.10E-01	2.42E-02	SOX6,CREBBP,BCL9,LRP1
PI3K/AKT Signaling	3.03E-01	2.22E-02	GAB1,PIK3CG,CDKN1B
T Helper Cell Differentiation	2.99E-01	2.63E-02	IL10
Serotonin Receptor Signaling	2.99E-01	2.17E-02	MAOB
Regulation of Actin-based Motility by Rho	2.94E-01	2.17E-02	PIP5K1C,ACTA1
Nucleotide Excision Repair Pathway	2.89E-01	2.86E-02	ERCC6
Acute Phase Response Signaling	2.83E-01	2.25E-02	C3,PIK3CG,CRABP2,FGA
BMP signaling pathway	2.81E-01	2.50E-02	CREBBP,SMAD5
Role of RIG1-like Receptors in Antiviral Innate Immunity	2.69E-01	1.92E-02	CREBBP
Notch Signaling	2.51E-01	2.44E-02	NOTCH1
Ephrin Receptor Signaling	2.51E-01	2.07E-02	NGEF,SDCBP,PIK3CG,GNB5
Coagulation System	2.43E-01	2.70E-02	FGA
Oncostatin M Signaling	2.35E-01	2.63E-02	CHI3L1
Chondroitin Sulfate Biosynthesis	2.28E-01	1.64E-02	CSGALNACT1
Cell Cycle: G2/M DNA Damage Checkpoint Regulation	2.28E-01	2.33E-02	TOP2A
MIF Regulation of Innate Immunity	2.20E-01	2.04E-02	NOS2
Keratan Sulfate Biosynthesis	2.00E-01	2.04E-02	WDFY3
Ingenuity Canonical Pathways	-log(B-H p-value)	Ratio	Molecules
Biosynthesis of Steroids	4.77E+00	6.30E-02	MVD,SQLE,FDFT1,DHCR7,CYP24A1,IDI1,HMGCR,SC5DL
TR/RXR Activation	4.54E+00	1.30E-01	KLF9,PIK3C2B,PIK3CG,PIK3R5,THRA,NCOR2,PCK1,ME1,FGA,THRB,GH1,PPARGC1A
Thrombopoietin Signaling	2.60E+00	1.36E-01	PIK3C2B,PRKCQ,PLCG2,PIK3CG,PIK3R5,PRKCE,PLCG1,IRS2
Inositol Phosphate Metabolism	2.60E+00	6.94E-02	PIK3C2B,INPP4A,PLCE1,PRKCQ,ITPKB,PIP5K1C,PLCG2,PIK3CG,PRKCE,PLCG1,PLCB3,TTK
Glycine, Serine and Threonine Metabolism	2.47E+00	5.56E-02	MAOB,PLCE1,CBS,PLCG2,DLD,PLCG1,PLCB3,PDPR
14-3-3-mediated Signaling	2.30E+00	8.93E-02	PIK3C2B,PLCE1,PRKCQ,PLCG2,PIK3CG,PIK3R5,PRKCE,PLCG1,PLCB3,CDKN1B
Xenobiotic Metabolism Signaling	2.30E+00	5.98E-02	ABCB1,PIK3C2B,CES2 (includes EG:234671),PRKCQ,CREBBP,PIK3R5,ALDH9A1,MAOB,NR1I2,PIK3CG,PRKCE,NCOR2,NOS2,CAMK2G,PPARGC1A
Role of NFAT in Regulation of the Immune Response	2.25E+00	6.45E-02	PIK3C2B,NFAT5,PRKCQ,PLCG2,PIK3CG,GNB5,PIK3R5,PLCG1,PLCB3,ITPR1,FCGR3A,ITK
T Cell Receptor Signaling	2.02E+00	8.33E-02	PIK3C2B,NFAT5,PRKCQ,PIK3CG,RASGRP1,PIK3R5,PLCG1,BMX,ITK
fMLP Signaling in Neutrophils	1.98E+00	7.20E-02	PIK3C2B,NFAT5,PRKCQ,PIK3CG,GNB5,PIK3R5,PRKCE,PLCB3,ITPR1
FGF Signaling	1.98E+00	9.30E-02	FGFR3,PIK3C2B,GAB1,PIK3CG,FGF9,PIK3R5,PLCG1,ITPR1
Huntington's Disease Signaling	1.98E+00	5.60E-02	PIK3C2B,PRKCQ,CREBBP,GNB5,PIK3R5,ITPR1,CAPN8,HSPA4,PIK3CG,PRKCE,PLCB3,NCOR2,NAPB
Macropinocytosis	1.98E+00	1.00E-01	PIK3C2B,PRKCQ,PLCG2,PIK3CG,PIK3R5,PRKCE,PLCG1
Hepatic Cholestasis	1.98E+00	6.02E-02	IL1R2,ABCG8,ABCB1,ABCG5,PRKCQ,CYP27A1,NR1I2,PRKCE,INSR,GCG
NF-κB Signaling	1.95E+00	6.94E-02	IL1R2,PIK3C2B,PRKCQ,PLCG2,PIK3CG,CREBBP,PIK3R5,INSR,TNFSF13B,GH1
Erythropoietin Signaling	1.94E+00	9.33E-02	PIK3C2B,PRKCQ,PLCG2,PIK3CG,PIK3R5,PRKCE,PLCG1
Natural Killer Cell Signaling	1.94E+00	7.08E-02	PIK3C2B,PRKCQ,PLCG2,PIK3CG,PIK3R5,PRKCE,PLCG1,FCGR3A
PPARα/RXRα Activation	1.91E+00	5.95E-02	IL1R2,PLCE1,PLCG2,SMAD3,CREBBP,PLCG1,PLCB3,NCOR2,INSR,GH1,PPARGC1A
RAR Activation	1.84E+00	6.04E-02	PRKCQ,SMARCA2,PIK3CG,SMAD3,CRABP2,CREBBP,PRKCE,NCOR2,SMAD5,ZBTB16,PPARGC1A
Fc Epsilon RI Signaling	1.76E+00	7.77E-02	PIK3C2B,PRKCQ,GAB1,PLCG2,PIK3CG,PIK3R5,PRKCE,PLCG1
VDR/RXR Activation	1.74E+00	8.75E-02	PRKCQ,CYP24A1,CCNC,PRKCE,NCOR2,CDKN1B,S100G
CD28 Signaling in T Helper Cells	1.71E+00	6.61E-02	PIK3C2B,NFAT5,PRKCQ,PIK3CG,PIK3R5,PLCG1,ITPR1,ITK
LPS/IL-1 Mediated Inhibition of RXR Function	1.71E+00	5.56E-02	IL1R2,ABCG8,ABCB1,MAOB,ACSL3,ABCG5,ACSBG1,NR1I2,ACSL4,HMGCS1,ALDH9A1
FXR/RXR Activation	1.70E+00	7.00E-02	ABCG8,BAAT,ABCG5,CYP27A1,NR1I2,CREBBP,PPARGC1A
Leukocyte Extravasation Signaling	1.70E+00	5.70E-02	PIK3C2B,PRKCQ,PLCG2,PIK3CG,PIK3R5,PRKCE,PLCG1,BMX,CLDN2,ACTA1,ITK
Glucocorticoid Receptor Signaling	1.63E+00	4.71E-02	PIK3C2B,IL10,SMAD3,CREBBP,PIK3R5,PCK1,IL1R2,HSPA4,NFAT5,SMARCA2,PIK3CG,NCOR2,NOS2
LXR/RXR Activation	1.63E+00	7.06E-02	IL1R2,ABCG8,ABCG5,NCOR2,HMGCR,NOS2
Arginine and Proline Metabolism	1.61E+00	3.37E-02	FAAH,MAOB,OAT,NOS2,LAP3,ALDH9A1
CCR3 Signaling in Eosinophils	1.59E+00	6.72E-02	PIK3C2B,PRKCQ,PIK3CG,GNB5,PIK3R5,PRKCE,PLCB3,ITPR1
α-Adrenergic Signaling	1.59E+00	6.60E-02	PRKCQ,PLCG2,GNB5,PRKCE,PLCG1,SLC8A2,ITPR1
Neurotrophin/TRK Signaling	1.59E+00	7.89E-02	PIK3C2B,GAB1,PIK3CG,SPRY2,PIK3R5,PLCG1
EGF Signaling	1.53E+00	1.00E-01	PIK3C2B,PIK3CG,PIK3R5,PLCG1,ITPR1
IL-9 Signaling	1.49E+00	1.14E-01	PIK3C2B,PIK3CG,PIK3R5,IRS2
CXCR4 Signaling	1.44E+00	5.49E-02	PIK3C2B,PRKCQ,PIK3CG,GNB5,PIK3R5,PRKCE,PLCB3,ARHGEF11,ITPR1
IL-12 Signaling and Production in Macrophages	1.38E+00	5.38E-02	PIK3C2B,PRKCQ,IL10,PIK3CG,PIK3R5,PRKCE,NOS2
Linoleic Acid Metabolism	1.38E+00	4.84E-02	ILDR1,FADS2,CYP4F12,CYP2J2,CYP51A1,FADS1
Phospholipid Degradation	1.38E+00	6.06E-02	ILDR1,PLCE1,PLCG2,DGKG,PLCG1,PLCB3
Fatty Acid Metabolism	1.28E+00	3.70E-02	ACSL3,ACSBG1,ACSL4,CYP4F12,CYP2J2,ALDH9A1,CYP51A1
FcγRIIB Signaling in B Lymphocytes	1.25E+00	7.69E-02	PIK3C2B,PLCG2,PIK3CG,PIK3R5
Nitrogen Metabolism	1.25E+00	3.01E-02	CA3,PTPRG,PDPR,ASNS
CCR5 Signaling in Macrophages	1.21E+00	5.81E-02	PRKCQ,PLCG2,GNB5,PRKCE,PLCG1
VEGF Signaling	1.20E+00	6.32E-02	PIK3C2B,PLCG2,PIK3CG,PIK3R5,PLCG1,ACTA1
NRF2-mediated Oxidative Stress Response	1.16E+00	4.92E-02	PIK3C2B,PRKCQ,PIK3CG,CREBBP,PIK3R5,DNAJC3,PRKCE,DNAJA3,ACTA1
Amyotrophic Lateral Sclerosis Signaling	1.15E+00	5.56E-02	CAPN8,PIK3C2B,CACNA1D,GRIK5,PIK3CG,PIK3R5
B Cell Receptor Signaling	1.14E+00	5.23E-02	PIK3C2B,NFAT5,PRKCQ,GAB1,PLCG2,PIK3CG,PIK3R5,CAMK2G
Apoptosis Signaling	1.14E+00	6.38E-02	ACIN1,CAPN8,PRKCQ,PLCG2,PRKCE,PLCG1
Neuregulin Signaling	1.13E+00	6.12E-02	PRKCQ,PLCG2,PRKCE,PLCG1,CDKN1B,AREG
Fcγ Receptor-mediated Phagocytosis in Macrophages and Monocytes	1.12E+00	5.77E-02	PRKCQ,PIK3CG,PRKCE,PLCG1,FCGR3A,ACTA1
Nitric Oxide Signaling in the Cardiovascular System	1.12E+00	5.56E-02	PIK3C2B,CACNA1D,PIK3CG,PIK3R5,ITPR1
Clathrin-mediated Endocytosis	1.07E+00	4.85E-02	PIK3C2B,ARRB2,PIP5K1C,PIK3CG,FGF9,PIK3R5,ACTA1,HIP1R
Calcium-induced T Lymphocyte Apoptosis	1.07E+00	6.56E-02	PRKCQ,PRKCE,PLCG1,ITPR1
Pyruvate Metabolism	1.07E+00	3.45E-02	ACSL3,DLD,PCK1,ME1,ALDH9A1
PDGF Signaling	1.05E+00	6.49E-02	PIK3C2B,PLCG2,PIK3CG,PIK3R5,PLCG1
Glycosaminoglycan Degradation	1.05E+00	4.92E-02	HYAL3,GLB1,HYAL1
Sonic Hedgehog Signaling	1.05E+00	9.68E-02	ARRB2,SUFU,PTCH1
Role of Pattern Recognition Receptors in Recognition of Bacteria and Viruses	1.05E+00	5.81E-02	PIK3C2B,C3,IL10,PIK3CG,PIK3R5
LPS-stimulated MAPK Signaling	1.05E+00	6.33E-02	PIK3C2B,PRKCQ,PIK3CG,PIK3R5,PRKCE
IL-3 Signaling	1.05E+00	7.04E-02	PIK3C2B,PRKCQ,PIK3CG,PIK3R5,PRKCE
Integrin Signaling	1.04E+00	4.55E-02	CAPN8,PIK3C2B,ARHGAP26,PLCG2,PIK3CG,PIK3R5,PLCG1,ARF2,ACTA1
Chemokine Signaling	1.04E+00	6.49E-02	PLCG2,PIK3CG,PLCG1,PLCB3,CAMK2G
Lymphotoxin β Receptor Signaling	1.03E+00	7.02E-02	PIK3C2B,PIK3CG,CREBBP,PIK3R5
NF-κB Activation by Viruses	1.03E+00	6.25E-02	PIK3C2B,PRKCQ,PIK3CG,PIK3R5,PRKCE
Glycerophospholipid Metabolism	9.57E-01	3.37E-02	ILDR1,PLCE1,PLCG2,DGKG,PLCG1,PLCB3
Phenylalanine, Tyrosine and Tryptophan Biosynthesis	9.54E-01	3.12E-02	YARS2,FARSB
IL-4 Signaling	9.42E-01	5.71E-02	PIK3C2B,NFAT5,PIK3CG,PIK3R5
Tryptophan Metabolism	9.42E-01	2.52E-02	FAAH,MAOB,CYP4F12,CYP2J2,ALDH9A1,CYP51A1
Bile Acid Biosynthesis	9.38E-01	3.09E-02	BAAT,CYP27A1,ALDH9A1
Synaptic Long Term Potentiation	9.38E-01	5.22E-02	PRKCQ,CREBBP,PRKCE,PLCB3,ITPR1,CAMK2G
SAPK/JNK Signaling	9.08E-01	5.38E-02	PIK3C2B,GAB1,PIK3CG,PIK3R5,MAPK8IP3
Synaptic Long Term Depression	9.08E-01	4.27E-02	ILDR1,PRKCQ,PRKCE,PLCB3,C7ORF16,ITPR1,NOS2
IL-15 Signaling	9.07E-01	6.15E-02	PIK3C2B,PIK3CG,PIK3R5,PLCG1
PXR/RXR Activation	8.89E-01	4.65E-02	ABCB1,NR1I2,INSR,PPARGC1A
PPAR Signaling	8.76E-01	4.95E-02	IL1R2,CREBBP,NCOR2,INSR,PPARGC1A
GM-CSF Signaling	8.13E-01	6.15E-02	PIK3C2B,PIK3CG,PIK3R5,CAMK2G
Alanine and Aspartate Metabolism	8.03E-01	3.49E-02	DLD,DARS,ASNS
Aminoacyl-tRNA Biosynthesis	8.03E-01	3.61E-02	YARS2,DARS,FARSB
Ascorbate and Aldarate Metabolism	7.80E-01	2.44E-02	CYP24A1,ALDH9A1
Axonal Guidance Signaling	7.80E-01	3.30E-02	PIK3C2B,NGEF,PRKCQ,PTCH1,GNB5,PIK3R5,NFAT5,SDCBP,SUFU,PIK3CG,PRKCE,PLCB3,ARHGEF11
Insulin Receptor Signaling	7.33E-01	4.41E-02	PIK3C2B,GAB1,PIK3CG,PIK3R5,IRS2,INSR
IL-17 Signaling	7.28E-01	5.63E-02	PIK3C2B,PIK3CG,PIK3R5,NOS2
Estrogen Receptor Signaling	7.22E-01	4.13E-02	CREBBP,NCOR2,PCK1,TRRAP,PPARGC1A
CTLA4 Signaling in Cytotoxic T Lymphocytes	7.03E-01	4.65E-02	PIK3C2B,PIK3CG,PIK3R5,PLCG1
N-Glycan Biosynthesis	6.47E-01	3.45E-02	ST6GAL1,WDFY3,RPN2
G-Protein Coupled Receptor Signaling	6.39E-01	3.72E-02	ADRA2B,PIK3C2B,PIK3CG,RASGRP1,PIK3R5,PRKCE,PLCB3,CAMK2G
Cell Cycle: G1/S Checkpoint Regulation	6.16E-01	5.08E-02	CCNE2,SMAD3,CDKN1B
Androgen and Estrogen Metabolism	6.01E-01	2.22E-02	NSDHL,HSD17B7,CSGALNACT1
TREM1 Signaling	5.68E-01	4.35E-02	IL10,PLCG2,PLCG1
Urea Cycle and Metabolism of Amino Groups	5.64E-01	2.50E-02	OAT,DARS
Metabolism of Xenobiotics by Cytochrome P450	5.64E-01	1.92E-02	CYP4F12,CYP2J2,CSGALNACT1,CYP51A1
IL-2 Signaling	5.64E-01	5.36E-02	PIK3C2B,PIK3CG,PIK3R5
Circadian Rhythm Signaling	5.29E-01	6.25E-02	PER3,PER1
Citrate Cycle	5.29E-01	3.39E-02	DLD,PCK1
Phenylalanine Metabolism	5.16E-01	1.87E-02	FAAH,MAOB
Complement System	5.16E-01	5.56E-02	C3,MASP1
Nucleotide Sugars Metabolism	5.16E-01	1.54E-02	GALE
IGF-1 Signaling	5.16E-01	4.17E-02	PIK3C2B,PIK3CG,PIK3R5,IRS2
CD40 Signaling	5.00E-01	4.41E-02	PIK3C2B,PIK3CG,PIK3R5
PTEN Signaling	5.00E-01	4.04E-02	PIK3CG,PIK3R5,INSR,CDKN1B
JAK/Stat Signaling	4.93E-01	4.84E-02	PIK3C2B,PIK3CG,PIK3R5
Actin Cytoskeleton Signaling	4.93E-01	3.08E-02	PIK3C2B,PIP5K1C,PIK3CG,DIAPH3,FGF9,PIK3R5,ACTA1
IL-8 Signaling	4.93E-01	3.28E-02	PIK3C2B,PRKCQ,PIK3CG,GNB5,PIK3R5,PRKCE
Aryl Hydrocarbon Receptor Signaling	4.75E-01	3.23E-02	CCNE2,NFIX,NCOR2,CDKN1B,ALDH9A1
Calcium Signaling	4.75E-01	2.91E-02	NFAT5,CREBBP,SLC8A2,ITPR1,ACTA1,CAMK2G
Taurine and Hypotaurine Metabolism	4.61E-01	2.13E-02	BAAT
Fatty Acid Biosynthesis	4.61E-01	2.04E-02	ACSL3
B Cell Activating Factor Signaling	4.41E-01	4.44E-02	NFAT5,TNFSF13B
Histidine Metabolism	4.09E-01	1.80E-02	MAOB,ALDH9A1
ERK/MAPK Signaling	4.08E-01	3.19E-02	PIK3C2B,PLCG2,PIK3CG,PIK3R5,PRKCE,PLCG1
Synthesis and Degradation of Ketone Bodies	4.00E-01	5.26E-02	HMGCS1
Arachidonic Acid Metabolism	3.90E-01	1.89E-02	ILDR1,CYP4F12,CYP2J2,CYP51A1
Inositol Metabolism	3.76E-01	4.00E-02	APEX1
p53 Signaling	3.76E-01	3.45E-02	PIK3C2B,PIK3CG,PIK3R5
Ceramide Signaling	3.73E-01	3.66E-02	PIK3C2B,PIK3CG,PIK3R5
Galactose Metabolism	3.73E-01	1.79E-02	GLB1,GALE
Fructose and Mannose Metabolism	3.62E-01	1.44E-02	FPGT,GMDS
Glycerolipid Metabolism	3.49E-01	2.07E-02	GLB1,DGKG,ALDH9A1
Cardiac β-adrenergic Signaling	3.49E-01	2.94E-02	CACNA1D,ADRBK2,GNB5,SLC8A2
Glycolysis/Gluconeogenesis	3.49E-01	2.13E-02	ACSL3,DLD,ALDH9A1
Cyanoamino Acid Metabolism	3.49E-01	1.56E-02	FAAH
Role of BRCA1 in DNA Damage Response	3.39E-01	3.85E-02	FANCD2,SMARCA2
TGF-β Signaling	3.37E-01	3.49E-02	SMAD3,CREBBP,SMAD5
C21-Steroid Hormone Metabolism	3.36E-01	1.43E-02	NSDHL
Hepatic Fibrosis / Hepatic Stellate Cell Activation	3.36E-01	2.96E-02	IL1R2,IL10,SMAD3,ECE1
Nicotinate and Nicotinamide Metabolism	3.12E-01	2.33E-02	PRKCQ,PRKCE,TTK
Amyloid Processing	3.08E-01	3.70E-02	CAPN8,PRKCE
Endoplasmic Reticulum Stress Pathway	3.05E-01	5.56E-02	DNAJC3
Activation of IRF by Cytosolic Pattern Recognition Receptors	3.03E-01	2.74E-02	IL10,CREBBP
Butanoate Metabolism	2.96E-01	1.55E-02	HMGCS1,ALDH9A1
Stilbene, Coumarine and Lignin Biosynthesis	2.77E-01	1.33E-02	CYP24A1
Sphingolipid Metabolism	2.75E-01	2.17E-02	CYP24A1,GLB1
Propanoate Metabolism	2.75E-01	1.59E-02	ACSL3,ALDH9A1
One Carbon Pool by Folate	2.69E-01	2.63E-02	PDPR
Valine, Leucine and Isoleucine Degradation	2.63E-01	1.87E-02	HMGCS1,ALDH9A1
Selenoamino Acid Metabolism	2.63E-01	1.45E-02	CBS
Methionine Metabolism	2.63E-01	1.32E-02	CBS
IL-10 Signaling	2.63E-01	2.82E-02	IL1R2,IL10
Glycosphingolipid Biosynthesis - Ganglioseries	2.57E-01	1.72E-02	GLB1
IL-15 Production	2.57E-01	3.45E-02	PTK7
O-Glycan Biosynthesis	2.36E-01	2.33E-02	GALNT3
Retinol Metabolism	2.36E-01	1.56E-02	CSGALNACT1
Caveolar-mediated Endocytosis	2.36E-01	2.50E-02	INSR,ACTA1
IL-22 Signaling	2.29E-01	3.70E-02	IL22RA2
N-Glycan Degradation	2.19E-01	3.33E-02	GLB1
Pentose and Glucuronate Interconversions	2.14E-01	6.80E-03	CSGALNACT1
Wnt/β-catenin Signaling	2.14E-01	2.42E-02	SOX6,CREBBP,BCL9,LRP1
PI3K/AKT Signaling	2.12E-01	2.22E-02	GAB1,PIK3CG,CDKN1B
T Helper Cell Differentiation	2.12E-01	2.63E-02	IL10
Serotonin Receptor Signaling	2.12E-01	2.17E-02	MAOB
Regulation of Actin-based Motility by Rho	2.09E-01	2.17E-02	PIP5K1C,ACTA1
Nucleotide Excision Repair Pathway	2.07E-01	2.86E-02	ERCC6
Acute Phase Response Signaling	2.05E-01	2.25E-02	C3,PIK3CG,CRABP2,FGA
BMP signaling pathway	2.05E-01	2.50E-02	CREBBP,SMAD5
Role of RIG1-like Receptors in Antiviral Innate Immunity	1.96E-01	1.92E-02	CREBBP
Notch Signaling	1.83E-01	2.44E-02	NOTCH1
Ephrin Receptor Signaling	1.83E-01	2.07E-02	NGEF,SDCBP,PIK3CG,GNB5
Coagulation System	1.79E-01	2.70E-02	FGA
Oncostatin M Signaling	1.73E-01	2.63E-02	CHI3L1
Chondroitin Sulfate Biosynthesis	1.71E-01	1.64E-02	CSGALNACT1
Cell Cycle: G2/M DNA Damage Checkpoint Regulation	1.71E-01	2.33E-02	TOP2A
MIF Regulation of Innate Immunity	1.67E-01	2.04E-02	NOS2
Keratan Sulfate Biosynthesis	1.49E-01	2.04E-02	WDFY3
